# Supplementary material for: Charting the single-cell and spatial landscape of IDH-wild-type glioblastoma with GBmap
Source: Neuro Oncol. 2025 May 1;27(9):2281–95. doi: 10.1093/neuonc/noaf113 (PMC12526130; doi:10.1093/neuonc/noaf113)
Supplement: noaf113_suppl_Supplementary_Tables_S1-S5 [file noaf113_suppl_supplementary_tables_s1-s5.xlsx]

## Sheet: S1
	First author and year	Name publication	Journal	DOI	Included before publication	Analyzed cell types	Patients included in the core	Cells after filtering	Available cell annotation	Cell (C) / Nuclei (N)	Platform	Data format	Reference genome	Re-mapped	Data source	Comments
Core	Yuan2018	Single-cell Transcriptome Analysis of Lineage Diversity in High-Grade Glioma	Genome Medicine	10.1186/s13073-018-0567-9	NA	Malignant and TME	6	12202	No	C	Microwell	Raw counts	GRCh38	No	GSE103224
	Neftel2019	An Integrative Model of Cellular States, Plasticity, and Genetics for Glioblastoma	Cell	10.1016/j.cell.2019.06.024	NA	Malignant cells mainly	23	19030	No	C	10x 3'/smart-seq2	Raw counts/TPM normalized	NA	No	GSE131928
	Wang2019	The Phenotypes of Proliferating Glioblastoma Cells Reside on a Single Axis of Variation	Cancer Discovery	10.1158/2159-8290.CD-19-0329	NA	Malignant and TME	3	10082	No	C/N	10x 3'	Raw counts	GRCh38	No	GSE138794 (EGAS00001002185, EGAS00001001900, and EGAS00001003845)	6 patients profiled by single-nuclei RNA-seq (38693 cells). Cell annotation only available for single-nuclei samples
	Zhao2020	Deconvolution of Cell Type-Specific Drug Responses in Human Tumor Tissue with Single-Cell RNA-seq	Genome Medicine	10.1186/s13073-021-00894-y	Yes	Malignant and TME	1	5182	No	C	Microwell	Raw counts	GRCh38	No	GSE148842	Only one sample is a primary biopsy (the other are treated slices of tissue)
	Wang2020	Adult Human Glioblastomas Harbor Radial Glia-like Cells	Stem Cell Reports	10.1016/j.stemcr.2020.01.007	NA	Malignant cells, few immune cells	3	12437	No	C	10x 3'	Raw counts	GRCh38	No	GSE139448
	Couturier2020	Single-cell RNA-seq reveals that glioblastoma recapitulates a normal neurodevelopmental hierarchy	Nature communications	10.1038/s41467-020-17186-5	NA	Malignant and TME	11	64114	No	C	10x 3'	NA (EGA)	GRCh38	Yes	EGAS00001004422
	Bhaduri2020	Outer Radial Glia-like Cancer Stem Cells Contribute to Heterogeneity of Glioblastoma	Cell Stem Cell	10.1016/j.stem.2019.11.015	NA	Malignant and TME	5	14934	Yes	C	10x 3'	Raw counts	GRCh38	Yes	PRJNA579593	Data has a non-convencional normalization method. It was remapped.
	Yu2020	Surveying brain tumor heterogeneity by single-cell RNA-sequencing of multi-sector biopsies	National Science Review	10.1093/nsr/nwaa099	NA	Malignant and TME	9	4693	No	C	Single-cell tagged reverse transcription–seq protocol (mentioned in https://doi.org/10.1038/s43018-020-00159-4)	TPM normalized	NA	No	GSE117891
	Wu2020	Single-Cell Sequencing of Glioblastoma Reveals Central Nervous System Susceptibility to SARS-CoV-2	Frontiers in Oncology	10.3389/fonc.2020.566599	NA	Malignant and TME	4	10211	No	C	BD Rhapsody	Raw counts	NA	No	GSE157424
	Richards2021	Gradient of Developmental and Injury Response transcriptional states defines functional vulnerabilities underpinning glioblastoma heterogeneity	Nature cancer	10.1038/s43018-020-00154-9	NA	Malignant and TME	7	40485	Yes	C/N	10x 3'	Raw counts	GRCh38	No	https://singlecell.broadinstitute.org/single_cell/study/SCP503 (EGAS00001004656)	10 patients profiled by single-nuclei RNA-seq (12638 cells)
	Johnson2020	Single-cell multimodal glioma analyses reveal epigenetic regulators of cellular plasticity and environmental stress response	Nature genetics	10.1038/s41588-021-00926-8	Yes	Malignant and TME	5	29234	Yes	C	10x 3'	Raw counts	GRCh37	No	EGAS00001005300
	Darmanis2017	Single-Cell RNAseq analysis of diffuse neoplastic infiltrating cells at the migrating front of human glioblastoma	Cell reports	10.1016/j.celrep.2017.10.030	NA	Malignant and TME	4	3533	Yes	C	Smart-seq2	TPM normalized	GRCh37	No	GSE84465
	Goswami2019	Immune profiling of human tumors identifies CD73 as a combinatorial target in glioblastoma	Nature Medicine	10.1038/s41591-019-0694-x	NA	Mainly immune cells (TAMs)	3	5997	No	C	10x 3'	Raw counts	NA	No	PRJNA588461	FASTQ files are wrong and the first author shared the matrices
	Sankowski2019	Mapping microglia states in the human brain through the integration of high-dimensional techniques	Nature Neuroscience	10.1038/s41593-019-0532-y	NA	TAMs	8	2139	No	C	CEL-seq2	Raw counts	GRCh38	No	GSE135437	Data normilized by downscaling using RACEID3 (roughly raw counts)
	Mathewson2021	Inhibitory CD161 receptor identiﬁed in gliomainﬁltrating T cells by single-cell analysis	Cell	10.1016/j.cell.2021.01.022	NA	TILs	5	24310	Yes	C	10x 5'	Raw counts	GRCh38	No	GSE163108
	Pombo2021	Single-cell profiling of myeloid cells in glioblastoma across species and disease stage reveals macrophage competition and specialization	Nature neuroscience	10.1038/s41593-020-00789-y	NA	TAMs and TILs	13	79981	Yes	C	10x 3'/10x 5'	Raw counts	GRCh38	No	GSE163120
						Total GBmap core	110	338564
Extended	Jacob2020	A Patient-Derived Glioblastoma Organoid Model and Biobank Recapitulates Inter- and Intra-tumoral Heterogeneity	Cell	10.1016/j.cell.2019.11.036	NA	Malignant and TME	3	21227	No	C	Drop-seq	Raw counts	GRCh38	No	GSE141946
	Wang2021	Proteogenomic and metabolomic characterization of human glioblastoma	Cancer cell	10.1016/j.ccell.2021.01.006	NA	Malignant and TME	18	154099	No	N	10x 3'	Raw counts	GRCh38	No	https://portal.gdc.cancer.gov/projects/CPTAC-3
	Friedrich2021	Tryptophan metabolism drives dynamic immunosuppressive myeloid states in IDH-mutant gliomas	Nature cancer	10.1038/s43018-021-00201-z	NA	TAMs	5	966	Yes	C	CEL-seq2	Raw counts	GRCh38	No	GSE166418
	Xie2021	Key molecular alterations in endothelial cells in human glioblastoma uncovered through single-cell RNA sequencing	JCI insight	10.1172/jci.insight.150861	NA	Mainly TAMs and vascular cells	4	97584	Yes	C	10x 3'	Raw counts	GRCh38	No	GSE162631
	Lee2021	Neoadjuvant PD-1 blockade induces T cell and cDC1 activation but fails to overcome the immunosuppressive tumor associated macrophages in recurrent glioblastoma	Nature communications	10.1038/s41467-021-26940-2	NA	TAMs and TILs	35	140247	No	C	10x 3'	Raw counts	GRCh38	No	GSE154795	Original annotation was infered from Figure 1e
	Chen2021	Single-cell characterization of macrophages in glioblastoma reveals MARCO as a mesenchymal pro-tumor marker	Genome medicine	10.1186/s13073-021-00906-x	NA	Malignant and TME	5	9525	No	C	Microwell	Raw counts	NA	No	GSE141383
	Abdelfattah2022	Single-cell analysis of human glioma and immune cells identifies S100A4 as an immunotherapy target	Nature communications	10.1038/s41467-022-28372-y	NA	Malignant and TME	16	207377	No	C	10x 3'	Raw counts	GRCh38	No	GSE182109
	Ravi2022	T-cell dysfunction in the glioblastoma microenvironment is mediated by myeloid cells releasing interleukin-10	Nature communications	10.1038/s41467-022-28523-1	NA	TAMs and TILs	7	41378	Yes	C	10x 3'	Raw counts	NA	No	https://osf.io/4q32e/ https://doi.org/10.17605/OSF.IO/4Q32E
	LeBlanc2022	Single-cell landscapes of primary glioblastomas and matched explants and cell lines show variable retention of inter- and intratumor heterogeneity	Cancer cell	10.1016/j.ccell.2022.02.016	NA	Malignant and TME	10	34024	No	C	10x 3'	Raw counts	GRCh38	No	GSE173278
	Ruiz2022	This study	NA	NA	NA	Malignant and TME	11	39355	Yes	N	10x 3'	Raw counts	GRCh38	Yes		Newly generated single-nuclei RNA-seq profiles
						Total GBmap extended	114	745782
						snRNAseq Wang2019 & Richards2021	16	51331
						Total	240	1135677
	TME	Tumor microenvironment
	TAMs	Tumor-associated macrophages
	TILs	Tumor-infiltrative lymphocytes

## Sheet: S2
MES2-like	MES1-like	AC-like	OPC-like	NPC1-like	NPC2-like	G1.S	G2.M	Astrocyte	Neuron	Oligodendrocyte	OPC	Endothelial	Perivascular_fibroblast	Pericyte	SMC	T_cell	TAM-MG	TAM-BDM
Malignant cells								Brain-resident cells				Vascular cells				Immune cells
Neftel_Cell_2019_MES2	Neftel_Cell_2019_MES1	Neftel_Cell_2019_AC	Neftel_Cell_2019_OPC	Neftel_Cell_2019_NPC1	Neftel_Cell_2019_NPC2	Neftel_Cell_2019_G1.S	Neftel_Cell_2019_G2.M	Yang_BioRxiv_2021_Astrocyte	Yang_BioRxiv_2021_Neuron	Yang_BioRxiv_2021_Oligo	Yang_BioRxiv_2021_OPC	Yang_BioRxiv_2021_BEC_capillary	Yang_BioRxiv_2021_Perivascular_fibroblast	Yang_BioRxiv_2021_Pericyte	Yang_BioRxiv_2021_SMC	Yang_BioRxiv_2021_T_cell	Muller_GenBiology_2017_MG	Muller_GenBiology_2017_BDM
HILPDA	CHI3L1	CST3	BCAN	DLL3	STMN2	RRM2	CCNB1	SLC1A2	RBFOX1	MBP	DSCAM	FLT1	CEMIP	GRM8	SLIT3	PTPRC	CCL4	HLA-DQA1
ADM	ANXA2	S100B	PLP1	DLL1	CD24	PCNA	CDC20	DPP10	ROBO2	ST18	LHFPL3	ATP10A	BICC1	PDE7B	TAGLN	SKAP1	ADRB2	MS4A6A
DDIT3	ANXA1	SLC1A3	GPR17	SOX4	RND3	KIAA0101	CCNB2	GFAP	CNTNAP2	IL1RAPL1	PCDH15	SLC7A5	FLRT2	LAMA2	RGS6	AOAH	NAV3	TGFBI
NDRG1	CD44	HEPN1	FIBIN	TUBB3	HMP19	HIST1H4C	PLK1	NRG3	SYT1	SLC24A2	TNR	CLDN5	ABCA9	PCBP3	MYH11	PARP8	ADORA3	HLA-DRB5
HERPUD1	VIM	HOPX	LHFPL3	HES6	TUBB3	MLF1IP	CCNA2	ADGRV1	CNTN5	MOBP	CSMD1	ABCB1	ABCA10	DLC1	KCNAB1	THEMIS	SIGLEC8	CD74
DNAJB9	MT2A	MT3	OLIG1	TAGLN3	MIAT	GMNN	CKAP2	GPM6A	CSMD1	CTNNA3	OPCML	ST8SIA6	LAMA2	SLC6A12	MYL9	CD247	SPRY1	DSE
TRIB3	C1S	SPARCL1	PSAT1	NEU4	DCX	RNASEH2A	KNSTRN	ADCY2	GRIK2	PEX5L	KCNIP4	SLC7A1	FBLN1	ATP1A2	ZFHX3	ARHGAP15	TAL1	CD93
ENO2	NAMPT	MLC1	SCRG1	MARCKSL1	NSG1	MELK	RACGAP1	CTNNA2	GALNTL6	KIRREL3	LRRC4C	SLC39A10	LINC01088	RNF152	RCAN2	SYTL3	RHOB	FOSL2
AKAP12	EFEMP1	GFAP	OMG	CD24	ELAVL4	CENPK	CDCA3	FMN2	DLGAP1	NKAIN2	FGF14	ANO2	USP53	SLC38A11	PIP5K1B	IKZF1	BIN1	PLTP
SQSTM1	C1R	FABP7	APOD	STMN1	MLLT11	TK1	TROAP	DTNA	KCNQ5	PLP1	LRRTM4	CGNL1	APOD	PTH1R	ACTA2	IQGAP2	SALL1	THBD
MT1X	SOD2	BCAN	SIRT2	TCF12	DLX6-AS1	TMEM106C	KIF2C	RYR3	GRIP1	SLC44A1	KCND2	ANGPT2	NTRK3	TRPC4	C11orf96	STAT4	KLF2	IFITM2
ATF3	IFITM3	PON2	TNR	BEX1	SOX11	CDCA5	AURKA	RNF219-AS1	GRIK1	SHTN1	CA10	BTNL9	ABCA6	COLEC12	FLNA	CAMK4	BHLHE41	METRNL
NAMPT	TIMP1	METTL7B	THY1	OLIG1	NREP	CKS1B	CENPF	TRPM3	FGF14	PTPRD	SNTG1	ABCG2	AC093772.1	SLC30A10	CRISPLD2	BCL11B	SLC1A3	IQGAP1
NRN1	SPP1	SPARC	PHYHIPL	MAP2	FNBP1L	CDC45	KPNA2	CTNND2	SNTG1	ANK3	LUZP2	VWF	PRICKLE1	PDGFRB	PDE3A	SLFN12L	P2RY12	PDE4B
SLC2A1	A2M	GATM	SOX2-OT	FXYD6	TAGLN3	MCM3	KIF20A	AC092691.1	KCNIP4	ZNF536	CSMD3	ADGRL4	FGF13	FRMD3	MCAM	EMB		FPR3
BNIP3	S100A11	RAMP1	NKAIN4	PTPRS	STMN4	CENPM	ECT2	RFX4	MYT1L	AC026316.5	NXPH1	GALNT18	CYP1B1	ATP1B3	ZBTB7C	SAMD3		BHLHE40
LGALS3	MT1X	PMP2	LPPR1	MLLT11	DLX5	AURKB	BUB1	NKAIN3	CHRM3	PRUNE2	MMP16	MECOM	TGFBR3	P2RY14	CACNA1C	GNG2		TNFSF13
INSIG2	S100A10	AQP4	PTPRZ1	NPPA	SOX4	PKMYT1	CDCA8	MIR4300HG	SYNPR	TMEM144	GRM7	BSG	DCN	SGIP1	RBPMS	ITGA4		HLA-DMB
IGFBP3	FN1	DBI	VCAN	BCAN	MAP1B	MCM4	BUB1B	LSAMP	UNC5D	SH3GL3	ATRNL1	PTPRB	COL12A1	CASC15	PRKG1	CARD11		KYNU
PPP1R15A	LGALS1	EDNRB	DBI	MEST	RBFOX2	ASF1B	TACC3	AQP4-AS1	CNTNAP5	Mar1	VCAN	ELOVL7	FHL2	GJC1	MYOCD	LINC01934		ITGA4
VIM	S100A16	PTPRZ1	PMP2	ASCL1	IGFBPL1	GINS2	TTK	DCLK1	NRXN3	SPOCK1	MDGA2	ST6GALNAC3	ANTXR2	EPS8	LTBP1	FYB1		CREM
PLOD2	CLIC1	CLU	CNP	BTG2	STMN1	MCM2	TUBA1C	NTRK2	TENM2	C10orf90	FGF12	PLEKHG1	LAMC1	AC012409.2	HSPB1	DOCK2		GPR65
GBE1	MGST1	PMP22	TNS3	DCX	HN1	FEN1	NCAPD2	CD44	OPCML	MAN2A1	MEGF11	THSD4	PID1	RGS5	COL4A1	CD96		FGR
SLC2A3	RCAN1	ATP1A2	LIMA1	NXPH1	TMEM161B-AS1	RRM1	ARL6IP1	GABRB1	XKR4	PIP4K2A	XYLT1	CMTM8	KCNK2	ARHGAP42	JAG1	RUNX1		MXD1
FTL	TAGLN2	S100A16	CA10	HN1	DPYSL3	DUT	KIF4A	ARHGEF4	KCNC2	FRMD5	BRINP3	SGPP2	ABCA8	NR2F2-AS1	FHL5	RIPOR2		IL1RN
WARS	NPC2	HEY1	PCDHGC3	PFN2	SEPT3	RAD51AP1	CKAP2L	NAV3	FGF12	DOCK10	GRIK1	ERG	C7	CPM	LMOD1	PDE3B		FAM49A
ERO1L	SERPING1	PCDHGC3	CNTN1	SCG3	PKIA	MCM7	MZT1	MGAT4C	FRMPD4	MAP7	PTPRZ1	TBC1D4	LAMB1	TRPC3	SH3RF3	GRAP2		SH3BGRL
XPOT	C8orf4	TTYH1	SCD5	MYT1	ATP1B1	CCNE2	KIFC1	NRXN1	ZNF385D	RNF220	DCC	PODXL	COL1A2	CNTN4	LPP	PRKCB		EMB
HSPA5	EMP1	NDRG2	P2RX7	CHD7	DYNC1I1	ZWINT	SPAG5	AC073941.1	NXPH1	PDE4B	GRIK2	FLI1	FLVCR2	SLC6A1	AC002066.1	MCTP2		S100A11
GDF15	APOE	PRCP	CADM2	GPR56	CD200		ANP32E	PTCHD1-AS	GRIA1	TTLL7	NRXN1	EGFL7	COL6A3	ADGRD1	CARMN	CBLB		LYZ
ANXA2	CTSB	ATP1B2	TTYH1	TUBA1A	SNAP25		KIF11	NPAS3	SGCZ	TMEFF2	DPP6	TFRC	LAMA4	MYO1B	CACNB2	ZNF831		PTPN7
EPAS1	C3	AGT	FGF12	PCBP4	PAK3		PSRC1	GLIS3	ASIC2	CNTNAP4	SEZ6L	ITGA6	KCNIP1	CALD1	FAM129A	CYTIP		SAMHD1
LDHA	LGALS3	PLTP	TMEM206	ETV1	NDRG4		TUBB4B	TNIK	LINGO2	FRMD4B	SMOC1	SLC16A1	SRPX2	ARHGAP10	SLC22A3	TC2N		SPINT2
P4HA1	MT1E	GPM6B	NEU4	SHD	KIF5A		SMC4	SLC14A1	CADPS	TF	SLC35F1	PPFIBP1	FOXP2	SLC6A13	SLC38A11	DOCK8		NFIL3
SERTAD1	EMP3	F3	FXYD6	TNR	UCHL1		MXD3	TPD52L1	GRIN2B	EDIL3	NLGN1	PECAM1	NR2F1	SNTB1	COL4A2	PRKCQ		TMEM123
PFKP	SERPINA3	RAB31	RNF13	AMOTL2	ENO2		CDC25B	CNTN1	GRM5	ENPP2	SGCZ	INPP5D	SVIL	AC092957.1	ADIRF	GPRIN3		CIB1
PGK1	ACTN1	PPAP2B	RTKN	DBN1	KIF5C		OIP5	FAM189A2	RALYL	KCNH8	CNTNAP5	CDYL2	AL445250.1	ABCC9	ARHGAP10	CCND3		CIITA
EGLN3	PRDX6	ANXA5	GPM6B	HIP1	DDAH2		REEP4	NRCAM	FAM19A2	ATP8A1	GRM5	SLC2A1	MIR99AHG	SLC19A1	DSTN	RHOH		TREM1
SLC6A6	IGFBP7	TSPAN7	LMF1	ABAT	TUBB2A		FOXM1	BMPR1B	ATP8A2	AK5	HS6ST3	MYRIP	CPED1	COL4A3	NOTCH3	IKZF3		VOPP1
CA9	SERPINE1		ALCAM	ELAVL4	LBH		TMPO	HPSE2	GABRG3	DNAJC6	NRCAM	RIMKLB	GPC3	NID1	ITGA8	MDFIC		IL10
BNIP3L	PLP2		PGRMC1	LMF1	LOC150568		GPSM2	PDE4DIP	DLGAP2	PCDH9	AC004852.2	EPAS1	COL15A1	PLXDC1	RYR2	IL7R		PLAC8
RPL21	MGP		HRASLS	GRIK2	TCF4		HMGB3	MED12L	LRRTM4	HDAC2-AS2	GALNT13	SEC14L1	TMEM132C	RIPOR3	PPM1L	PPP2R5C		DOK3
TRAM1	CLIC4		BCAS1	SERINC5	GNG3		ARHGAP11A	DCLK2	GABRB2	SLAIN1	TMEM132D	NPIPB5	SLC6A20	GPC5	ADCY3	AKNA		CYBB
UFM1	GFPT2		RAB31	TSPAN13	NFIB		RANGAP1	STON2	NEGR1	PCSK6	PDZRN4	IRAK3	CENPP	PID1	SYNPO2	TRG-AS1		CYTH1
ASNS	GSN		PLLP	ELMO1	DPYSL5		H2AFZ	LRP1B	ATRNL1	TMTC2	PCDH7	PRKCH	FMO2	EBF1	ADAMTS1	MYO1F		GPR132
GOLT1B	NNMT		FABP5	GLCCI1	CRABP1			MAPK4	KIAA1217	DOCK5	NLGN4X	ZNF366	CELF2	PAG1	EBF1	PYHIN1		SYNGR2
ANGPTL4	TUBA1C		NLGN3	SEZ6L	DBN1			AC002429.2	RGS7	LINC01608	CHL1	TMEM132C	MCTP2	ITIH5	TBX18	RUNX3		PLBD1
SLC39A14	GJA1		SERINC5	LRRN1	NFIX			TNC	FRMD4A	SPOCK3	GRID2	EMCN	CLMP	PTEN	SLC8A1	CLEC2D		PIM1
CDKN1A	TNFRSF1A		EPB41L2	SEZ6	CEP170			MAOB	SYN3	UGT8	ARPP21	PLXNA2	NAV2	CACNA1C	ACTB	TOX		FXYD5
HSPA9	WWTR1		GPR37L1	SOX11	BLCAP			FUT9	PTPRN2	SGK1	SOX6	DOCK9	F3	DGKB	INPP4B	ETS1		ARG2
								LINC01088	SLC4A10	PALM2	XKR4	A2M	AC092957.1	PDE3A	NHS	CDC42SE2		PQLC3
								LGI1	RIMS2	NCAM2	RALYL	SYNE1	RBMS3	CYSLTR2	CALD1	ITK		MS4A7
								TENM2	EPHA6	KLHL32	FAM19A1	EPHA4	FRMD6	COL4A4	FILIP1	MYBL1
								SLC4A4	KAZN	SLC5A11	GRIA2	SLCO4A1	THBS1	NOTCH3	SETBP1	CHST11
								ZNRF3	KCTD16	TRIM2	SORCS3	ST6GAL1	ALDH1A2	ARHGAP6	NR2F2-AS1	PDE7A
								SLC25A18	ZNF804A	NCKAP5	SCN1A	NXN	TNXB	UST	TPM2	LCP1
								AQP4	STXBP5L	ANO4	DGKG	SLCO2B1	RORA	TFPI	COL18A1	VAV3
								KCNN3	KCND2	CREB5	GRIA4	NEDD9	PRRX1	LZTS1	PLCE1	APBB1IP
								ADCY8	GRM7	ELMO1	COL11A1	SLC1A1	TBX18	CYTH3	PDLIM5	MBNL1
								MTSS1L	KCNH7	UNC5C	LRP1B	CYYR1	AKR1C2	GRM3	TBX2	ANKRD44
								SFXN5	GRIN2A	PIEZO2	LRRC7	ACER2	NKD1	INPP4B	MFGE8	PTPN22
								LINC00499	SNRPN	PLEKHH1	LINC01322	HLA-E	PDZRN3	CDH6	TBC1D1	TNFAIP8
								MGST1	HCN1	LPAR1	CHST11	ITGA1	VIT	SEMA5A	CARMIL1	TTC39C
								FAT3	ERBB4	QDPR	LRRTM3	SCARB1	ROR2	AC022414.1	TMEM131L	EML4
								SORBS1	CDH12	PXK	CACNA1A	ANKS1A	CDH11	KCNE4	IGFBP4	SLC38A1
								WDR49	CACNA1A	LINC00639	SHISA9	CCNY	GHR	SLC12A7	RNF152	PLCL2
								ARHGEF26	TENM3	BCAS1	LINC00511	SMAD6	PIAS1	RHOJ	TIMP3	CNOT6L
								LINC00511	FSTL5	AMER2	FAM155A	PTPRM	ADAMTS12	PRKG1	EPS8	PRKCH
								PALLD	MDGA2	ANLN	PTPRT	MT2A	LTBP2	MPPED2	ARHGAP6	GNLY
								CLU	SYN2	CNTN2	ALK	ESYT2	TNFRSF19	MIR4435-2HG	PTP4A3	PIK3R5
								ATP13A4	CELF4	LRP2	CSMD2	ADGRF5	FBN1	ZIC1	SORBS2	SCML4
								LINC00299	ERC2	HHIP	DLGAP1	SORBS2	ZEB1	ENPEP	AC098829.1	CD53
								PTPRZ1	CCSER1	KIF6	KHDRBS3	BACE2	LAMC3	DNAH11	PHLDB2	STK4
								LINC01094	FAM155A	MOG	KAZN	TMSB10	SLC7A11	CARMN	DMD	STK17B
								CARMIL1	ADARB2	CERCAM	AL445250.1	LEF1	FAM189A1	SLC6A1-AS1	MSRB3	FYN
								NTM	CSMD3	POLR2F	HECW1	KLF2	RBMS3-AS3	GUCY1A2	TEX41	RASGRP1
								AHCYL1	CACNA1B	ABCA2	SLC8A1	ADIPOR2	COLEC12	SLC20A2	FRY	KLRD1
								LINC01748	PCLO	PHLPP1	NOVA1	GPR85	ISM1	KCNT2	KIRREL1	NFATC2
								SPON1	RYR2	FAM107B	SLC24A3	CCDC85A	PKNOX2	MSC-AS1	DYNC1I1	PDGFD
								ADGRA3	KHDRBS2	TMEM165	CDH13	SPOCK2	HCN1	HES4	NTN4	NKG7
								TENM4	CDH13	CD22	FAM19A2	LMBR1	MAMDC2	SLC6A17		NCALD
								CDHR3	HS6ST3	SLCO1A2	STK32A	AKAP12	SLC16A12	COL5A3		TXK
								MIR99AHG	CDH18	CDK19	LINC02588	USP6NL	FAM20A	LIN7A		CD226
								RGS20	NRG1	FA2H	OPHN1	HMCN1	PRKAG2	KALRN		TRERF1
								PRKCA	DAB1	SRCIN1	CDH10	MFSD2A	KAZN	SLC12A2		PRF1
								CDH4	MTUS2	CADM2	RGS7	RUNDC3B	ACSS3	COL4A1		EPB41
								SHROOM3	SLC44A5	ENOX1	SORCS1	IGF1R	SYNPO2	ZFHX3		PCED1B
								DAPK1	TMEM132D	OTUD7A	TRIM9	PDXK	NID1	ADAMTS9-AS2		LINC00623
								ITPKB	MACROD2	LINC00320	ZFPM2	WWTR1	ITGA8	SMOC2		ITGAL
								NPL	ST6GALNAC5	DSCAML1	NELL1	RNF144B	AC092958.1	EDNRA		SPON2
								AC073050.1	KCNJ3	ALCAM	ADAMTS17	CPNE8	JAK2	FOXP2		FAM129A
								EYA2	OLFM3	NCAM1	CNTN3	NOTCH4	FNDC3B	SH3RF1		SAMSN1
								LINC00461	ANKS1B	NRXN3	KCNIP1	PDE10A	C1S	CCDC102B		RABGAP1L
								RGMA	PLXNA4	LINC01170	DAB1	MEF2A	ATRNL1	DAB1		CCDC88C
								RANBP3L	NRXN1	PDE1A	KIF26B	CNOT6L	NR2F1-AS1	PRELP		CELF2
								AL589740.1	SHISA9	MYRF	LRRN1	PRICKLE2	LINC02058	PARD3		DOCK11
								LRIG1	TMEM132B	CDK18	KIAA1217	NR3C2		SNRK		RASA3
								PAMR1	GALNT17	PLD1	NLGN4Y	INSR		THSD7B		STK10
								EFEMP1	ANKRD30BL	FOLH1	ADARB2	PARVB		LAMC3		LINC00861
								DAAM1	SNAP25	DLG2	UNC80	CXorf36		DOK6		KIAA1551
								DOCK7	ROBO1	AATK	SHC3	ANXA3		DACH1		SMAP2
								FGFR3	IQCJ-SCHIP1	SYNJ2	MIR3681HG	HIF1A-AS2		TBX2		SIDT1
								AC099792.1	PTPRT	ARAP2	MYT1	CEMIP2		ISYNA1		KCNQ5
								TRPS1	KSR2	DIP2B	MAP2	CHSY1		PLCE1		RUNX2
								GPR75-ASB3	GABBR2	PLCL1	PLPPR1	RAPGEF1		CACHD1		P2RY8
								CRB1	RIMS1	HS3ST5	SEMA5A	AFDN		RORA		AC006369.1
								WWC1	PAK3	COBL	PLPP4	GRB10		PDE5A		SLAMF6
								NEBL	TMEM178B	COLGALT2	PDZD2	PTPRG		AGRN		SLA
								CDH20	ZMAT4	NLGN1	ADGRL3	PCAT19		SHISA6		TMEM131L
								ANKFN1	CNTN4	AC009063.2	ZNF462	XAF1		PTPRK		RAP1GAP2
								OPHN1	LRRC4C	ATP10B	EPN2	GPCPD1		DISC1		DTHD1
								CABLES1	OXR1	AKAP6	POU6F2	ATP7B		CRISPLD2		STK17A
								APC	CACNA1D	KCNMB4	NEGR1	AP3S1		NR2F2		BTG1
								ASPH	KCNB2	DNM3	SCN3A	RPGR		ZEB1		LCK
								TNRC6A	LRFN5	CNDP1	NTNG1	RBMS2		CTDSPL		DIAPH1
								ADRA1A	CALN1	HECW2	RNF150	NOSTRIN		GRK5		FAM49B
								SOX6	NELL2	QKI	KAT2B	CRIM1		GRAMD2B		BCL2
								ABLIM1	GABRB3	GPM6B	CHST9	JCAD		CDK14		STIM1
								ACOT11	GRIN1	FMNL2	STK32B	RAPGEF4		DCN		TRAF3IP3
								DDAH1	CDH9	DPYSL5	GRIA3	KIAA1549		AL138828.1		KLRC4-KLRK1
								KCNMA1	PLCB1	SH3TC2	SLC44A5	RAPGEF2		RGL3		Sep6
								DPYSL3	SYT16	LINC01630	RIMS2	TGM2		DENND2A		ADGRE5
								MAPK10	SRRM4	ZEB2	ERC2	PTPN14		BTBD9		RASA2
								ST8SIA1	GRIA4	ZNF365	GSG1L	MYO10		COL4A2		TMC8
								ZNF98	AGBL4	AC090502.1	TMEM108	PAM		LPL		ZFP36L2
								AC027117.2	LINC01322	LAMP2	TMEM132C	ARHGAP31		KLHL29		ATM
								ALDH1L1	TENM1	LANCL1	MEG8	HERPUD1		KIAA1109		CD6
								PRDM16	TRHDE	COL4A5	TMEM132B	CD34		ADARB2		CRYBG1
								TPST1	LRRC7	GNAO1	NOL4	SHANK3		NDUFA4L2		SLC16A7
								BRINP1	PCDH15	Sep7	FERMT1			AXL		CYFIP2
								ZHX3	SLIT2	ANKS1B	RIT2			TBX15		KLRF1
								COL21A1	SLC8A1	MVB12B	DGKI			PTN		ERN1
								PITPNC1	KCNQ3	FGFR2	STXBP5L			EPB41L3		ARHGAP25
								DGKG	NMNAT2	PPP2R2B	SCN9A			LINC02172		IFI16
								CADM1	GRIA3	PDE1C	AC092691.1			PIK3CD		CXCR4
								C1orf21	ADGRB3	CLASP2	ASTN1			RBMS1		PCNX1
								ACSBG1	PCDH11X	LPGAT1	RAB31			CERS6		LCP2
								STK33	RAB3C	MAGI2	COL9A1			C1QTNF1		TMEM181
								CAMK2G	SPTBN4	NALCN	CDH18					GLCCI1
								SLC38A1	MYO16	CCDC88A	C1orf21					IPCEF1
								IQCA1	SORCS1	ARFGEF3	CNTN1					INPP4A
								RFX2	BTBD11	DLG1	TNK2					LITAF
								ERBB4	PTPRO	KLHL4	SGCD					ZC3HAV1
								SLC7A11	LRRTM3	RNF144A	MYT1L					PTGDR
								MMD2	PCDH7	ARHGAP21	LRFN5					RASSF3
								GNA14	CACNA1E	APLP1	TOX					RNF213
								AGBL4	SRRM3	SCD	ANKS1B					PCNX2
								SERPINE2	NELL1	BIN1	RIMS1					KCNAB2
								GJA1	NBEA	CCP110	ZDHHC14					FGD3
								DNAH7	HECW1	GLDN	MACROD2					HLA-B
								LMO3	DSCAM	GNAI1	AL392023.2
								HIF3A	GRIA2	CNP	SCD5
								SAMD4A	SLC35F3	MEGF10	SEMA3E
								ALDH1A1	SCN1A	AL354809.1	ESRRG
								NHSL1	SHANK2	LRRC7	ITGA8
								LMNTD1	THRB	SHROOM4	AL589740.1
								MSI2	VWC2	ATG4C	LSAMP
								MRVI1	PCSK2	SEMA4D	KCNMA1
								C1orf61	SLC24A3	CLDND1	ADGRB3
								MEIS2	TIAM1	RETREG1	TMEM163
								SLC1A3	RBFOX3	ERBIN	RBFOX1
								ASTN1	SEZ6L	FUT8	ERBB4
								ASTN2	UNC79	ZDHHC20	CSRNP3
								TMEM178B	ASTN2	AGTPBP1	UNC79
								GLI3	KCNJ6	FRYL	GLCCI1
								ITGB4	KIAA1211	DIP2C	ATP13A4
								RORB	AC073050.1	GRID1	SLC2A13
								ACSS1	PPM1E	VRK2	TENM1
								PPP2R2B	DGKI	SIK3	KCTD16
								EPHB1	DLX6-AS1	AC016597.1	MYO16
								CHL1	PHACTR1	LINC00609	CACNG4
								ANGPT1	LRP1B	GAB1	SNAP91
								AHCYL2	NRG3	CARNS1	PRKG2
								VCAN	VWC2L	NFASC	IL1RAP
								RPS6KA2	TENM4	DPYD	DNER
								MAP3K5	CACNG2	P2RX7	THRB
								SLC16A9	ELAVL2	MAPT	GRIN2B
								LINC00836	KIF26B	ABCA8	PID1
								AF279873.3	DNM1	NECAB1	KIF13A
								GABRA2	GRM1	SYNDIG1	BCAS1
								Mar3	NETO1	MAP4K5	U91319.1
								SERPINI2	ARPP21	CDH19	ZNF804A
									CACNG3	AC012593.1
									LINC01122	ASPA
									CAMK4	ATP1B1
									CDH8	RTN4
									TMEM108	AC106869.1
									ZNF804B	PSEN1
									EPHA5	C12orf76
										FAM95C
										FAM124A
										SCD5
										ROBO1
										MAP4K4
										NEO1
										GRIA4
										AC096564.1
										PLD5
										IGSF11
										ANK2
										PLA2G16
										RAB40B
										LIPA
										YPEL2
										MAL
										GPR37
										NINJ2
										CLMN
										OSBP2
										GAB2
										ZDHHC11B
										LGR5
										LURAP1L-AS1
										C1QTNF3-AMACR
										MYO1D
										MIR181A1HG
										DOCK3
										GPRC5B
										PLPPR1
										KIF13B
										REPS2
										SLC22A15
										TPPP

## Sheet: S3
	Neoplastic cells														Tumor-associated macrophages														Tumor infiltrative lymphocytes											Vascular cells
Modules	1	2	3	4	5	6	7	8	9	10	11	12	13	14	1	2	3	4	5	6	7	8	9	10	11	12	13	14	1	2	3	4	5	6	7	8	9	10	11	1	2	3	4	5	6	7	8	9	10
Genes	CCL4L2	CHCHD2	RP11-620J15.3	RP11-89N17.4	SOX4	RRM2	HSPB1	CAPS	ID3	NEAT1	RP3-428L16.2	VOPP1	SAA2	PLCG2	SPARC	RRM2	MTRNR2L12	PLCG2	AC015912.3	HLA-DPB1	IFI27	RP11-1143G9.4	FN1	CSTB	BNIP3	CCL18	CCL3L3	CD83	MKI67	NKG7	TRDC	PTGDS	ISG15	PLCG2	EGR1	ZFP36L2	HSP90AA1	TNFRSF4	IL4I1	GFAP	CLU	SLC3A2	ESM1	CCN2	TYMS	MIR4435-2HG	CEBPD	POSTN	IFITM1
	C1QC	PHKG1	CTD-2339F6.1	S100A1	BHLHE22	MKI67	HSPH1	OTOS	CRYAB	KISS1R	TMSB10	SEC61G	CXCL5	VGF	PLP1	PCLAF	HSPB1	APOC1	IL23A	LTB	LY6E	S100A8	MARCO	NUPR1	NDRG1	CCL13	CCL4L2	SGK1	RRM2	CCL5	KRT81	IGFBP7	IFI27	LTB	RHOB	JUNB	HSPH1	FOXP3	TIMP1	SPP1	MALAT1	BST2	HSPG2	TM4SF18	TOP2A	PLCG2	OLFML3	S100A6	ZFP36
	CCL4	NIPSNAP2	RP11-161M6.2	MIR219A2	LINC00632	CENPA	HSPA6	AC015936.3	ID1	SEPTIN14	S100A6	NPPC	CXCL13	IGFBP2	FABP7	TYMS	MT-ND3	TMIGD3	CCL20	IL22RA2	IFI6	S100A4	SLC16A10	MIF	CYTOR	MRC1	CCL3	ATF3	BIRC5	CTSW	FCER1G	SPON2	IFI6	RPS27	C1QC	JUN	HSPE1	CD177	RORA	C1QB	CRYAB	NOSTRIN	EGFL7	DUSP6	RRM2	CYTOR	C1QTNF1	S100A4	FOS
	CCL3	SUMF2	MARCHF9	CLDN11	BASP1	CENPF	HSPA1A	IGFBP7-AS1	BAALC-AS1	VEGFA	LGALS1	EDN3	SAA1	MTRNR2L12	MARCKSL1	UBE2C	MT-CO3	APOE	CXCL3	IL32	ISG15	S100A6	NAMPT	OTOA	LDHA	TXNIP	RP11-138A9.2	NR4A2	CCNB1	HLA-DRB1	KLRF1	MYOM2	IFIT1	S100A4	CXCL8	FOSB	BAG3	AC133644.2	CCL20	CD74	MDK	SLC16A1	MSMP	ENG	CENPF	NDUFA4L2	FRZB	MMP11	DUSP1
	APOC1	CCT6A	OLIG2	BCAS1	STMN4	GTSE1	HSPA1B	C9orf24	ID4	JUN	COL6A2	STAC2	CP	APOE	APOD	STMN1	MT-ND2	HAMP	DNAAF1	HLA-DRB1	CXCL11	CD52	ARL4C	SNHG12	PLP2	FCGBP	IER3	DUSP1	ASPM	HLA-DQA1	TYROBP	S1PR5	IFI44L	TMSB4X	CCL3L3	DUSP2	HSPA1A	TNFRSF18	KLRB1	HLA-DRA	NEAT1	CMTM8	SLC45A4	CLEC14A	UBE2S	MYL9	SLC38A11	MMP14	CCN1
	MRC1	DCN	OLIG1	MBP	HES6	ASPM	SERPINH1	LINC01094	NMB	IGFBP5	GAP43	SPNS2	PLA2G2A	UBE2S	SEC61G	BIRC5	NEAT1	PLAC8	MIR3945HG	CCL17	IFITM3	LGALS1	SLC2A3	LGALS3	ERO1A	CD93	HSPA1A	NR4A1	TOP2A	TTN	IGFBP2	CX3CR1	IFIT3	IL32	GFAP	BTG1	HSPB1	IL1R2	ANKRD28	RGS1	FTL	MAOA	CDH2	ANGPT2	TUBB	IGFBP7	MEG3	C12orf75	DCN
	C1QB	LFNG	DLL3	PTGDS	GADD45G	PIF1	DNAJB1	LINC01088	AQP1	CEBPB	PGM2L1	CA9	PTX3	TMEM158	KLF4	CYP19A1	JUN	RP11-480C22.1	CCR7	HLA-DQA1	IFI44L	S100A9	ERRFI1	TXN	UPP1	F13A1	HSP90AA1	IFI30	H4C3	HLA-DRB5	XCL2	FCGR3A	RSAD2	TRAC	FABP7	TNFSF9	HSPA1B	AC002331.1	RPS4Y1	S100A9	BEX1	IFNGR1	SLC1A4	VWF	CDK1	MMP9	CCDC102B	PTX3	CALU
	CCL20	PDGFA	RGCC	CDKN1C	SOX11	HMGB2	FOSB	RP3-460G2.2	IGFBP7	NPW	ARL4C	PCOLCE2	COL1A1	IGF2	OLIG1	TOP2A	KLF2	SPP1	THAP2	HLA-DQA2	IFIT1	LGALS2	FOSL2	GAPDH	HILPDA	SCIN	CCL4	FOS	CCNB2	LAG3	CD7	CMC1	IFITM3	ACTB	PTN	IL7R	HSPA6	TBC1D4	MTRNR2L8	LYZ	HBB	ABCG2	PLXND1	ECSCR	PCLAF	TAGLN	PDGFRB	COL6A2	FOSB
	C1QA	MDK	FERMT1	PPP1R14A	INSM1	BIRC5	BAG3	C1orf194	FXYD1	CEBPD	GPC1	NDUFA4L2	SLPI	C1QL1	MT3	CENPF	RP11-160E2.6	RP11-597D13.8	SOD2	CLEC10A	CXCL9	S100A10	ANXA2	VIM	TMEM45A	CD163	KB-1507C5.4	ACSL1	TK1	HLA-DQB1	CD160	GZMB	MX1	LGALS1	ZFP36L1	RGCC	TRBV14	RP11-1399P15.1	MTRNR2L1	C1QC	UCHL1	STXBP6	GJA1	CA2	HMGB2	IBSP	GJC1	COL6A1	SERPING1
	RGS1	PSPH	SHD	SIRT2	STMN2	CENPE	ZFAND2A	FAM183A	TAGLN	CTD-3252C9.4	VIM	EDN2	TDO2	TTC9B	PTPRZ1	GTSE1	RHOB	SLPI	ANKRD28	HLA-DPA1	DEFB1	PELATON	MXD1	RGCC	PLIN2	FOLR2	NFKBIA	BTG2	STMN1	HLA-DPB1	GNLY	PRSS23	CMPK2	TRBC1	IER3	FTH1	SERPINH1	TNFRSF9	CD40LG	C1QA	CHI3L2	TNFSF10	APCDD1	AFDN	STMN1	PTN	CPE	PCOLCE	C1S
	AIF1	CCDC80	FGF12	SOX10	KISS1	TOP2A	ARC	RSPH1	AEBP1	ZFP36L2	COL6A1	HILPDA	MMP9	GAS1	CLU	CCNA2	CH17-373J23.1	GNLY	BCL2A1	KLRB1	CXCL10	C15orf48	TGFBI	CTSD	HK2	LGMN	MYOZ2	ITGAX	AURKB	COTL1	XCL1	PLEK	EPSTI1	LINC00861	GAP43	SOCS3	TXNIP	PIM3	RGS16	MT-CO3	GPNMB	LSR	CX3CL1	SAT1	CCNB1	SEPTIN4	CDH6	TNFAIP6	KPNA2
	TYROBP	TRPM3	CDKN2A	MAG	HMGA2	CLSPN	ATF3	DYNLT5	SPARCL1	AKAP12	SPOCD1	ENO2	LTF	MT3	EGR1	TK1	CTD-3252C9.4	LINC01235	G0S2	GZMB	IDO1	RETN	CLEC5A	MANF	ADAM8	CD9	IER5	GPR183	PCLAF	HLA-DRA	KLRD1	EFHD2	MX2	TRBC2	SERPINE1	KLF6	DNAJB1	LAYN	CCR6	MT-CO2	RASD1	ABCB1	INSR	YBX3	PTTG1	APOE	PLXDC1	EMILIN1	TXNIP
	HLA-DQA1	HOPX	SMOC1	PLP1	MEG3	C21orf58	CHORDC1	CFAP126	ADIRF	CITED2	CITED1	LGALS3	MYLK	LINC00844	GAP43	CKS1B	PHACTR1	CKB	CXCL2	CD2	IFIT3	EMP3	KCNJ15	HMOX1	MXI1	IGF1	HSPA6	NR4A3	NUSAP1	VCAM1	KRT86	PLAC8	IFITM1	B2M	MIR9-1HG	DUSP4	HSP90AB1	IKZF2	UBB	MT-ND3	CHI3L1	PON2	ACKR3	TM4SF1	TUBA1C	RGS5	F3	COL5A1	TIMP3
	CYBA	CHST8	SCRG1	TF	HAP1	ECRG4	ZFP36L1	PIFO	ITM2C	NDRG1	TPM2	ANGPTL4	SOD2	NTM	IGFBP7	ASPM	ATP2B1-AS1	LINC01480	CXCL8	TRBC2	TNFSF10	EREG	AQP9	GCHFR	SDC2	ID3	HSPH1	CH25H	HMMR	CST7	ADGRG3	KIR3DL1	SAMD9L	GIMAP7	ADAM28	ZFP36	HSPD1	BIRC3	TAGLN2	MT-ND1	CXCL14	SLCO2B1	PODXL	LXN	H4C3	MYH11	OLFML2A	ASPN	TNFAIP3
	ALOX5AP	LANCL2	CDK4	TNS3	CHD5	SGO2	CCN1	C5orf49	INAFM1	COX7A1	TIMP1	EDN1	CXCL6	KCNQ1OT1	MIR9-1HG	MKI67	MT-ND6	BIN1	TNIP3	GZMA	MX1	RP11-670E13.6	ADAM19	FABP3	ANGPTL4	IL7R	ZC3HAV1	TFRC	CENPE	TIMD4	CXXC5	FGFBP2	STAT1	CD2	CRYAB	FOS	ERN1	ENTPD1	CAPG	MT-CO1	S100A10	ICAM2	ACE	ANGPTL2	CKAP2	ADIRF	ATP1A2	INHBA	MGP
	ITGB2	HLA-B	TSFM	MPZ	DTX3	PTTG1	ZFP36	TPPP3	CLU	SOCS3	GADD45A		BIRC3	MDFI	MAP1B	PTTG1	ZFP36L2	C1orf56	IL1RN	HLA-DRA	CCL2	NRG1	SEMA6B	RAB42	CYTIP	RNASE1	IL6	EGR3	HMGB2	PTMS	NCR3	C1orf21	PLSCR1	CD3D	CSPG5	CREM	SLC4A7	ID3	AQP3	CCL4	FABP5	CAVIN2	KCNJ2	ITGA8	KIF20B	PLAC9	S1PR3	LOXL2	CTHRC1
	HLA-DRB5	NOS2	CADM2	TUBB4A	CELF4	H4C3	IER2	CCDC146	COL5A3	S100A10	TNFRSF12A		BCYRN1	RP11-473M20.16	FOSB	ESCO2	RP5-1171I10.5	CEBPA		ENHO	CCL8	CYP1B1	AHR	CTSL		STAB1	LINC00513	EGR2	DUT	HLA-DPA1	NCAM1	KIR2DL3	IFITM2	SIT1	CLU	TSHZ2	TNFSF14	ARID5B	C1orf162	MT-ATP6	CDO1	ATP10A	PECAM1	ADM		HIGD1B	CADM1	COL1A1	SGK1
	S100A8	MRPS17	RBP1	DAPL1	RPRM	PCLAF	SLC5A3	MORN5	MYBPC1	LINC02154	VAMP5		GAL	FAM215B	CHI3L1	CEP55	RP11-386I14.4	RP11-403I13.5		S100B	RSAD2	VCAN	AHNAK	GPNMB		SLC40A1	SERPINH1	MTRNR2L8	UBE2C	GZMA	GSTP1	ADGRG1	IFIT2	LINC00324	NRCAM	PIK3R1	FKBP4	SOX4	ANXA1	MT-ND4	COL8A1	USP53	STC1	QPCT		TPM2	NR2F1	NNMT	CFH
	HLA-DPA1	IFI6	SOX8		DLX2	PERP	MIR7-3HG	HOATZ	CADPS	MAFB	S100A11		C1R	HES5	EGFR	CDK1	IER2	AK6		MMP12	ISG20	MIR4435-2HG	ANPEP	FABP5		PLA2G7	DNAJB1	ZNF331	CENPF	GZMH	SH2D1B	RAMP1	SAMD9	GIMAP4	MT3	NR4A2	CHORDC1	RTKN2	ID2	MT-ND2	PTGDS	PTPRB	APLN	ITIH5		HSPA1B	GUCY1B1	PRSS23	SLC2A3
	S100A9	HLA-E	BCAN		KLHL35	SCGB1D2		EFHC1	HEPACAM	FTL	OCIAD2		NRP2	SNHG19	IGFBP2	NUSAP1	RP11-796E2.4	PHKG1		TACSTD2	XAF1	VEGFA				APOC2	ANKRD37	ST6GAL1	UBE2S	ITM2C	MATK	ZEB2	CXCL10		EGR2	NR4A3	ATG2A	BATF	HNRNPH1	CCL4L2	SFRP4		CXCR4	ERG		ACTA2	ABCC9	LUM	GLUL
	HLA-DRB1	IFI44L	SCG3		NSG1	NUSAP1		CRB2	TIMP3	APLN	PHLDA2		NNMT	RIC3	MBP	AURKB	RP11-596C23.2	RP11-305L7.3		PKIB	MX2	FCN1				IL2RA	BAG3	TREM1	CKS1B	CXCL13	LINC00996	PRF1	GBP1		DTNA	CITED2	DNAJC1	LAIR2	TOB1	MT-CYB	TSPAN8		FLT1	NRP2		HSPA6	FARP1	MXRA5	C1R
	CD74	BST2	TNK2		MDM4	TUBA1B		HES1	GFAP	MYL9			CXCL1	RP11-160E2.6	NOVA1	HMMR	RP11-701P16.2	RP11-12G12.7		PPP1R14A	HERC5	LUCAT1				HS3ST2	PRDM1	LMNA	TUBA1B	ZNF683	TMIGD2	TTC38	XAF1		LILRB1	TCF7	BCL2L11	PRDM1	ADAM19	TYROBP	EMX2		A2M	SLC7A11		TIMP1	GRM3	COL6A3	CLDN11
	FCER1G	B2M	GRIA2		KLHDC8A	SGO1		PGAM2	GJA1	SPINK1			BEST1	COL9A3	BCAS1	FAM111B	GADD45B			CCL5	NEXN	SOCS3				LILRB5	XIST	HBEGF	H2AX	FXYD2	B3GNT7	SYNGR1	TNFSF10		DUSP6	SLC2A3	PPP3CC	ZC2HC1A	ICAM2	HLA-DRB5	CTSK		SOX18	TP53I11		AP000769.1	FGF1	FN1	CYP1B1
	FCGBP	ISG15	COL20A1		LY6H	UBE2C		IFI27	LIFR	NRN1			TCIM	FABP7	SOX4	ZWINT	IER5L			CD1C	GBP1	CTB-61M7.2				SDS	HSPD1	DUSP6	SMC2	GZMK	CEBPD	MLC1	OASL		ADAMTS1	ENC1	CDC42EP3	MAF	TRADD	AIF1	IGFBP6		LRATD1	IVNS1ABP		HSPA1A		COL1A2	NR4A1
	HLA-DRA	CNR1	SNCA		DCX	MYBPHL		CFAP300	AQP4	ATF5			FN1	NES	COL1A2		AP000769.1			HLA-DRB5	IFIT2	IFITM2				PLTP	CREM	SELPLG	SMC4	MIR4435-2HG	ITGAX	CXCR2	GBP5		ID1	TNFAIP3	ZFAND2A	MAST4		FCER1G	AGT		FOSL2			AC013461.1		CCDC80	NFKBIZ
	KLF4		TNR		NHLH1	FRZB		SPEF2	RP11-359E10.1	KB-1980E6.3			TNFAIP2	RP11-138A9.2	PMP2		CITED2			GPAT3	CALB2	S100A12				SIGLEC1	HSPA1B	PADI2	TPX2	TRAV6	FGR	MTSS1	PARP14		KLF9	NFKBIA	LDLR	GADD45A		HLA-DPA1	ADI1		BCL6B			C11orf96		TGFBI	COLEC12
	S100A4		APOD		STMN1	AURKB		GABRG1	KCNN3	KLF6			ARHGAP29	MIR9-1HG	PTN		CTA-29F11.1			CD1E	PARP14	AC013461.1				PCDH12	IL1B	CDKN1A	TYMS	LINC01943	KIR2DL4	NFIL3	APOL6		IRF2BPL	FAM177A1	KIF13B	LTA		FABP7	PALM		VWA1			CRIP1		CAV1	CXCL2
	NCKAP1L		NEU4		DLX6-AS1	NUF2		ANXA1	FAM107A	GADD45B			CD44	XIST	CHI3L2		RP6-91H8.3			LSP1		CDA					ZFAND2A	RGS2	HMGN2	FABP5	IL2RB	AKR1C3	HELZ2		DYNLL2	SOCS1	SLC5A3	TIGIT		HBA2	C16orf89		EFR3B			NUDT4		COL3A1	BAG3
	IL1RN		ASCL1		THSD7A	TPX2		MGST1	TRIM47	CAV1			EMP1	CST3	GPM6B		RP1-34B20.21			JAML		LYZ					RASGEF1B	RGS1	H1-5	EOMES	CD9	PTPN12	HERC5		SGK1	TGFB1		HPGD		MS4A7	ACAP3		DLL4			NBL1		VEGFA	LAMA2
	SAMSN1		NKAIN4		SYT1	HMGN5			SLC14A1	NUPR1			GPX3	PTN	IGFBP5		RP11-758H9.2			IGLC2		TIMP1					BCO2	P2RY12	PTTG1	CD27	SRGAP3	FEZ1	C1orf56		SLC1A2	IRF1		PTGIR		HLA-DPB1			INHBB			JUN		TIMP2	ATF3
	IER3		GLCCI1		MIAT	APOLD1			APLNR	HMOX1			FBXO32	EGFR	SAA1		RGS16			NKG7		GIMAP7					DNAJA4	PLEK	TUBB	CRTAM	TRGC1		IRF1-AS1			CH25H		IL1RL1		CD69			ADGRL4			CALD1		LOX	CD248
	GIMAP7		ITM2A		AGAP2	PRC1			LRRC2	DNAJB9			FOSL2	CCND1	MOBP		RP11-109G23.3			FCER1A		RPS4Y1					GPR42	PHLDA1	CENPM	CD8B	LAT2		IFIH1			NR4A1		BEX3		SOX2			APOLD1			SPATS2L		CD44	SCD5
	ERMN		COL11A1		SYP	CENPU				RP11-386I14.4			IFITM3	C11orf96	LINC00844		MID1IP1			CST7		CCR2					IFRD1	ARID5B	CDKN3	CD8A	WIPF3		CD38			CCR7		CTSC		SRGN			PLVAP			PHLDA2		TNC	EMP1
	MOBP		SNX22		ELAVL4	RARRES2				JUNB			FLNA	HMGA1	GFAP		BASP1			AREG		LILRA5					FKBP4		HMGA1	DTHD1	CLNK		CHI3L2			AREG		CTLA4		CKB			PIM3			MAP3K7CL		AEBP1	APOD
	SPP1		TMEM100		ENC1	TYMS				ERO1A			PI3	ARMC3	NFIB		MIR222HG			IGKC		CFP					DUSP2		KIF20B	TSC22D1	CD63		NT5C3A			SELL		IL2RA		PMP2			TNFRSF4			ADAMTS18		SERPINF1	PRELP
			VCAN		SNRPE	IQCA1				HSPA5			AQP9	CACNA1A	PDGFRA		RP11-467L13.7			CD1A		CD44					DNAJB4		DLGAP5	CD70	HOPX		SLFN5			CD55		MAGEH1		IER3			KDR			SDC2		COL12A1	BHLHE40
			VIPR2		ARX	HMMR				IGFBP6				NTRK2	TNFAIP3		RP13-516M14.4			HLA-DQB2		CRIP1					PMAIP1		CKS2	TNIP3	TXK		MT2A			SH2D2A		ITM2A		KLF2			CALCRL			NOTCH3		TWIST1	HSPA5
			PLLP		AVIL	CKAP2				TRIB3				PHLDA1	SCG3		RNU12			XCL1		FLNA							CDK1	ALOX5AP	CD300A		OAS1			IER2		PHLDA1		BCAN			HTRA1			ACTG2		LRRC17	GEM
					ATP1B1	FBLN1								DUSP4	PRSS23		ZNF503					MCEMP1							MCM7	TRG-AS1	ANTKMT					SYTL3		GADD45G		KCTD12			CRIM1			NODAL			C7
					NSG2	AURKA								NRXN1	PTGDS		RP11-1017G21.5					RIPOR2							KPNA2	NDFIP2	GNPTAB					CEBPB		CUL9		CXCL3			SEMA3F			COX4I2			NR4A2
					TSPAN31	CCNB1								PDGFRA	ERMN		ILF3-DT					CLEC4E							PCNA	TRAV16	CLIC3					ATF3		CCNG2		HBA1			ADGRL2			COL5A2			PLK2
					MYT1L	ARL6IP1								TTYH1	NFKBIZ							CD300E							H2BC4	RBPJ	KLRC2					GADD45B		UCP2		MAFB			IGFBP1			ISG15			ELN
					PEG10	SVIP								SESN3	VGF							RBP7							TUBA1C	AKAP5	MAPK1					S1PR1				MTRNR2L12			CD93			NEXN			RARRES2
					TMSB15A	UBE2T								DAAM1	SPARCL1							MGST1							CDC25B	TRAV8-2	KLRC1					TSC22D3				EGR1			CDH5			CD36
					AGAP2-AS1	CKS2								CSKMT	BEX3							DOK2							CCNA2	PCED1B	IRF8					NFKB1				PAQR6			CD34			GADD45G
					NNAT	DLGAP5								RMRP	PTX3							SECTM1							HCFC1R1	TRAV4	MCTP2					USP36				APOC1			ADGRF5			CAMK2N1
					DLX5									MROH8	LTF							CD36								HAVCR2						MYC				AQP4			HECW2			NR2F2
					SLC35E3									LINC00324	PAQR6							CLEC12A								DAAM1						MAFF				S100B			TBX3			SPRY1
					STC1										NKAIN4							PID1								ZNF585A						TIPARP				BCYRN1			KCNE3			THY1
					PCP4										S1PR3							NFE2								EOGT						ZNF331				SOX9			SLC4A7			COL4A1

## Sheet: S4
Level-1 annotation							Level-2 annotation							Level-3 annotation							Level-4 annotation
p_val	avg_log2FC	pct.1	pct.2	p_val_adj	cluster	gene	p_val	avg_log2FC	pct.1	pct.2	p_val_adj	cluster	gene	p_val	avg_log2FC	pct.1	pct.2	p_val_adj	cluster	gene	p_val	avg_log2FC	pct.1	pct.2	p_val_adj	cluster	gene
0	3.55996	0.916	0.662	0	Neoplastic	SEC61G	0	3.13146	0.529	0.121	0	Differentiated-like	CHI3L1	0	2.24053	0.897	0.257	0	AC-like	FABP7	0	2.22105	0.701	0.249	0	AC-like	GFAP
0	3.22287	0.876	0.242	0	Neoplastic	CLU	0	3.02725	0.946	0.696	0	Differentiated-like	SEC61G	0	2.18997	0.71	0.189	0	AC-like	EGFR	0	2.21463	0.892	0.266	0	AC-like	FABP7
0	3.2156	0.921	0.154	0	Neoplastic	PTN	0	2.93726	0.955	0.324	0	Differentiated-like	CLU	0	2.13891	0.947	0.332	0	AC-like	MT3	0	2.10197	0.945	0.34	0	AC-like	MT3
0	2.99826	0.772	0.08	0	Neoplastic	IGFBP2	0	2.65905	0.913	0.263	0	Differentiated-like	MT3	0	2.11572	0.669	0.249	0	AC-like	GFAP	0	2.09627	0.693	0.199	0	AC-like	EGFR
0	2.81046	0.821	0.184	0	Neoplastic	MT3	0	2.48751	0.783	0.365	0	Differentiated-like	MT1X	0	2.07757	0.974	0.349	0	AC-like	PTN	0	1.98721	0.972	0.357	0	AC-like	PTN
0	2.47542	0.827	0.09	0	Neoplastic	PTPRZ1	0	2.43257	0.607	0.215	0	Differentiated-like	GFAP	0	2.05714	0.953	0.837	0	AC-like	CHCHD2	0	1.96693	0.954	0.404	0	AC-like	CLU
0	2.46037	0.75	0.113	0	Neoplastic	FABP7	0	2.40294	0.955	0.68	0	Differentiated-like	MT2A	0	1.93041	0.955	0.397	0	AC-like	CLU	0	1.92564	0.979	0.76	0	AC-like	CST3
0	2.45957	0.565	0.159	0	Neoplastic	GFAP	0	2.28039	0.643	0.115	0	Differentiated-like	IGFBP5	0	1.90837	0.98	0.757	0	AC-like	CST3	0	1.83563	0.951	0.839	0	AC-like	CHCHD2
0	2.43065	0.845	0.115	0	Neoplastic	TUBB2B	0	2.16263	0.763	0.17	0	Differentiated-like	SPARCL1	0	1.748	0.91	0.334	0	AC-like	MIR9-1HG	0	1.79334	0.911	0.342	0	AC-like	MIR9-1HG
0	2.39661	0.843	0.166	0	Neoplastic	MIR9-1HG	0	2.07643	0.922	0.284	0	Differentiated-like	PTN	0	1.70131	0.938	0.726	0	AC-like	SEC61G	0	1.60821	0.79	0.313	0	AC-like	CRYAB
0	2.3425	0.853	0.265	0	Neoplastic	CKB	0	2.05674	0.637	0.145	0	Differentiated-like	EGFR	0	1.664	0.968	0.787	0	AC-like	DBI	0	1.57931	0.966	0.79	0	AC-like	DBI
0	2.30404	0.578	0.045	0	Neoplastic	IGFBP5	0	2.05076	0.797	0.207	0	Differentiated-like	FABP7	0	1.56103	0.914	0.271	0	AC-like	PTPRZ1	0	1.56238	0.79	0.211	0	AC-like	BCAN
0	2.25234	0.941	0.549	0	Neoplastic	TUBA1A	0	1.98577	0.79	0.192	0	Differentiated-like	IGFBP2	0	1.55038	0.928	0.408	0	AC-like	CKB	0	1.55805	0.912	0.28	0	AC-like	PTPRZ1
0	2.23002	0.664	0.066	0	Neoplastic	BCAN	0	1.80739	0.935	0.828	0	Differentiated-like	CHCHD2	0	1.53496	0.614	0.207	0	AC-like	HOPX	0	1.53165	0.475	0.185	0	AC-like	ID3
0	2.15528	0.682	0.096	0	Neoplastic	SPARCL1	0	1.80048	0.796	0.241	0	Differentiated-like	CRYAB	0	1.51794	0.786	0.204	0	AC-like	BCAN	0	1.50678	0.934	0.729	0	AC-like	SEC61G
0	2.12071	0.579	0.079	0	Neoplastic	EGFR	0	1.72335	0.831	0.286	0	Differentiated-like	MIR9-1HG	0	1.50662	0.781	0.308	0	AC-like	CRYAB	0	1.49223	0.6	0.215	0	AC-like	HOPX
0	2.10246	0.819	0.072	0	Neoplastic	NOVA1	0	1.60353	0.809	0.192	0	Differentiated-like	CNN3	0	1.46315	0.664	0.318	0	AC-like	NIPSNAP2	0	1.47175	0.923	0.416	0	AC-like	CKB
0	2.05863	0.676	0.344	0	Neoplastic	MT1X	0	1.52292	0.938	0.742	0	Differentiated-like	CST3	0	1.449	0.46	0.184	0	AC-like	ID3	0	1.46957	0.766	0.245	0	AC-like	SPARCL1
0	2.03364	0.876	0.671	0	Neoplastic	MT2A	0	1.52074	0.823	0.218	0	Differentiated-like	PTPRZ1	0	1.43205	0.77	0.237	0	AC-like	SPARCL1	0	1.43696	0.755	0.226	0	AC-like	PMP2
0	1.99537	0.927	0.746	0	Neoplastic	DBI	0	1.51669	0.939	0.773	0	Differentiated-like	DBI	0	1.38015	0.745	0.22	0	AC-like	PMP2	0	1.38767	0.846	0.264	0	AC-like	CNN3
0	1.88243	0.676	0.078	0	Neoplastic	GAP43	0	1.50554	0.674	0.142	0	Differentiated-like	CPE	0	1.3544	0.846	0.256	0	AC-like	CNN3	0	1.36258	0.654	0.324	0	AC-like	NIPSNAP2
0	1.85825	0.934	0.806	0	Neoplastic	CHCHD2	0	1.50326	0.407	0.166	0	Differentiated-like	ID3	0	1.31622	0.926	0.349	0	AC-like	GPM6B	0	1.33014	0.597	0.095	0	AC-like	AQP4
0	1.81441	0.654	0.134	0	Neoplastic	SOX4	0	1.48014	0.687	0.354	0	Differentiated-like	LGALS3	0	1.29402	0.865	0.262	0	AC-like	NOVA1	0	1.32747	0.925	0.356	0	AC-like	GPM6B
0	1.78043	0.583	0.217	0	Neoplastic	CDK4	0	1.47457	0.966	0.746	0	Differentiated-like	VIM	0	1.28891	0.722	0.473	0	AC-like	CCT6A	0	1.29055	0.864	0.271	0	AC-like	NOVA1
0	1.75035	0.773	0.073	0	Neoplastic	GPM6A	0	1.45555	0.566	0.17	0	Differentiated-like	HOPX	1.12212e-160	1.28674	0.253	0.196	5.61058e-157	AC-like	MTRNR2L8	0	1.24445	0.684	0.159	0	AC-like	TTYH1
0	1.74099	0.625	0.102	0	Neoplastic	PMP2	0	1.44153	0.679	0.179	0	Differentiated-like	GAP43	0	1.28457	0.593	0.089	0	AC-like	AQP4	0	1.23673	0.809	0.265	0	AC-like	IGFBP2
0	1.7041	0.764	0.092	0	Neoplastic	CNN3	0	1.41988	0.387	0.057	0	Differentiated-like	IGFBP3	0	1.26536	0.818	0.256	0	AC-like	IGFBP2	0	1.22439	0.828	0.367	0	AC-like	S100B
0	1.63996	0.643	0.092	0	Neoplastic	SCRG1	0	1.4177	0.656	0.181	0	Differentiated-like	PMP2	0	1.22483	0.973	0.77	0	AC-like	VIM	0	1.22059	0.753	0.203	0	AC-like	RAMP1
0	1.63579	0.877	0.168	0	Neoplastic	GPM6B	0	1.36303	0.434	0.11	0	Differentiated-like	HILPDA	0	1.21662	0.681	0.153	0	AC-like	TTYH1	0	1.21436	0.972	0.773	0	AC-like	VIM
0	1.57002	0.792	0.215	0	Neoplastic	MARCKSL1	0	1.35303	0.533	0.2	0	Differentiated-like	VEGFA	0	1.211	0.757	0.195	0	AC-like	RAMP1	0	1.18038	0.873	0.312	0	AC-like	TUBB2B
0	1.54902	0.643	0.051	0	Neoplastic	CPE	0	1.32961	0.793	0.186	0	Differentiated-like	CALD1	0	1.20754	0.878	0.303	0	AC-like	TUBB2B	0	1.16333	0.707	0.478	0	AC-like	CCT6A
0	1.53691	0.691	0.064	0	Neoplastic	FXYD6	0	1.28409	0.878	0.289	0	Differentiated-like	GPM6B	0	1.17565	0.826	0.361	0	AC-like	S100B	0	1.13673	0.721	0.216	0	AC-like	METRN
0	1.50002	0.759	0.125	0	Neoplastic	MAP1B	0	1.28016	0.992	0.955	0	Differentiated-like	GAPDH	0	1.1537	0.725	0.209	0	AC-like	METRN	0	1.12956	0.38	0.097	0	AC-like	ID1
0	1.40881	0.614	0.088	0	Neoplastic	METRN	0	1.26288	0.407	0.068	0	Differentiated-like	CCN1	0	1.09203	0.66	0.24	0	AC-like	GAP43	0	1.11844	0.673	0.244	0	AC-like	GAP43
0	1.39254	0.744	0.09	0	Neoplastic	CALD1	0	1.2487	0.497	0.056	0	Differentiated-like	AQP4	0	1.08774	0.829	0.25	0	AC-like	CALD1	0	1.11636	0.748	0.424	0	AC-like	MT1X
0	1.39162	0.565	0.055	0	Neoplastic	PCSK1N	0	1.24109	0.798	0.206	0	Differentiated-like	NOVA1	0	1.07016	0.681	0.151	0	AC-like	S100A16	0	1.11097	0.828	0.257	0	AC-like	CALD1
0	1.37911	0.695	0.188	0	Neoplastic	CRYAB	0	1.23824	0.812	0.379	0	Differentiated-like	CKB	0	1.06705	0.367	0.096	0	AC-like	ID1	0	1.09602	0.515	0.134	0	AC-like	NMB
0	1.32026	0.639	0.086	0	Neoplastic	MDK	0	1.21938	0.529	0.287	0	Differentiated-like	VOPP1	0	1.05883	0.518	0.129	0	AC-like	NMB	0	1.08133	0.336	0.094	0	AC-like	PDGFRA
0	1.25601	0.649	0.075	0	Neoplastic	BAALC	0	1.19944	0.643	0.094	0	Differentiated-like	S100A16	0	1.04445	0.569	0.115	0	AC-like	ID4	0	1.08035	0.571	0.121	0	AC-like	ID4
0	1.24002	0.695	0.398	0	Neoplastic	CCT6A	0	1.17858	0.582	0.3	0	Differentiated-like	NIPSNAP2	0	1.0357	0.787	0.214	0	AC-like	FXYD6	0	1.04029	0.669	0.16	0	AC-like	S100A16
0	1.19803	0.545	0.077	0	Neoplastic	RBP1	0	1.17177	0.456	0.099	0	Differentiated-like	NMB	0	1.03244	0.743	0.42	0	AC-like	MT1X	0	1.03283	0.538	0.2	0	AC-like	PCSK1N
0	1.18223	0.986	0.951	0	Neoplastic	GAPDH	0	1.16099	0.396	0.087	0	Differentiated-like	AKAP12	0	1.02784	0.338	0.09	0	AC-like	PDGFRA	0	1.03226	0.546	0.129	0	AC-like	AGT
0	1.18179	0.869	0.76	0	Neoplastic	VIM	0	1.13607	0.641	0.16	0	Differentiated-like	RAMP1	0	1.02519	0.554	0.122	0	AC-like	AGT	0	1.02706	0.697	0.296	0	AC-like	GATM
0	1.17538	0.591	0.091	0	Neoplastic	RAMP1	0	1.12708	0.541	0.205	0	Differentiated-like	MT1E	0	1.0011	0.548	0.194	0	AC-like	PCSK1N	0	1.02562	0.389	0.114	0	AC-like	CCN1
0	1.1622	0.662	0.131	0	Neoplastic	TSC22D1	0	1.11184	0.611	0.186	0	Differentiated-like	BCAN	0	0.99992	0.53	0.274	0	AC-like	SUMF2	0	1.0184	0.778	0.223	0	AC-like	FXYD6
0	1.12963	0.902	0.724	0	Neoplastic	CST3	0	1.11058	0.769	0.2	0	Differentiated-like	SPARC	0	0.997012	0.745	0.211	0	AC-like	BAALC	0	1.01513	0.662	0.276	0	AC-like	SOX4
0	1.114	0.614	0.143	0	Neoplastic	TUBB2A	0	1.0873	0.879	0.669	0	Differentiated-like	S100A6	0	0.994851	0.697	0.291	0	AC-like	GATM	0	1.01183	0.728	0.23	0	AC-like	SCRG1
0	1.10557	0.569	0.249	0	Neoplastic	NIPSNAP2	0	1.06484	0.664	0.459	0	Differentiated-like	CCT6A	0	0.981547	0.676	0.155	0	AC-like	NES	0	1.00421	0.809	0.416	0	AC-like	TSC22D4
0	1.09308	0.722	0.255	0	Neoplastic	S100B	0	1.05678	0.437	0.067	0	Differentiated-like	NRN1	0	0.97496	0.808	0.411	0	AC-like	TSC22D4	0	0.992072	0.737	0.22	0	AC-like	BAALC
0	1.08753	0.727	0.295	0	Neoplastic	TCF4	0	1.01028	0.805	0.253	0	Differentiated-like	TUBB2B	0	0.973395	0.833	0.248	0	AC-like	GPM6A	0	0.985274	0.83	0.257	0	AC-like	GPM6A
0	4.06906	0.918	0.356	0	Non-neoplastic	CD74	0	2.4358	0.669	0.309	0	Stem-like	CDK4	0	3.3413	0.678	0.172	0	MES-like	CHI3L1	0	2.43296	0.98	0.853	0	AC-like Prolif	CHCHD2
0	3.94132	0.797	0.634	0	Non-neoplastic	SPP1	0	2.13063	0.987	0.653	0	Stem-like	TUBA1A	0	2.5863	0.694	0.197	0	MES-like	IGFBP5	0	2.21585	0.991	0.755	0	AC-like Prolif	SEC61G
0	3.60952	0.815	0.29	0	Non-neoplastic	HLA-DRA	0	1.96778	0.921	0.311	0	Stem-like	TUBB2B	0	2.51939	0.843	0.428	0	MES-like	MT1X	0	2.06662	0.873	0.267	0	AC-like Prolif	UBE2S
0	3.58947	0.603	0.239	0	Non-neoplastic	CCL3	0	1.83973	0.803	0.26	0	Stem-like	SOX4	0	2.5075	0.963	0.725	0	MES-like	MT2A	0	2.05015	0.747	0.397	0	AC-like Prolif	H4C3
0	3.54909	0.668	0.196	0	Non-neoplastic	CCL4	0	1.82169	0.91	0.362	0	Stem-like	MARCKSL1	0	2.39835	0.957	0.736	0	MES-like	SEC61G	0	1.9632	0.996	0.82	0	AC-like Prolif	TUBA1B
0	3.52167	0.688	0.227	0	Non-neoplastic	C1QB	0	1.69335	0.767	0.221	0	Stem-like	BCAN	0	2.07585	0.954	0.429	0	MES-like	CLU	0	1.91786	0.823	0.088	0	AC-like Prolif	UBE2C
0	3.32653	0.809	0.161	0	Non-neoplastic	HLA-DRB1	0	1.67393	0.642	0.142	0	Stem-like	HES6	0	1.97205	0.756	0.402	0	MES-like	LGALS3	0	1.85013	0.819	0.11	0	AC-like Prolif	CENPF
0	3.23057	0.903	0.156	0	Non-neoplastic	SRGN	0	1.66997	0.891	0.451	0	Stem-like	STMN1	0	1.79357	0.751	0.27	0	MES-like	SPARCL1	0	1.8016	0.82	0.095	0	AC-like Prolif	TOP2A
0	3.13831	0.665	0.184	0	Non-neoplastic	C1QA	0	1.64898	0.932	0.421	0	Stem-like	CKB	0	1.76261	0.552	0.151	0	MES-like	HILPDA	0	1.79371	0.917	0.26	0	AC-like Prolif	EGFR
0	3.10726	0.641	0.134	0	Non-neoplastic	C1QC	0	1.6191	0.336	0.091	0	Stem-like	RP11-620J15.3	0	1.76142	0.677	0.239	0	MES-like	VEGFA	0	1.79123	0.952	0.447	0	AC-like Prolif	HMGB2
0	3.0977	0.805	0.166	0	Non-neoplastic	HLA-DPA1	0	1.52875	0.861	0.259	0	Stem-like	GPM6A	0	1.75635	0.746	0.296	0	MES-like	IGFBP2	0	1.79114	0.981	0.724	0	AC-like Prolif	HMGN2
0	2.94107	0.714	0.151	0	Non-neoplastic	TYROBP	0	1.48272	0.349	0.183	0	Stem-like	MTRNR2L8	0	1.7172	0.535	0.123	0	MES-like	AKAP12	0	1.7735	0.86	0.206	0	AC-like Prolif	PTTG1
0	2.91708	0.642	0.297	0	Non-neoplastic	APOC1	0	1.48035	0.461	0.041	0	Stem-like	NNAT	0	1.52508	0.861	0.377	0	MES-like	MT3	0	1.7526	0.994	0.436	0	AC-like Prolif	PTN
0	2.82689	0.785	0.158	0	Non-neoplastic	HLA-DPB1	0	1.46383	0.696	0.188	0	Stem-like	RBP1	0	1.49194	0.583	0.256	0	MES-like	MT1E	0	1.71724	0.981	0.679	0	AC-like Prolif	H2AZ1
0	2.77833	0.749	0.141	0	Non-neoplastic	RGS1	0	1.44287	0.707	0.239	0	Stem-like	SCRG1	0	1.48917	0.414	0.109	0	MES-like	IGFBP3	0	1.7107	0.897	0.506	0	AC-like Prolif	CCT6A
0	2.68082	0.823	0.121	0	Non-neoplastic	CYBA	0	1.42946	0.836	0.299	0	Stem-like	PTPRZ1	0	1.44204	0.584	0.24	0	MES-like	CPE	0	1.63742	0.788	0.365	0	AC-like Prolif	NIPSNAP2
0	2.55038	0.696	0.135	0	Non-neoplastic	FCER1G	0	1.42457	0.859	0.278	0	Stem-like	NOVA1	0	1.41529	0.802	0.518	0	MES-like	TIMP1	0	1.60767	0.994	0.812	0	AC-like Prolif	DBI
0	2.47759	0.642	0.083	0	Non-neoplastic	S100A4	0	1.37779	0.792	0.228	0	Stem-like	FXYD6	0	1.38406	0.522	0.12	0	MES-like	NRN1	0	1.52749	0.988	0.48	0	AC-like Prolif	CKB
0	2.47643	0.982	0.966	0	Non-neoplastic	FTL	0	1.37262	0.897	0.667	0	Stem-like	TUBB	0	1.36641	0.499	0.331	0	MES-like	VOPP1	0	1.48113	0.811	0.101	0	AC-like Prolif	NUSAP1
0	2.36486	0.67	0.113	0	Non-neoplastic	AIF1	0	1.36683	0.712	0.177	0	Stem-like	PFN2	0	1.35869	0.993	0.961	0	MES-like	GAPDH	0	1.47308	0.828	0.083	0	AC-like Prolif	BIRC5
0	2.36429	0.853	0.112	0	Non-neoplastic	LAPTM5	0	1.33645	0.674	0.179	0	Stem-like	MLLT11	0	1.35743	0.591	0.482	0	MES-like	SOD2	0	1.36078	0.971	0.418	0	AC-like Prolif	MT3
0	2.29341	0.592	0.084	0	Non-neoplastic	CD14	0	1.31517	0.613	0.185	0	Stem-like	OLIG1	0	1.33863	0.519	0.167	0	MES-like	ADM	0	1.30839	0.971	0.502	0	AC-like Prolif	STMN1
0	2.25651	0.715	0.617	0	Non-neoplastic	APOE	0	1.30881	0.324	0.019	0	Stem-like	STMN2	0	1.26332	0.512	0.29	0	MES-like	GFAP	0	1.29125	0.638	0.074	0	AC-like Prolif	CCNB1
0	2.12579	0.859	0.679	0	Non-neoplastic	SAT1	0	1.30353	0.919	0.372	0	Stem-like	PTN	0	1.24906	0.442	0.094	0	MES-like	TCIM	0	1.28717	0.724	0.343	0	AC-like Prolif	VOPP1
0	2.11205	0.809	0.075	0	Non-neoplastic	ARHGDIB	0	1.28917	0.745	0.201	0	Stem-like	UCHL1	0	1.20962	0.358	0.057	0	MES-like	ANGPTL4	0	1.27614	0.953	0.346	0	AC-like Prolif	FABP7
0	2.10486	0.64	0.149	0	Non-neoplastic	CXCR4	0	1.28375	0.448	0.047	0	Stem-like	DLL3	0	1.2076	0.82	0.331	0	MES-like	CRYAB	0	1.27217	0.957	0.693	0	AC-like Prolif	TUBB
0	2.10299	0.732	0.095	0	Non-neoplastic	ALOX5AP	0	1.27504	0.754	0.177	0	Stem-like	MAP2	0	1.19433	0.709	0.259	0	MES-like	GAP43	0	1.25249	0.785	0.262	0	AC-like Prolif	HOPX
0	2.10082	0.753	0.415	0	Non-neoplastic	NPC2	0	1.26641	0.737	0.282	0	Stem-like	IGFBP2	0	1.18086	0.528	0.185	0	MES-like	NDRG1	0	1.24978	0.811	0.062	0	AC-like Prolif	PBK
0	2.05034	0.711	0.252	0	Non-neoplastic	RNASET2	0	1.25323	0.62	0.118	0	Stem-like	SOX11	0	1.15699	0.429	0.074	0	MES-like	CAV1	0	1.22258	0.76	0.111	0	AC-like Prolif	PCLAF
0	2.02082	0.827	0.401	0	Non-neoplastic	S100A11	0	1.20745	0.551	0.379	0	Stem-like	H4C3	0	1.10633	0.753	0.301	0	MES-like	CNN3	0	1.19553	0.795	0.131	0	AC-like Prolif	TYMS
0	1.94429	0.633	0.056	0	Non-neoplastic	HLA-DQB1	0	1.18631	0.589	0.437	0	Stem-like	OS9	0	1.09599	0.401	0.063	0	MES-like	NNMT	0	1.18452	0.858	0.416	0	AC-like Prolif	TUBB4B
0	1.93887	0.987	0.956	0	Non-neoplastic	B2M	0	1.1758	0.726	0.177	0	Stem-like	BEX1	0	1.09023	0.893	0.703	0	MES-like	S100A6	0	1.16105	0.437	0.057	0	AC-like Prolif	DCN
0	1.92821	0.791	0.51	0	Non-neoplastic	DUSP1	0	1.15263	0.425	0.167	0	Stem-like	TSFM	0	1.07404	0.956	0.784	0	MES-like	VIM	0	1.15237	0.875	0.63	0	AC-like Prolif	ARL6IP1
0	1.92319	0.608	0.496	0	Non-neoplastic	GPX1	0	1.14574	0.692	0.184	0	Stem-like	NFIB	0	1.06784	0.451	0.12	0	MES-like	CCN1	0	1.15076	0.65	0.066	0	AC-like Prolif	POSTN
0	1.78072	0.701	0.077	0	Non-neoplastic	CORO1A	0	1.09374	0.868	0.355	0	Stem-like	MIR9-1HG	0	1.05538	0.756	0.322	0	MES-like	MAP1B	0	1.13954	0.73	0.068	0	AC-like Prolif	TPX2
0	1.72251	0.52	0.057	0	Non-neoplastic	TREM2	0	1.0881	0.523	0.149	0	Stem-like	MEG3	0	1.01875	0.737	0.293	0	MES-like	CALD1	0	1.13132	0.649	0.309	0	AC-like Prolif	SUMF2
0	1.69088	0.883	0.426	0	Non-neoplastic	HLA-E	0	1.07844	0.531	0.115	0	Stem-like	OLIG2	0	0.985905	0.528	0.159	0	MES-like	CSRP2	0	1.1289	0.884	0.287	0	AC-like Prolif	MDK
0	1.67682	0.674	0.038	0	Non-neoplastic	HCST	0	1.07609	0.807	0.406	0	Stem-like	TCF4	0	0.948817	0.805	0.542	0	MES-like	S100A10	0	1.0977	0.798	0.214	0	AC-like Prolif	H2AX
0	1.66362	0.546	0.054	0	Non-neoplastic	MS4A6A	0	1.07209	0.688	0.266	0	Stem-like	TUBB2A	0	0.945942	0.431	0.128	0	MES-like	TNC	0	1.09502	0.787	0.263	0	AC-like Prolif	PCNA
0	1.65129	0.52	0.045	0	Non-neoplastic	HLA-DQA1	0	1.06832	0.683	0.183	0	Stem-like	PCSK1N	0	0.895689	0.564	0.246	0	MES-like	GADD45A	0	1.09438	0.688	0.049	0	AC-like Prolif	PIMREG
0	1.63045	0.503	0.08	0	Non-neoplastic	IER3	0	1.06365	0.786	0.302	0	Stem-like	MAP1B	0	0.895359	0.706	0.593	0	MES-like	HSPA5	0	1.07706	0.799	0.118	0	AC-like Prolif	CCDC34
0	1.62129	0.694	0.036	0	Non-neoplastic	PTPRC	0	1.04033	0.342	0.087	0	Stem-like	MARCHF9	0	0.88963	0.423	0.114	0	MES-like	SCG2	0	1.07449	0.739	0.268	0	AC-like Prolif	KPNA2
0	1.61403	0.561	0.059	0	Non-neoplastic	FCGR3A	0	1.03849	0.934	0.805	0	Stem-like	TUBA1B	0	0.885792	0.713	0.301	0	MES-like	SPARC	0	1.0696	0.809	0.213	0	AC-like Prolif	CDKN2C
0	1.59983	0.998	0.987	0	Non-neoplastic	TMSB4X	0	1.01359	0.377	0.193	0	Stem-like	TSPAN31	0	0.884359	0.429	0.085	0	MES-like	EFEMP1	0	1.06145	0.811	0.223	0	AC-like Prolif	SMC4
0	1.58385	0.725	0.561	0	Non-neoplastic	CTSB	0	1.00501	0.701	0.226	0	Stem-like	SCD5	0	0.868131	0.539	0.296	0	MES-like	OCIAD2	0	1.05186	0.766	0.299	0	AC-like Prolif	CKS2
0	1.57277	0.612	0.09	0	Non-neoplastic	HLA-DMA	0	5.46579	0.772	0.157	0	Glial-Neuronal	PLP1	0	0.857426	0.892	0.687	0	MES-like	LGALS1	0	1.03461	0.69	0.074	0	AC-like Prolif	CDKN3
0	1.54612	0.518	0.139	0	Non-neoplastic	C3	0	4.25751	0.763	0.109	0	Glial-Neuronal	PTGDS	0	0.847513	0.618	0.459	0	MES-like	IFITM3	0	1.02731	0.704	0.084	0	AC-like Prolif	CDK1
0	1.52664	0.707	0.052	0	Non-neoplastic	ITGB2	0	3.54422	0.708	0.076	0	Glial-Neuronal	PPP1R14A	0	0.840334	0.492	0.165	0	MES-like	MEG3	0	1.02424	0.928	0.334	0	AC-like Prolif	IGFBP2
0	1.49742	0.545	0.059	0	Non-neoplastic	MS4A7	0	3.51641	0.775	0.308	0	Glial-Neuronal	MBP	0	0.838458	0.399	0.145	0	MES-like	MT1M	0	1.00818	0.586	0.089	0	AC-like Prolif	GAS1
0	1.47699	0.688	0.065	0	Non-neoplastic	VAMP8	0	3.21085	0.732	0.062	0	Glial-Neuronal	TF	0	0.819502	0.282	0.044	0	MES-like	DEPP1	0	0.996805	0.777	0.095	0	AC-like Prolif	UBE2T
							0	3.08583	0.771	0.304	0	Glial-Neuronal	CNP	0	1.7226	0.894	0.332	0	OPC-like	PTPRZ1	0	2.53183	0.806	0.206	0	MES-like hypoxia/MHC	IGFBP5
							0	2.97269	0.766	0.266	0	Glial-Neuronal	QDPR	0	1.65927	0.802	0.257	0	OPC-like	BCAN	0	2.51934	0.964	0.743	0	MES-like hypoxia/MHC	SEC61G
							0	2.77898	0.704	0.029	0	Glial-Neuronal	MAG	1.16542e-191	1.51141	0.276	0.2	5.82712e-188	OPC-like	MTRNR2L8	0	2.35058	0.829	0.443	0	MES-like hypoxia/MHC	MT1X
							0	2.77895	0.787	0.347	0	Glial-Neuronal	CLDND1	0	1.48449	0.981	0.677	0	OPC-like	TUBA1A	0	2.24863	0.617	0.194	0	MES-like hypoxia/MHC	CHI3L1
							0	2.77835	0.739	0.121	0	Glial-Neuronal	APOD	0	1.43405	0.923	0.457	0	OPC-like	CKB	0	2.18678	0.956	0.733	0	MES-like hypoxia/MHC	MT2A
							0	2.76961	0.751	0.178	0	Glial-Neuronal	APLP1	0	1.32227	0.83	0.303	0	OPC-like	GPM6A	0	2.1666	0.854	0.303	0	MES-like hypoxia/MHC	IGFBP2
							0	2.73911	0.759	0.225	0	Glial-Neuronal	SELENOP	0	1.31479	0.745	0.269	0	OPC-like	SCRG1	0	2.11876	0.821	0.409	0	MES-like hypoxia/MHC	LGALS3
							0	2.70978	0.714	0.055	0	Glial-Neuronal	CLDN11	0	1.30137	0.932	0.41	0	OPC-like	PTN	0	1.85763	0.792	0.246	0	MES-like hypoxia/MHC	VEGFA
							0	2.66137	0.793	0.358	0	Glial-Neuronal	CRYAB	0	1.27803	0.866	0.391	0	OPC-like	MIR9-1HG	0	1.81108	0.647	0.129	0	MES-like hypoxia/MHC	AKAP12
							0	2.34079	0.659	0.035	0	Glial-Neuronal	ERMN	0	1.27543	0.882	0.357	0	OPC-like	TUBB2B	0	1.7818	0.635	0.158	0	MES-like hypoxia/MHC	HILPDA
							0	2.29668	0.657	0.025	0	Glial-Neuronal	CNDP1	0	1.23722	0.863	0.403	0	OPC-like	MARCKSL1	0	1.65614	0.58	0.33	0	MES-like hypoxia/MHC	VOPP1
							0	2.25729	0.687	0.087	0	Glial-Neuronal	TMEM144	0	1.18982	0.718	0.271	0	OPC-like	PMP2	0	1.65141	0.506	0.112	0	MES-like hypoxia/MHC	IGFBP3
							0	2.2329	0.769	0.414	0	Glial-Neuronal	S100B	0	1.18688	0.826	0.321	0	OPC-like	NOVA1	0	1.63423	0.629	0.125	0	MES-like hypoxia/MHC	NRN1
							0	2.20391	0.512	0.054	0	Glial-Neuronal	S100A1	2.04902e-268	1.18572	0.477	0.396	1.02451e-264	OPC-like	H4C3	0	1.59853	0.994	0.962	0	MES-like hypoxia/MHC	GAPDH
							0	2.1477	0.739	0.419	0	Glial-Neuronal	GSN	0	1.14151	0.734	0.271	0	OPC-like	FXYD6	0	1.59253	0.609	0.25	0	MES-like hypoxia/MHC	CPE
							0	2.09329	0.7	0.211	0	Glial-Neuronal	SCD	0	1.12855	0.706	0.22	0	OPC-like	MAP2	0	1.56159	0.942	0.447	0	MES-like hypoxia/MHC	CLU
							0	2.09063	0.669	0.072	0	Glial-Neuronal	TUBB4A	0	1.12064	0.884	0.749	0	OPC-like	SEC61G	0	1.46375	0.607	0.173	0	MES-like hypoxia/MHC	ADM
							0	2.02902	0.826	0.416	0	Glial-Neuronal	GPM6B	0	1.10938	0.614	0.215	0	OPC-like	OLIG1	0	1.39364	0.657	0.187	0	MES-like hypoxia/MHC	NDRG1
							0	2.02305	0.634	0.023	0	Glial-Neuronal	KLK6	0	1.07357	0.929	0.815	0	OPC-like	TUBA1B	0	1.31129	0.868	0.392	0	MES-like hypoxia/MHC	MT3
							0	1.93726	0.731	0.259	0	Glial-Neuronal	SLC44A1	0	1.07237	0.657	0.279	0	OPC-like	GAP43	0	1.26331	0.402	0.064	0	MES-like hypoxia/MHC	ANGPTL4
							0	1.84491	0.727	0.278	0	Glial-Neuronal	FEZ1	0	1.06079	0.732	0.303	0	OPC-like	SOX4	0	1.22415	0.711	0.289	0	MES-like hypoxia/MHC	SPARCL1
							0	1.83982	0.584	0.05	0	Glial-Neuronal	SEPTIN4	0	1.05075	0.589	0.18	0	OPC-like	HES6	0	1.214	0.967	0.789	0	MES-like hypoxia/MHC	VIM
							0	1.83701	0.586	0.031	0	Glial-Neuronal	MOG	0	1.03786	0.649	0.218	0	OPC-like	PFN2	0	1.11539	0.571	0.268	0	MES-like hypoxia/MHC	MT1E
							0	1.82707	0.651	0.03	0	Glial-Neuronal	EDIL3	0	1.02597	0.392	0.078	0	OPC-like	DLL3	0	1.11354	0.797	0.591	0	MES-like hypoxia/MHC	HSPA5
							0	1.81156	0.68	0.163	0	Glial-Neuronal	RNASE1	0	1.02355	0.372	0.111	0	OPC-like	PDGFRA	0	1.08686	0.459	0.084	0	MES-like hypoxia/MHC	CAV1
							0	1.81142	0.624	0.051	0	Glial-Neuronal	ENPP2	0	1.01255	0.824	0.404	0	OPC-like	S100B	0	1.07189	0.492	0.128	0	MES-like hypoxia/MHC	CCN1
							0	1.80222	0.542	0.029	0	Glial-Neuronal	MOBP	0	0.996306	0.738	0.314	0	OPC-like	IGFBP2	0	1.04974	0.522	0.254	0	MES-like hypoxia/MHC	DNAJB9
							0	1.7927	0.935	0.487	0	Glial-Neuronal	STMN1	0	0.977864	0.589	0.34	0	OPC-like	CDK4	0	1.04261	0.821	0.526	0	MES-like hypoxia/MHC	TIMP1
							0	1.78268	0.695	0.222	0	Glial-Neuronal	CAMK2N1	0	0.970225	0.648	0.262	0	OPC-like	METRN	0	0.998455	0.661	0.191	0	MES-like hypoxia/MHC	ENO2
							0	1.77787	0.672	0.128	0	Glial-Neuronal	SLAIN1	0	0.96925	0.849	0.686	0	OPC-like	TUBB	0	0.988644	0.637	0.251	0	MES-like hypoxia/MHC	GADD45A
							0	1.776	0.689	0.241	0	Glial-Neuronal	ATP1B1	0	0.968678	0.608	0.198	0	OPC-like	ETV1	0	0.985036	0.762	0.315	0	MES-like hypoxia/MHC	CNN3
							0	1.71197	0.611	0.083	0	Glial-Neuronal	PLLP	0	0.966369	0.349	0.087	0	OPC-like	TOP2A	0	0.969535	0.686	0.276	0	MES-like hypoxia/MHC	GAP43
							0	1.70776	0.601	0.064	0	Glial-Neuronal	ABCA2	0	0.960213	0.934	0.806	0	OPC-like	DBI	0	0.952545	0.416	0.073	0	MES-like hypoxia/MHC	NNMT
							0	1.707	0.648	0.097	0	Glial-Neuronal	LARP6	0	0.940385	0.36	0.102	0	OPC-like	CENPF	0	0.918584	0.789	0.304	0	MES-like hypoxia/MHC	CALD1
							0	1.70394	0.616	0.126	0	Glial-Neuronal	CA2	0	0.932119	0.648	0.22	0	OPC-like	BEX1	0	0.900192	0.806	0.348	0	MES-like hypoxia/MHC	CRYAB
							0	1.69191	0.705	0.348	0	Glial-Neuronal	PLAAT3	0	0.929076	0.834	0.486	0	OPC-like	STMN1	0	0.892939	0.793	0.499	0	MES-like hypoxia/MHC	CD9
							0	1.6864	0.593	0.088	0	Glial-Neuronal	LHPP	2.31411e-206	0.92464	0.536	0.451	1.15705e-202	OPC-like	OS9	0	0.886797	0.469	0.139	0	MES-like hypoxia/MHC	TMEM158
							0	1.67616	0.578	0.011	0	Glial-Neuronal	NKX6-2	0	0.92222	0.663	0.269	0	OPC-like	MDK	0	0.84958	0.307	0.05	0	MES-like hypoxia/MHC	DEPP1
							0	1.66928	0.606	0.065	0	Glial-Neuronal	ANLN	0	0.908014	0.886	0.405	0	OPC-like	GPM6B	0	0.83023	0.474	0.065	0	MES-like hypoxia/MHC	CA12
							0	1.66738	0.671	0.171	0	Glial-Neuronal	PLEKHB1	0	0.880345	0.593	0.444	0	OPC-like	HMGB2	0	0.824898	0.586	0.255	0	MES-like hypoxia/MHC	BNIP3
							0	1.64861	0.693	0.126	0	Glial-Neuronal	STMN4	0	0.873345	0.665	0.262	0	OPC-like	SCD5	0	0.819569	0.628	0.27	0	MES-like hypoxia/MHC	MDK
							0	1.64282	0.68	0.179	0	Glial-Neuronal	PIP4K2A	0	0.8636	0.799	0.722	0	OPC-like	HMGN2	0	0.818044	0.466	0.121	0	MES-like hypoxia/MHC	SCG2
							0	1.62332	0.669	0.17	0	Glial-Neuronal	GPRC5B	0	0.848343	0.805	0.674	0	OPC-like	H2AZ1	0	0.803096	0.435	0.106	0	MES-like hypoxia/MHC	TCIM
							0	1.62193	0.609	0.085	0	Glial-Neuronal	AMER2	0	0.839933	0.639	0.324	0	OPC-like	CCND2	0	0.791554	0.51	0.173	0	MES-like hypoxia/MHC	CSRP2
							0	1.61934	0.599	0.042	0	Glial-Neuronal	EFHD1	0	0.834389	0.534	0.208	0	OPC-like	MEST	0	0.788356	0.562	0.275	0	MES-like hypoxia/MHC	DDIT3
							0	4.23259	0.958	0.589	0	Myeloid	SPP1	0	0.825322	0.458	0.086	0	OPC-like	NKAIN4	0	0.764263	0.744	0.337	0	MES-like hypoxia/MHC	MAP1B
							0	4.02577	0.922	0.246	0	Myeloid	C1QB	0	0.818474	0.757	0.451	0	OPC-like	TSC22D4	0	0.754591	0.844	0.414	0	MES-like hypoxia/MHC	PTN
							0	3.85907	0.762	0.271	0	Myeloid	CCL3	0	0.815649	0.727	0.626	0	OPC-like	ARL6IP1	0	0.750895	0.516	0.115	0	MES-like hypoxia/MHC	PLOD2
							0	3.65797	0.978	0.38	0	Myeloid	HLA-DRA	0	0.809411	0.424	0.199	0	OPC-like	PTTG1	0	0.750184	0.748	0.516	0	MES-like hypoxia/MHC	CEBPD
							0	3.64043	0.912	0.202	0	Myeloid	C1QA	0	0.80415	0.612	0.229	0	OPC-like	RBP1	0	0.735787	0.881	0.694	0	MES-like hypoxia/MHC	LGALS1
							0	3.59204	0.897	0.156	0	Myeloid	C1QC	0	2.79426	0.747	0.328	0	NPC-like	CDK4	0	3.53454	0.811	0.203	0	MES-like hypoxia independent	CHI3L1
							0	3.55681	0.882	0.269	0	Myeloid	APOC1	0	2.22461	0.441	0.1	0	NPC-like	RP11-620J15.3	0	2.85837	0.479	0.033	0	MES-like hypoxia independent	LTF
							0	3.44901	0.988	0.52	0	Myeloid	CD74	0	2.12475	0.994	0.675	0	NPC-like	TUBA1A	0	2.7923	0.433	0.061	0	MES-like hypoxia independent	CHI3L2
							0	3.27667	0.98	0.188	0	Myeloid	TYROBP	0	2.05825	0.959	0.35	0	NPC-like	TUBB2B	0	2.34289	0.98	0.465	0	MES-like hypoxia independent	CLU
							0	3.22931	0.903	0.53	0	Myeloid	APOE	0	2.03062	0.871	0.292	0	NPC-like	SOX4	0	2.29521	0.98	0.741	0	MES-like hypoxia independent	MT2A
							0	3.13301	0.951	0.311	0	Myeloid	HLA-DRB1	0	1.8884	0.947	0.477	0	NPC-like	STMN1	0	2.28922	0.257	0.042	0	MES-like hypoxia independent	SLPI
							0	3.1123	0.997	0.962	0	Myeloid	FTL	0	1.88752	0.956	0.396	0	NPC-like	MARCKSL1	0	2.25909	0.757	0.484	0	MES-like hypoxia independent	SOD2
							0	3.01423	0.45	0.095	0	Myeloid	CCL3L3	0	1.86414	0.502	0.027	0	NPC-like	STMN2	0	2.22798	0.839	0.3	0	MES-like hypoxia independent	SPARCL1
							0	2.97776	0.938	0.318	0	Myeloid	HLA-DPA1	0	1.81495	0.693	0.172	0	NPC-like	HES6	0	2.07019	0.756	0.298	0	MES-like hypoxia independent	GFAP
							0	2.87593	0.961	0.171	0	Myeloid	FCER1G	0	1.73411	0.609	0.059	0	NPC-like	NNAT	0	2.03385	0.874	0.456	0	MES-like hypoxia independent	MT1X
							0	2.79504	0.934	0.148	0	Myeloid	AIF1	0	1.68778	0.778	0.216	0	NPC-like	RBP1	0	1.81845	0.938	0.714	0	MES-like hypoxia independent	S100A6
							0	2.76492	0.846	0.107	0	Myeloid	CD14	0	1.53918	0.504	0.179	0	NPC-like	TSFM	0	1.81821	0.451	0.24	0	MES-like hypoxia independent	IGFBP5
							0	2.70649	0.918	0.306	0	Myeloid	HLA-DPB1	0	1.51548	0.742	0.208	0	NPC-like	MLLT11	0	1.79107	0.61	0.278	0	MES-like hypoxia independent	MT1E
							0	2.61675	0.988	0.661	0	Myeloid	SAT1	0	1.49637	0.853	0.23	0	NPC-like	UCHL1	0	1.73181	0.761	0.539	0	MES-like hypoxia independent	TIMP1
							0	2.60826	0.564	0.092	0	Myeloid	S100A9	0	1.48742	0.445	0.097	0	NPC-like	MARCHF9	0	1.70027	0.457	0.118	0	MES-like hypoxia independent	TCIM
							0	2.57674	0.781	0.424	0	Myeloid	GPX1	0	1.46852	0.942	0.454	0	NPC-like	CKB	0	1.57854	0.784	0.464	0	MES-like hypoxia independent	IFITM3
							0	2.55303	0.954	0.409	0	Myeloid	NPC2	0	1.44543	0.681	0.148	0	NPC-like	SOX11	0	1.57623	0.847	0.411	0	MES-like hypoxia independent	MT3
							0	2.50823	0.554	0.185	0	Myeloid	CCL4L2	0	1.44298	0.944	0.679	0	NPC-like	TUBB	0	1.54943	0.545	0.215	0	MES-like hypoxia independent	ID3
							0	2.36367	0.538	0.157	0	Myeloid	CXCL8	0	1.38285	0.891	0.298	0	NPC-like	GPM6A	0	1.49279	0.85	0.364	0	MES-like hypoxia independent	CRYAB
							0	2.36044	0.913	0.291	0	Myeloid	RNASET2	0	1.37977	0.772	0.209	0	NPC-like	PFN2	0	1.4358	0.476	0.148	0	MES-like hypoxia independent	TNC
							0	2.25553	0.543	0.101	0	Myeloid	IL1B	0	1.34558	0.829	0.206	0	NPC-like	PCSK1N	0	1.36176	0.758	0.289	0	MES-like hypoxia independent	GAP43
							0	2.20706	0.498	0.075	0	Myeloid	S100A8	0	1.3416	0.891	0.315	0	NPC-like	NOVA1	0	1.35546	0.781	0.351	0	MES-like hypoxia independent	MAP1B
							0	2.18555	0.778	0.061	0	Myeloid	TREM2	0	1.32789	0.582	0.123	0	NPC-like	STMN4	0	1.34139	0.471	0.156	0	MES-like hypoxia independent	FN1
							0	2.16717	0.864	0.293	0	Myeloid	RGS1	0	1.30799	0.848	0.262	0	NPC-like	FXYD6	0	1.32442	0.64	0.451	0	MES-like hypoxia independent	FABP5
							0	2.14843	0.949	0.476	0	Myeloid	CTSB	0	1.30532	0.733	0.26	0	NPC-like	BCAN	0	1.3241	0.283	0.069	0	MES-like hypoxia independent	MGP
							0	2.13088	0.978	0.386	0	Myeloid	SRGN	0	1.29633	0.444	0.201	0	NPC-like	TSPAN31	0	1.31977	0.372	0.09	0	MES-like hypoxia independent	HBB
							0	2.11429	0.546	0.086	0	Myeloid	LYZ	4.26557e-13	1.28565	0.685	0.678	2.13279e-09	NPC-like	HSPB1	0	1.31672	0.347	0.037	0	MES-like hypoxia independent	AQP1
							0	2.09495	0.758	0.124	0	Myeloid	C3	0	1.2604	0.502	0.07	0	NPC-like	DLL3	0	1.28519	0.942	0.752	0	MES-like hypoxia independent	SEC61G
							0	2.06955	0.801	0.071	0	Myeloid	MS4A6A	0	1.25848	0.737	0.313	0	NPC-like	IGFBP2	0	1.26206	0.371	0.185	0	MES-like hypoxia independent	HILPDA
							0	2.06314	0.825	0.146	0	Myeloid	HLA-DQB1	0	1.25775	0.747	0.214	0	NPC-like	NFIB	0	1.23587	0.623	0.456	0	MES-like hypoxia independent	NAMPT
							0	2.03839	0.948	0.481	0	Myeloid	S100A11	0	1.24946	0.67	0.274	0	NPC-like	SCRG1	0	1.21262	0.693	0.412	0	MES-like hypoxia independent	MIR9-1HG
							0	1.99096	0.695	0.112	0	Myeloid	IER3	0	1.24642	0.568	0.171	0	NPC-like	MEG3	0	1.20261	0.437	0.083	0	MES-like hypoxia independent	MGST1
							0	1.97646	0.693	0.357	0	Myeloid	CCL4	0	1.24179	0.755	0.29	0	NPC-like	TUBB2A	0	1.19249	0.82	0.56	0	MES-like hypoxia independent	S100A10
							0	1.96539	0.809	0.084	0	Myeloid	FCGR3A	0	1.23657	0.612	0.214	0	NPC-like	OLIG1	0	1.15797	0.569	0.183	0	MES-like hypoxia independent	CSRP2
							0	1.91626	0.815	0.063	0	Myeloid	MS4A7	0	1.19284	0.64	0.444	0	NPC-like	OS9	0	1.15576	0.369	0.087	0	MES-like hypoxia independent	NNMT
							0	1.88368	0.904	0.331	0	Myeloid	CYBA	0	1.18991	0.86	0.43	0	NPC-like	TCF4	0	1.15144	0.54	0.198	0	MES-like hypoxia independent	IGFBP7
							0	1.88295	0.822	0.113	0	Myeloid	CD68	0	1.17403	0.593	0.139	0	NPC-like	OLIG2	0	1.13461	0.451	0.108	0	MES-like hypoxia independent	EFEMP1
							0	1.86827	0.873	0.562	0	Myeloid	DUSP1	0	1.16975	0.802	0.209	0	NPC-like	BEX1	0	1.12411	0.733	0.333	0	MES-like hypoxia independent	CNN3
							0	1.84702	0.511	0.079	0	Myeloid	FCGBP	0	1.15274	0.801	0.212	0	NPC-like	MAP2	0	1.09595	0.753	0.328	0	MES-like hypoxia independent	SPARC
							0	1.84582	0.855	0.254	0	Myeloid	ALOX5AP	0	1.1252	0.714	0.148	0	NPC-like	SCG3	0	1.09084	0.434	0.161	0	MES-like hypoxia independent	MT1M
							0	1.83122	0.956	0.322	0	Myeloid	LAPTM5	0	1.10544	0.813	0.333	0	NPC-like	MAP1B	0	1.06577	0.45	0.119	0	MES-like hypoxia independent	C1R
							0	1.8251	0.722	0.063	0	Myeloid	VSIG4	0	1.10354	0.42	0.19	0	NPC-like	MTRNR2L8	0	1.06434	0.365	0.101	0	MES-like hypoxia independent	CAV1
							0	1.82194	0.824	0.147	0	Myeloid	HLA-DMA	0	1.07626	0.49	0.146	0	NPC-like	GADD45G	0	1.0604	0.427	0.278	0	MES-like hypoxia independent	VEGFA
							0	1.81213	0.585	0.132	0	Myeloid	HLA-DRB5	0	1.04428	0.79	0.299	0	NPC-like	TSC22D1	0	1.04402	0.415	0.148	0	MES-like hypoxia independent	COL6A1
							0	1.80277	0.476	0.048	0	Myeloid	HAMP	0	1.03455	0.412	0.062	0	NPC-like	CD24	0	1.04196	0.291	0.159	0	MES-like hypoxia independent	AKAP12
							0	3.83133	0.81	0.115	0	Lymphoid	CCL5	0	1.02236	0.907	0.41	0	NPC-like	PTN	0	1.03438	0.26	0.066	0	MES-like hypoxia independent	TAGLN
							0	3.6514	0.918	0.079	0	Lymphoid	IL32	0	0.978719	0.811	0.587	0	NPC-like	HSPD1	0	1.02899	0.425	0.19	0	MES-like hypoxia independent	MEG3
							0	3.21696	0.271	0.103	0	Lymphoid	IGKC	0	0.978037	0.623	0.386	0	NPC-like	H4C3	0	1.02073	0.625	0.327	0	MES-like hypoxia independent	CALD1
							0	3.13279	0.928	0.099	0	Lymphoid	CD52	3.64905e-249	0.967943	0.3	0.208	1.82452e-245	NPC-like	MDM2	0	1.02041	0.541	0.313	0	MES-like hypoxia independent	OCIAD2
							0	2.92764	0.669	0.058	0	Lymphoid	NKG7	0	0.942234	0.735	0.256	0	NPC-like	SCD5	0	1.01965	0.614	0.431	0	MES-like hypoxia independent	LGALS3
							0	2.79214	0.758	0.038	0	Lymphoid	GZMA	1.14987e-239	4.6772	0.931	0.153	5.74934e-236	Astrocyte	SLC1A2	0	1.7459	0.895	0.338	0	OPC-like	PTPRZ1
							0	2.47597	0.598	0.019	0	Lymphoid	GZMK	2.17626e-135	4.08275	0.942	0.317	1.08813e-131	Astrocyte	SPARCL1	0	1.63434	0.81	0.262	0	OPC-like	BCAN
							0	2.46161	0.859	0.017	0	Lymphoid	CD3E	8.08499e-140	3.60559	0.925	0.274	4.04249e-136	Astrocyte	CPE	0	1.4495	0.294	0.2	0	OPC-like	MTRNR2L8
							0	2.4438	0.834	0.029	0	Lymphoid	CD3D	8.64927e-156	3.4459	0.855	0.182	4.32463e-152	Astrocyte	ALDOC	0	1.40704	0.98	0.68	0	OPC-like	TUBA1A
							0	2.38941	0.825	0.032	0	Lymphoid	CD2	7.86929e-106	3.39417	1	0.48	3.93464e-102	Astrocyte	CLU	0	1.37646	0.918	0.462	0	OPC-like	CKB
							0	2.36806	0.669	0.044	0	Lymphoid	IFITM1	1.25831e-102	3.30099	0.965	0.467	6.29155e-99	Astrocyte	SLC1A3	0	1.30947	0.837	0.308	0	OPC-like	GPM6A
							0	2.29253	0.601	0.052	0	Lymphoid	LTB	8.3581e-213	3.22227	0.919	0.165	4.17905e-209	Astrocyte	AQP4	0	1.28657	0.869	0.395	0	OPC-like	MIR9-1HG
							0	2.26441	0.599	0.035	0	Lymphoid	TRAC	2.89719e-296	3.16581	0.867	0.097	1.44859e-292	Astrocyte	ATP1A2	0	1.27883	0.934	0.415	0	OPC-like	PTN
							0	2.09895	0.686	0.032	0	Lymphoid	CST7	9.39388e-86	3.06669	0.983	0.688	4.69694e-82	Astrocyte	GLUL	0	1.27598	0.754	0.274	0	OPC-like	SCRG1
							0	1.95319	0.654	0.031	0	Lymphoid	TRBC2	0	2.96415	0.855	0.004	0	Astrocyte	ETNPPL	0	1.20558	0.878	0.362	0	OPC-like	TUBB2B
							0	1.91469	0.863	0.341	0	Lymphoid	S100A4	1.17383e-214	2.91067	0.925	0.165	5.86917e-211	Astrocyte	NTRK2	0	1.19601	0.727	0.275	0	OPC-like	PMP2
							0	1.91367	0.852	0.372	0	Lymphoid	CXCR4	7.79324e-229	2.82255	0.457	0.032	3.89662e-225	Astrocyte	SERPINA3	0	1.17802	0.866	0.408	0	OPC-like	MARCKSL1
							0	1.91244	0.405	0.006	0	Lymphoid	PTPRCAP	7.01474e-153	2.78472	0.884	0.187	3.50737e-149	Astrocyte	AGT	0	1.14063	0.399	0.112	0	OPC-like	PDGFRA
							0	1.90849	0.839	0.169	0	Lymphoid	RAC2	1.80171e-151	2.71805	0.902	0.217	9.00854e-148	Astrocyte	SERPINE2	0	1.13978	0.734	0.276	0	OPC-like	FXYD6
							0	1.8625	0.505	0.015	0	Lymphoid	CD8A	0	2.60433	0.827	0.033	0	Astrocyte	ADGRV1	0	1.11262	0.708	0.225	0	OPC-like	MAP2
							0	1.84818	0.487	0.025	0	Lymphoid	TRBC1	3.36265e-197	2.55769	0.913	0.166	1.68132e-193	Astrocyte	PLPP3	0	1.10648	0.623	0.219	0	OPC-like	OLIG1
							0	1.84141	0.429	0.047	0	Lymphoid	IL7R	3.90476e-295	2.53659	0.861	0.094	1.95238e-291	Astrocyte	MGST1	0	1.10091	0.825	0.326	0	OPC-like	NOVA1
							0	1.82141	0.719	0.23	0	Lymphoid	CD69	1.37537e-115	2.45051	0.965	0.336	6.87686e-112	Astrocyte	GPM6A	0	1.09442	0.665	0.283	0	OPC-like	GAP43
							0	1.80627	0.626	0.047	0	Lymphoid	CRIP1	1.66195e-216	2.40208	0.827	0.121	8.30974e-213	Astrocyte	DKK3	0	1.0825	0.661	0.222	0	OPC-like	PFN2
							0	1.79584	0.613	0.052	0	Lymphoid	CD7	0	2.39285	0.884	0.089	0	Astrocyte	FAM107A	0	1.07379	0.459	0.398	0	OPC-like	H4C3
							0	1.78024	0.494	0.014	0	Lymphoid	GZMH	3.76081e-129	2.3809	0.867	0.219	1.8804e-125	Astrocyte	TSPAN7	0	1.0078	0.836	0.408	0	OPC-like	S100B
							0	1.76991	0.589	0.018	0	Lymphoid	CTSW	3.13337e-132	2.3729	0.855	0.193	1.56668e-128	Astrocyte	GPRC5B	0	1.00183	0.588	0.185	0	OPC-like	HES6
							0	1.76324	0.93	0.733	0	Lymphoid	BTG1	4.69662e-81	2.28851	0.948	0.443	2.34831e-77	Astrocyte	ITM2C	0	0.996612	0.735	0.307	0	OPC-like	SOX4
							0	1.76205	0.935	0.589	0	Lymphoid	MYL12A	0	2.25091	0.671	0.001	0	Astrocyte	WIF1	0	0.976006	0.386	0.082	0	OPC-like	DLL3
							0	1.75871	0.891	0.377	0	Lymphoid	CORO1A	0	2.21918	0.85	0.083	0	Astrocyte	GJA1	0	0.957142	0.658	0.265	0	OPC-like	METRN
							0	1.74173	0.434	0.203	0	Lymphoid	MT-ATP8	1.70385e-115	2.21802	0.879	0.282	8.51923e-112	Astrocyte	NDRG2	0	0.939178	0.608	0.202	0	OPC-like	ETV1
							0	1.7142	0.837	0.645	0	Lymphoid	ZFP36L2	5.00738e-07	2.20937	0.104	0.308	0.00250369	Astrocyte	CXCL8	0	0.936268	0.891	0.409	0	OPC-like	GPM6B
							0	1.7036	0.879	0.356	0	Lymphoid	PTPRC	1.57375e-121	2.17682	0.861	0.208	7.86877e-118	Astrocyte	IGFBP7	0	0.932927	0.937	0.808	0	OPC-like	DBI
							0	1.69884	0.601	0.17	0	Lymphoid	DUSP2	3.03201e-197	2.16713	0.919	0.165	1.51601e-193	Astrocyte	F3	0	0.900918	0.34	0.106	0	OPC-like	CENPF
							0	1.64478	0.859	0.346	0	Lymphoid	HCST	0	2.11541	0.821	0.062	0	Astrocyte	CLDN10	0	0.893582	0.674	0.265	0	OPC-like	SCD5
							0	1.62426	0.946	0.446	0	Lymphoid	ARHGDIB	3.64547e-149	2.1016	0.902	0.209	1.82273e-145	Astrocyte	ATP1B2	0	0.880625	0.646	0.225	0	OPC-like	BEX1
							0	1.58073	0.954	0.752	0	Lymphoid	SH3BGRL3	9.17742e-60	2.07431	1	0.791	4.58871e-56	Astrocyte	CST3	0	0.874173	0.727	0.319	0	OPC-like	IGFBP2
							0	1.57449	0.31	0.015	0	Lymphoid	KLRB1	1.50823e-104	2.06213	0.873	0.303	7.54113e-101	Astrocyte	AHCYL1	0	0.870869	0.923	0.816	0	OPC-like	TUBA1B
							0	1.56969	0.683	0.122	0	Lymphoid	ISG20	9.8952e-112	2.04941	0.838	0.221	4.9476e-108	Astrocyte	CSRP1	0	0.870139	0.656	0.274	0	OPC-like	MDK
							0	1.52339	0.792	0.474	0	Lymphoid	TXNIP	2.65011e-121	2.04265	0.89	0.232	1.32506e-117	Astrocyte	TTYH1	0	0.848301	0.773	0.454	0	OPC-like	TSC22D4
							0	1.51089	0.751	0.249	0	Lymphoid	PLAAT4	0	2.02349	0.815	0.018	0	Astrocyte	TPD52L1	0	0.843036	0.331	0.081	0	OPC-like	NNAT
							0	1.50031	0.791	0.345	0	Lymphoid	IFITM2	3.95614e-139	2.01756	0.908	0.23	1.97807e-135	Astrocyte	DTNA	0	0.835538	0.876	0.751	0	OPC-like	SEC61G
							0	1.48594	0.991	0.845	0	Lymphoid	HLA-C	0	2.01198	0.676	0.002	0	Astrocyte	GJB6	0	0.832405	0.774	0.341	0	OPC-like	MAP1B
							0	1.47604	0.707	0.449	0	Lymphoid	TSC22D3	5.82603e-202	1.99405	0.902	0.14	2.91301e-198	Astrocyte	PTGDS	0	0.828418	0.465	0.09	0	OPC-like	NKAIN4
							0	1.45786	0.635	0.019	0	Lymphoid	CD3G	2.15048e-181	1.97339	0.775	0.119	1.07524e-177	Astrocyte	GRAMD2B	0	0.824845	0.322	0.091	0	OPC-like	TOP2A
							0	1.45762	0.719	0.142	0	Lymphoid	CD48	6.00266e-219	1.96206	0.821	0.11	3.00133e-215	Astrocyte	GPR37L1	0	0.81974	0.581	0.343	0	OPC-like	CDK4
							0	1.45615	0.992	0.876	0	Lymphoid	HLA-B	1.08578e-52	1.95964	0.85	0.426	5.42892e-49	Astrocyte	HTRA1	0	0.804111	0.537	0.211	0	OPC-like	MEST
							0	1.40363	1	0.971	0	Lymphoid	B2M	3.87834e-144	1.93957	0.861	0.185	1.93917e-140	Astrocyte	SCG3	0	0.802516	0.819	0.49	0	OPC-like	STMN1
							0	1.39864	0.651	0.012	0	Lymphoid	LCK	1.77808e-83	1.86904	0.936	0.345	8.89038e-80	Astrocyte	CNN3	0	0.799826	0.545	0.451	0	OPC-like	OS9
							0	1.37888	0.764	0.207	0	Lymphoid	LSP1	6.86915e-78	1.7804	0.971	0.431	3.43458e-74	Astrocyte	S100B	0	0.799519	0.638	0.327	0	OPC-like	CCND2
							0	4.57058	0.972	0.204	0	Vascular	IGFBP7	0	1.70977	0.798	0.045	0	Astrocyte	SLC25A18	0	0.796664	0.696	0.29	0	OPC-like	GFAP
							0	4.02522	0.966	0.337	0	Vascular	SPARC	3.37562e-140	1.68149	0.815	0.173	1.68781e-136	Astrocyte	MGLL	0	0.791357	0.319	0.153	0	OPC-like	NUP107
							0	3.7885	0.841	0.162	0	Vascular	FN1	3.7981e-81	1.68007	0.89	0.331	1.89905e-77	Astrocyte	TSC22D1	0	0.777953	0.618	0.232	0	OPC-like	RBP1
							0	3.38851	0.798	0.089	0	Vascular	COL4A1	5.02096e-70	1.67894	0.977	0.39	2.51048e-66	Astrocyte	TUBB2B	0	0.77716	0.652	0.226	0	OPC-like	NFIB
							0	3.33276	0.583	0.035	0	Vascular	RGS5	5.12971e-75	1.67441	0.988	0.435	2.56486e-71	Astrocyte	GPM6B	0	0.756624	0.825	0.461	0	OPC-like	CLU
							0	3.04362	0.336	0.018	0	Vascular	CLDN5	0	5.81793	0.961	0.156	0	Oligodendrocyte	PLP1	0	1.94997	0.926	0.756	0	OPC-like Prolif	SEC61G
							0	2.81081	0.788	0.091	0	Vascular	COL4A2	0	4.58737	0.931	0.11	0	Oligodendrocyte	PTGDS	0	1.69616	0.961	0.821	0	OPC-like Prolif	TUBA1B
							0	2.74399	0.628	0.055	0	Vascular	COL1A2	0	3.87546	0.89	0.076	0	Oligodendrocyte	PPP1R14A	0	1.66201	0.928	0.694	0	OPC-like Prolif	TUBB
							0	2.62835	0.252	0.019	0	Vascular	MMP9	0	3.85542	0.969	0.305	0	Oligodendrocyte	MBP	0	1.58841	0.892	0.725	0	OPC-like Prolif	HMGN2
							0	2.59708	0.7	0.058	0	Vascular	BGN	0	3.53286	0.923	0.062	0	Oligodendrocyte	TF	0	1.58222	0.985	0.693	0	OPC-like Prolif	TUBA1A
							0	2.59199	0.557	0.043	0	Vascular	NDUFA4L2	0	3.39248	0.936	0.302	0	Oligodendrocyte	CNP	0	1.49051	0.577	0.399	0	OPC-like Prolif	H4C3
							0	2.58857	0.835	0.333	0	Vascular	CALD1	0	3.29223	0.952	0.264	0	Oligodendrocyte	QDPR	0	1.48332	0.63	0.353	0	OPC-like Prolif	CDK4
							0	2.58543	0.549	0.069	0	Vascular	TAGLN	0	3.09058	0.956	0.345	0	Oligodendrocyte	CLDND1	0	1.46853	0.758	0.287	0	OPC-like Prolif	BCAN
							0	2.51158	0.55	0.021	0	Vascular	COL3A1	0	3.08995	0.9	0.028	0	Oligodendrocyte	MAG	0	1.46048	0.948	0.482	0	OPC-like Prolif	CKB
							0	2.48665	0.474	0.024	0	Vascular	COL1A1	0	3.08317	0.934	0.177	0	Oligodendrocyte	APLP1	0	1.4195	0.498	0.1	0	OPC-like Prolif	TOP2A
							0	2.47565	0.578	0.05	0	Vascular	CCN2	0	3.06173	0.927	0.224	0	Oligodendrocyte	SELENOP	0	1.41481	0.716	0.451	0	OPC-like Prolif	HMGB2
							0	2.34078	0.445	0.15	0	Vascular	ITM2A	0	3.02043	0.911	0.055	0	Oligodendrocyte	CLDN11	0	1.39429	0.904	0.385	0	OPC-like Prolif	TUBB2B
							0	2.25424	0.581	0.058	0	Vascular	DCN	0	3.00929	0.983	0.356	0	Oligodendrocyte	CRYAB	0	1.39204	0.832	0.348	0	OPC-like Prolif	NOVA1
							0	2.25294	0.404	0.062	0	Vascular	ACTA2	0	2.946	0.905	0.121	0	Oligodendrocyte	APOD	0	1.37684	0.795	0.336	0	OPC-like Prolif	IGFBP2
							0	2.21027	0.621	0.169	0	Vascular	THY1	0	2.63478	0.84	0.035	0	Oligodendrocyte	ERMN	0	1.33787	0.915	0.504	0	OPC-like Prolif	STMN1
							0	2.17142	0.854	0.446	0	Vascular	ITGB1	0	2.58805	0.838	0.025	0	Oligodendrocyte	CNDP1	0	1.32813	0.483	0.456	0	OPC-like Prolif	OS9
							0	2.13009	0.626	0.172	0	Vascular	MIR4435-2HG	0	2.55074	0.873	0.086	0	Oligodendrocyte	TMEM144	0	1.31944	0.842	0.428	0	OPC-like Prolif	MARCKSL1
							0	2.04966	0.767	0.054	0	Vascular	GNG11	0	2.52399	0.927	0.412	0	Oligodendrocyte	S100B	0	1.29918	0.875	0.681	0	OPC-like Prolif	H2AZ1
							0	2.01923	0.826	0.371	0	Vascular	A2M	0	2.48313	0.639	0.054	0	Oligodendrocyte	S100A1	0	1.29073	0.555	0.21	0	OPC-like Prolif	PTTG1
							0	1.94707	0.668	0.146	0	Vascular	CA2	0	2.45358	0.915	0.416	0	Oligodendrocyte	GSN	0	1.28629	0.69	0.296	0	OPC-like Prolif	SCRG1
							0	1.94309	0.912	0.471	0	Vascular	IFITM3	0	2.37037	0.852	0.211	0	Oligodendrocyte	SCD	0	1.24641	0.884	0.363	0	OPC-like Prolif	PTPRZ1
							0	1.92373	0.643	0.291	0	Vascular	CYTOR	0	2.35543	0.825	0.073	0	Oligodendrocyte	TUBB4A	0	1.24581	0.717	0.632	0	OPC-like Prolif	ARL6IP1
							0	1.90757	0.542	0.046	0	Vascular	ANGPT2	0	2.32461	0.982	0.414	0	Oligodendrocyte	GPM6B	0	1.20323	0.718	0.326	0	OPC-like Prolif	SOX4
							0	1.88267	0.564	0.072	0	Vascular	MGP	0	2.30057	0.809	0.023	0	Oligodendrocyte	KLK6	0	1.20212	0.736	0.263	0	OPC-like Prolif	EGFR
							0	1.88118	0.774	0.544	0	Vascular	TIMP1	0	2.21974	0.907	0.257	0	Oligodendrocyte	SLC44A1	0	1.19748	0.916	0.438	0	OPC-like Prolif	PTN
							0	1.83832	0.647	0.062	0	Vascular	APOLD1	0	2.12497	0.868	0.161	0	Oligodendrocyte	RNASE1	0	1.16708	0.471	0.093	0	OPC-like Prolif	UBE2C
							0	1.82206	0.871	0.313	0	Vascular	SPARCL1	0	2.1117	0.877	0.277	0	Oligodendrocyte	FEZ1	0	1.16372	0.79	0.332	0	OPC-like Prolif	GPM6A
							0	1.78979	0.469	0.093	0	Vascular	TPM2	0	2.10574	0.741	0.05	0	Oligodendrocyte	SEPTIN4	0	1.12849	0.596	0.202	0	OPC-like Prolif	HES6
							0	1.78556	0.468	0.044	0	Vascular	MYL9	0	2.10215	0.744	0.031	0	Oligodendrocyte	MOG	0	1.11353	0.428	0.095	0	OPC-like Prolif	DLL3
							0	1.73184	0.489	0.01	0	Vascular	HIGD1B	0	2.07653	0.792	0.051	0	Oligodendrocyte	ENPP2	0	1.10412	0.472	0.088	0	OPC-like Prolif	BIRC5
							0	1.70774	0.72	0.185	0	Vascular	SERPINH1	0	2.06713	0.691	0.029	0	Oligodendrocyte	MOBP	0	1.08589	0.449	0.106	0	OPC-like Prolif	NUSAP1
							0	1.69049	0.643	0.086	0	Vascular	UACA	0	2.06619	0.805	0.031	0	Oligodendrocyte	EDIL3	0	1.06814	0.537	0.135	0	OPC-like Prolif	TYMS
							0	1.68719	0.611	0.075	0	Vascular	MCAM	0	2.06588	0.863	0.22	0	Oligodendrocyte	CAMK2N1	0	1.04512	0.663	0.243	0	OPC-like Prolif	BEX1
							0	1.67775	0.725	0.122	0	Vascular	EPAS1	0	2.05055	0.855	0.24	0	Oligodendrocyte	ATP1B1	0	1.03973	0.701	0.29	0	OPC-like Prolif	MDK
							0	1.674	0.6	0.008	0	Vascular	ESAM	0	2.02911	0.825	0.128	0	Oligodendrocyte	SLAIN1	0	1.03198	0.697	0.247	0	OPC-like Prolif	MAP2
							0	1.65433	0.692	0.095	0	Vascular	FSTL1	0	1.9755	0.883	0.345	0	Oligodendrocyte	PLAAT3	0	1.01525	0.847	0.417	0	OPC-like Prolif	MIR9-1HG
							0	1.63661	0.565	0.186	0	Vascular	IFI27	0	1.96694	0.819	0.097	0	Oligodendrocyte	LARP6	0	0.997252	0.472	0.115	0	OPC-like Prolif	CENPF
							0	1.54583	0.294	0.006	0	Vascular	VWF	0	1.9637	0.772	0.125	0	Oligodendrocyte	CA2	0	0.978448	0.432	0.067	0	OPC-like Prolif	PBK
							0	1.49889	0.579	0.051	0	Vascular	COL18A1	0	1.95529	0.745	0.064	0	Oligodendrocyte	ABCA2	0	0.97669	0.462	0.115	0	OPC-like Prolif	PCLAF
							0	1.48181	0.612	0.044	0	Vascular	NID1	0	1.94561	0.744	0.088	0	Oligodendrocyte	LHPP	0	0.972909	0.607	0.22	0	OPC-like Prolif	ETV1
							0	1.47879	0.678	0.205	0	Vascular	TPM1	0	1.93063	0.738	0.011	0	Oligodendrocyte	NKX6-2	0	0.967657	0.732	0.296	0	OPC-like Prolif	FXYD6
							0	1.47831	0.556	0.154	0	Vascular	COL6A1	0	1.92327	0.766	0.065	0	Oligodendrocyte	ANLN	0	0.961403	0.663	0.296	0	OPC-like Prolif	PMP2
							0	1.47059	0.782	0.472	0	Vascular	TPM4	0	1.90533	0.841	0.178	0	Oligodendrocyte	PIP4K2A	0	0.959818	0.548	0.271	0	OPC-like Prolif	UBE2S
							0	1.46453	0.64	0.042	0	Vascular	ITGA1	0	1.89355	0.816	0.171	0	Oligodendrocyte	PLEKHB1	0	0.955431	0.916	0.813	0	OPC-like Prolif	DBI
							0	1.45346	0.615	0.065	0	Vascular	IGFBP4	0	1.87967	0.742	0.083	0	Oligodendrocyte	PLLP	0	0.948949	0.565	0.237	0	OPC-like Prolif	OLIG1
														0	1.87076	0.761	0.084	0	Oligodendrocyte	AMER2	0	0.938274	0.622	0.239	0	OPC-like Prolif	MLLT11
														0	1.86559	0.753	0.042	0	Oligodendrocyte	EFHD1	0	0.931365	0.536	0.266	0	OPC-like Prolif	PCNA
														0	1.85387	0.729	0.047	0	Oligodendrocyte	MAL	0	0.920131	0.643	0.341	0	OPC-like Prolif	CCND2
														0	1.84258	0.775	0.129	0	Oligodendrocyte	TTLL7	0	0.91032	0.395	0.303	0	OPC-like Prolif	MDM4
														0	1.82985	0.748	0.028	0	Oligodendrocyte	CNTN2	0	0.899567	0.532	0.185	0	OPC-like Prolif	MCM7
														0	3.84017	0.996	0.149	0	OPC	APOD	0	2.48233	0.761	0.341	0	NPC-like OPC	CDK4
														0	3.28125	0.98	0.273	0	OPC	VCAN	0	1.83521	0.499	0.11	0	NPC-like OPC	RP11-620J15.3
														0	2.90087	0.925	0.181	0	OPC	ALDOC	0	1.6967	0.931	0.269	0	NPC-like OPC	BCAN
														0	2.77986	0.97	0.425	0	OPC	HTRA1	0	1.68282	0.486	0.107	0	NPC-like OPC	MARCHF9
														0	2.64054	0.99	0.29	0	OPC	BCAN	0	1.65511	0.728	0.188	0	NPC-like OPC	HES6
														0	2.61967	0.972	0.219	0	OPC	TSPAN7	0	1.58072	0.79	0.221	0	NPC-like OPC	OLIG1
														0	2.60273	0.952	0.106	0	OPC	PLLP	0	1.57165	0.824	0.324	0	NPC-like OPC	IGFBP2
														0	2.57817	0.98	0.286	0	OPC	SCD5	0	1.56144	0.776	0.283	0	NPC-like OPC	SCRG1
														0	2.5352	0.952	0.196	0	OPC	MEG3	0	1.55177	0.962	0.37	0	NPC-like OPC	TUBB2B
														0	2.51962	0.732	0.012	0	OPC	CDR1	0	1.51708	0.527	0.189	0	NPC-like OPC	TSFM
														0	2.38211	0.994	0.367	0	OPC	PTPRZ1	0	1.51446	0.8	0.234	0	NPC-like OPC	RBP1
														0	2.37216	0.899	0.104	0	OPC	SPOCK1	0	1.50177	0.962	0.414	0	NPC-like OPC	MARCKSL1
														0	2.36278	0.94	0.078	0	OPC	TNR	0	1.4931	0.552	0.083	0	NPC-like OPC	DLL3
														0	2.33196	0.931	0.2	0	OPC	DNER	0	1.47227	0.786	0.147	0	NPC-like OPC	OLIG2
														0	2.25229	0.855	0.059	0	OPC	PDZD2	0	1.4441	0.991	0.686	0	NPC-like OPC	TUBA1A
														0	2.17078	0.863	0.037	0	OPC	MEGF11	0	1.31942	0.459	0.208	0	NPC-like OPC	TSPAN31
														0	2.13862	0.956	0.205	0	OPC	NRCAM	0	1.28532	0.874	0.225	0	NPC-like OPC	PCSK1N
														0	2.13203	0.958	0.33	0	OPC	TSC22D1	0	1.28431	0.889	0.28	0	NPC-like OPC	FXYD6
														0	2.04748	0.738	0.02	0	OPC	GPR17	0	1.26839	0.708	0.678	0	NPC-like OPC	HSPB1
														0	2.01852	0.915	0.184	0	OPC	SLC22A17	0	1.253	0.975	0.424	0	NPC-like OPC	PTN
														0	2.01711	0.887	0.138	0	OPC	SULF2	0	1.24451	0.954	0.47	0	NPC-like OPC	CKB
														0	1.94723	0.956	0.203	0	OPC	EPN2	0	1.23214	0.772	0.165	0	NPC-like OPC	SCG3
														0	1.94109	0.98	0.239	0	OPC	OLIG1	0	1.19686	0.821	0.313	0	NPC-like OPC	SOX4
														0	1.93849	0.95	0.126	0	OPC	PDGFRA	0	1.19464	0.776	0.227	0	NPC-like OPC	PFN2
														0	1.90133	0.863	0.192	0	OPC	GPRC5B	0	1.16912	0.884	0.25	0	NPC-like OPC	UCHL1
														0	1.85691	0.895	0.152	0	OPC	SLC1A2	0	1.15901	0.582	0.192	0	NPC-like OPC	MTRNR2L8
														0	1.84361	0.911	0.151	0	OPC	SEMA5A	0	1.15897	0.912	0.334	0	NPC-like OPC	NOVA1
														0	1.84344	0.855	0.077	0	OPC	ATCAY	0	1.14923	0.96	0.809	0	NPC-like OPC	DBI
														0	1.83888	0.792	0.14	0	OPC	ZNF462	0	1.14891	0.801	0.321	0	NPC-like OPC	PHLDA1
														0	1.81516	0.889	0.216	0	OPC	SERPINE2	0	1.10899	0.796	0.274	0	NPC-like OPC	BAALC
														0	1.80587	0.833	0.068	0	OPC	CSPG4	0	1.08212	0.77	0.198	0	NPC-like OPC	SERPINE2
														0	1.79838	0.942	0.258	0	OPC	NCAM1	0	1.07623	0.933	0.899	0	NPC-like OPC	MT-CO3
														9.23791e-252	1.79451	0.802	0.241	4.61895e-248	OPC	CD82	0	1.07405	0.641	0.215	0	NPC-like OPC	CCND1
														0	1.73772	0.873	0.059	0	OPC	SNX22	0	1.0579	0.851	0.313	0	NPC-like OPC	TSC22D1
														0	1.71507	0.724	0.068	0	OPC	OMG	0	1.05063	0.616	0.118	0	NPC-like OPC	CDKN2A
														2.80822e-289	1.67599	0.938	0.299	1.40411e-285	OPC	FXYD6	0	1.0489	0.897	0.317	0	NPC-like OPC	GPM6A
														0	1.67562	0.825	0.089	0	OPC	HIP1R	0	1.02932	0.825	0.269	0	NPC-like OPC	SCD5
														0	1.67385	0.907	0.204	0	OPC	SDC3	0	1.02928	0.829	0.227	0	NPC-like OPC	BEX1
														0	1.66655	0.889	0.109	0	OPC	GPR37L1	0	1.02658	0.778	0.196	0	NPC-like OPC	DSEL
														4.22323e-278	1.66621	0.982	0.335	2.11162e-274	OPC	GPM6A	0	1.0226	0.603	0.134	0	NPC-like OPC	APOD
														0	1.6659	0.905	0.135	0	OPC	CHL1	0	1.01412	0.319	0.09	0	NPC-like OPC	METTL1
														0	1.65695	0.808	0.045	0	OPC	LHFPL3	0	0.988138	0.856	0.593	0	NPC-like OPC	HSPD1
														0	1.6323	0.839	0.065	0	OPC	SMOC1	0	0.98002	0.92	0.349	0	NPC-like OPC	PTPRZ1
														0	1.60533	0.923	0.162	0	OPC	GRIA2	0	0.921958	0.814	0.232	0	NPC-like OPC	MAP2
														0	1.57366	0.758	0.052	0	OPC	SLC6A1	0	0.897502	0.554	0.441	0	NPC-like OPC	HSPH1
														0	1.56638	0.843	0.202	0	OPC	MTSS1	0	0.888355	0.597	0.15	0	NPC-like OPC	NTRK2
														0	1.55155	0.718	0.028	0	OPC	CA10	0	0.885743	0.733	0.34	0	NPC-like OPC	FABP7
														0	1.54471	0.766	0.159	0	OPC	MSMO1	0	0.87812	0.719	0.206	0	NPC-like OPC	LAPTM4B
														0	1.54303	0.863	0.116	0	OPC	SLC35F1	0	0.875458	0.929	0.868	0	NPC-like OPC	MT-CYB
														0	1.54262	0.853	0.171	0	OPC	THY1	0	0.859806	0.73	0.271	0	NPC-like OPC	METRN
														1.32725e-53	4.57991	0.864	0.072	6.63625e-50	Neuron	CXCL14	0	2.96769	0.765	0.044	0	NPC-like neural	STMN2
														1.39708e-29	3.70379	1	0.197	6.9854e-26	Neuron	MEG3	0	2.8054	0.932	0.318	0	NPC-like neural	SOX4
														0	3.674	0.818	0.004	0	Neuron	CCK	0	2.68211	0.997	0.69	0	NPC-like neural	TUBA1A
														5.09704e-78	3.49237	1	0.066	2.54852e-74	Neuron	SNAP25	0	2.63508	0.467	0.014	0	NPC-like neural	DLX6-AS1
														4.20174e-48	3.36388	1	0.113	2.10087e-44	Neuron	RTN1	0	2.5487	0.656	0.084	0	NPC-like neural	NNAT
														0	3.21876	0.909	0.013	0	Neuron	CDR1	0	2.51969	0.96	0.499	0	NPC-like neural	STMN1
														2.23988e-300	2.91608	0.955	0.015	1.11994e-296	Neuron	TMEM130	0	2.45585	0.668	0.349	0	NPC-like neural	CDK4
														6.95045e-78	2.78891	0.909	0.054	3.47522e-74	Neuron	GAD1	0	2.41399	0.949	0.379	0	NPC-like neural	TUBB2B
														1.80921e-33	2.73345	0.955	0.144	9.04606e-30	Neuron	SCG2	0	2.32419	0.84	0.231	0	NPC-like neural	MLLT11
														1.16598e-23	2.72508	0.909	0.182	5.82988e-20	Neuron	ALDOC	0	2.26954	0.794	0.17	0	NPC-like neural	SOX11
														2.94044e-25	2.70878	0.955	0.22	1.47022e-21	Neuron	TSPAN7	0	2.21035	0.939	0.422	0	NPC-like neural	MARCKSL1
														0	2.6248	0.773	0.007	0	Neuron	CALB2	0	2.20232	0.753	0.141	0	NPC-like neural	STMN4
														5.31803e-63	2.54733	0.818	0.053	2.65901e-59	Neuron	SLC6A1	0	1.97936	0.634	0.189	0	NPC-like neural	MEG3
														0	2.48164	0.773	0.003	0	Neuron	SYNPR	0	1.95082	0.851	0.354	0	NPC-like neural	MAP1B
														3.72144e-253	2.4814	1	0.019	1.86072e-249	Neuron	CNTNAP2	0	1.94366	0.635	0.453	0	NPC-like neural	OS9
														2.74068e-50	2.45841	1	0.103	1.37034e-46	Neuron	NDRG4	0	1.93326	0.4	0.21	0	NPC-like neural	MDM2
														6.4273e-107	2.44462	0.864	0.034	3.21365e-103	Neuron	SYT1	0	1.86402	0.803	0.26	0	NPC-like neural	UCHL1
														3.88945e-26	2.33094	1	0.222	1.94473e-22	Neuron	ENO2	0	1.84701	0.764	0.312	0	NPC-like neural	TUBB2A
														1.70377e-18	2.32989	1	0.3	8.51885e-15	Neuron	FXYD6	0	1.82594	0.763	0.243	0	NPC-like neural	RBP1
														7.56243e-39	2.3188	0.955	0.121	3.78122e-35	Neuron	DKK3	0	1.81886	0.767	0.239	0	NPC-like neural	NFIB
														1.57703e-69	2.26582	0.909	0.06	7.88515e-66	Neuron	NAP1L3	0	1.76582	0.405	0.042	0	NPC-like neural	B4GALNT1
														2.36461e-43	2.17718	0.955	0.11	1.18231e-39	Neuron	FAIM2	0	1.75238	0.849	0.45	0	NPC-like neural	TCF4
														2.72306e-19	2.17474	1	0.32	1.36153e-15	Neuron	TUBB2A	0	1.73107	0.449	0.008	0	NPC-like neural	DLX5
														1.69974e-26	2.14045	0.773	0.105	8.49872e-23	Neuron	SPOCK1	0	1.71963	0.518	0.077	0	NPC-like neural	CD24
														6.86002e-30	2.11587	1	0.185	3.43001e-26	Neuron	SLC22A17	0	1.67165	0.857	0.326	0	NPC-like neural	GPM6A
														5.66599e-45	2.05054	0.955	0.1	2.833e-41	Neuron	TUBB4A	0	1.64703	0.933	0.691	0	NPC-like neural	TUBB
														4.28081e-20	1.98707	0.909	0.201	2.14041e-16	Neuron	DNER	0	1.55733	0.75	0.235	0	NPC-like neural	PFN2
														6.95978e-21	1.98486	1	0.271	3.47989e-17	Neuron	UCHL1	0	1.51559	0.657	0.076	0	NPC-like neural	ELAVL4
														4.82303e-28	1.97062	1	0.196	2.41151e-24	Neuron	SCG5	0	1.51534	0.659	0.078	0	NPC-like neural	DCX
														1.36607e-275	1.94234	0.864	0.013	6.83035e-272	Neuron	SYNGR3	0	1.48276	0.557	0.121	0	NPC-like neural	RND3
														3.37877e-88	1.88615	0.727	0.029	1.68938e-84	Neuron	RCAN2	0	1.40354	0.589	0.062	0	NPC-like neural	NSG1
														0	1.87449	0.5	0.002	0	Neuron	RELN	0	1.40011	0.315	0.119	0	NPC-like neural	RP11-620J15.3
														5.17091e-65	1.84227	1	0.079	2.58546e-61	Neuron	CAMK2B	0	1.38784	0.751	0.241	0	NPC-like neural	MAP2
														1.3612e-66	1.83649	1	0.075	6.80601e-63	Neuron	TAGLN3	0	1.38363	0.574	0.16	0	NPC-like neural	GADD45G
														3.11085e-31	1.82429	1	0.172	1.55543e-27	Neuron	THY1	0	1.38254	0.74	0.237	0	NPC-like neural	PCSK1N
														2.33192e-14	1.81517	1	0.364	1.16596e-10	Neuron	MAP1B	0	1.37181	0.63	0.179	0	NPC-like neural	NREP
														4.73569e-16	1.80609	1	0.331	2.36785e-12	Neuron	TSC22D1	0	1.36862	0.427	0.195	0	NPC-like neural	TSFM
														1.05725e-34	1.78505	0.864	0.106	5.28627e-31	Neuron	OLFM1	0	1.36505	0.824	0.344	0	NPC-like neural	NOVA1
														9.75697e-13	1.75376	1	0.508	4.87848e-09	Neuron	STMN1	0	1.28143	0.441	0.212	0	NPC-like neural	TSPAN31
														1.61413e-31	1.7445	0.955	0.15	8.07066e-28	Neuron	TSPYL2	0	1.27481	0.528	0.025	0	NPC-like neural	NSG2
														2.59563e-21	1.73156	1	0.262	1.29781e-17	Neuron	ATP1B1	0	1.25226	0.643	0.133	0	NPC-like neural	CRMP1
														1.00702e-39	1.6613	1	0.129	5.03509e-36	Neuron	CYFIP2	0	1.23483	0.717	0.238	0	NPC-like neural	BEX1
														1.71095e-53	1.64906	0.727	0.047	8.55473e-50	Neuron	RPH3A	0	1.2334	0.606	0.161	0	NPC-like neural	TSPAN13
														0	1.58643	0.864	0.002	0	Neuron	GAD2	0	1.22868	0.507	0.2	0	NPC-like neural	HES6
														4.93859e-25	1.57011	0.955	0.176	2.46929e-21	Neuron	MAP1A	0	1.1854	0.637	0.186	0	NPC-like neural	DPYSL3
														5.52585e-23	1.54132	0.818	0.141	2.76293e-19	Neuron	PHYHIPL	0	1.17161	0.549	0.075	0	NPC-like neural	TMSB15A
														3.20008e-49	1.53903	1	0.102	1.60004e-45	Neuron	KIF1A	0	1.16935	0.755	0.291	0	NPC-like neural	FXYD6
														1.61636e-30	1.53503	1	0.158	8.08181e-27	Neuron	DPP6	0	1.13739	0.588	0.314	0	NPC-like neural	BASP1
														7.47598e-133	1.51949	0.909	0.03	3.73799e-129	Neuron	SCN2A	0	1.13714	0.375	0.302	0	NPC-like neural	MDM4
														3.3801e-127	1.48516	0.773	0.023	1.69005e-123	Neuron	PCLO	0	1.11297	0.524	0.157	0	NPC-like neural	TMEM161B-AS1
														0	3.85649	0.921	0.251	0	Mono	S100A9	0	2.91021	0.486	0.118	0	NPC-like Prolif	RP11-620J15.3
														0	3.46675	0.822	0.218	0	Mono	S100A8	0	2.49371	0.837	0.349	0	NPC-like Prolif	CDK4
														0	3.32231	0.955	0.239	0	Mono	LYZ	0	2.31498	0.793	0.396	0	NPC-like Prolif	H4C3
														0	2.45009	0.71	0.255	0	Mono	VCAN	0	2.20012	0.892	0.197	0	NPC-like Prolif	HES6
														0	2.02728	0.415	0.113	0	Mono	CXCL2	0	1.98659	0.987	0.502	0	NPC-like Prolif	STMN1
														0	2.02615	0.824	0.533	0	Mono	TIMP1	0	1.98544	0.98	0.693	0	NPC-like Prolif	TUBB
														0	1.95423	0.345	0.085	0	Mono	CXCL3	0	1.94183	0.776	0.11	0	NPC-like Prolif	CENPF
														0	1.92527	0.584	0.296	0	Mono	CXCL8	0	1.93971	0.981	0.48	0	NPC-like Prolif	CKB
														0	1.74998	0.918	0.41	0	Mono	S100A4	0	1.92361	0.79	0.088	0	NPC-like Prolif	UBE2C
														0	1.74307	0.483	0.015	0	Mono	FCN1	0	1.87028	0.992	0.82	0	NPC-like Prolif	TUBA1B
														0	1.67378	0.913	0.408	0	Mono	CTSS	0	1.86108	0.973	0.724	0	NPC-like Prolif	HMGN2
														0	1.51903	0.34	0.009	0	Mono	S100A12	0	1.81132	0.773	0.095	0	NPC-like Prolif	TOP2A
														0	1.4845	0.364	0.078	0	Mono	C15orf48	0	1.69258	0.906	0.447	0	NPC-like Prolif	HMGB2
														0	1.47345	1	0.975	0	Mono	FTL	0	1.68355	0.775	0.206	0	NPC-like Prolif	PTTG1
														0	1.46728	0.906	0.553	0	Mono	S100A10	0	1.67511	0.818	0.267	0	NPC-like Prolif	UBE2S
														0	1.43801	0.331	0.035	0	Mono	EREG	0	1.62409	0.964	0.383	0	NPC-like Prolif	TUBB2B
														0	1.43215	0.841	0.275	0	Mono	SERPINA1	0	1.57418	0.961	0.679	0	NPC-like Prolif	H2AZ1
														0	1.42046	0.979	0.653	0	Mono	S100A11	0	1.51068	0.57	0.122	0	NPC-like Prolif	PDGFRA
														0	1.41127	0.965	0.438	0	Mono	AIF1	0	1.48674	0.995	0.693	0	NPC-like Prolif	TUBA1A
														0	1.34425	0.866	0.373	0	Mono	TYMP	0	1.4654	0.283	0.232	0	NPC-like Prolif	HSPA6
														0	1.34299	0.614	0.315	0	Mono	PLIN2	0	1.41921	0.892	0.333	0	NPC-like Prolif	IGFBP2
														0	1.32979	0.725	0.208	0	Mono	TGFBI	0	1.41748	0.776	0.083	0	NPC-like Prolif	BIRC5
														0	1.3242	0.746	0.235	0	Mono	MNDA	0	1.38602	0.967	0.425	0	NPC-like Prolif	MARCKSL1
														0	1.32405	0.989	0.481	0	Mono	TYROBP	0	1.36181	0.726	0.102	0	NPC-like Prolif	NUSAP1
														0	1.32216	0.308	0.059	0	Mono	THBS1	0	1.32031	0.868	0.284	0	NPC-like Prolif	BCAN
														0	1.29957	0.715	0.234	0	Mono	CD163	0	1.29948	0.812	0.13	0	NPC-like Prolif	TYMS
														0	1.29411	0.664	0.252	0	Mono	BCL2A1	0	1.29928	0.943	0.345	0	NPC-like Prolif	NOVA1
														0	1.28871	0.789	0.447	0	Mono	NAMPT	0	1.2983	0.565	0.195	0	NPC-like Prolif	TSFM
														0	1.27545	0.834	0.62	0	Mono	CTSD	0	1.28252	0.87	0.629	0	NPC-like Prolif	ARL6IP1
														0	1.26777	0.332	0.166	0	Mono	G0S2	0	1.26736	0.966	0.436	0	NPC-like Prolif	PTN
														0	1.2646	0.999	0.981	0	Mono	FTH1	0	1.26088	0.807	0.416	0	NPC-like Prolif	TUBB4B
														0	1.25952	0.977	0.463	0	Mono	FCER1G	0	1.25278	0.51	0.115	0	NPC-like Prolif	MARCHF9
														0	1.24131	0.848	0.332	0	Mono	LST1	0	1.21406	0.733	0.161	0	NPC-like Prolif	OLIG2
														0	1.2196	0.917	0.652	0	Mono	CTSB	0	1.20209	0.74	0.267	0	NPC-like Prolif	KPNA2
														0	1.2128	0.757	0.311	0	Mono	PLAUR	0	1.19553	0.662	0.064	0	NPC-like Prolif	MKI67
														0	1.20685	0.989	0.605	0	Mono	SRGN	0	1.19477	0.743	0.247	0	NPC-like Prolif	RBP1
														0	1.20497	0.957	0.78	0	Mono	SH3BGRL3	0	1.18132	0.788	0.108	0	NPC-like Prolif	MAD2L1
														0	1.20047	0.838	0.456	0	Mono	CEBPB	0	1.17902	0.928	0.329	0	NPC-like Prolif	GPM6A
														0	1.19054	0.814	0.341	0	Mono	MS4A6A	0	1.17837	0.713	0.062	0	NPC-like Prolif	PBK
														0	1.1821	0.979	0.601	0	Mono	HLA-DRA	0	1.16784	0.647	0.088	0	NPC-like Prolif	NNAT
														0	1.16562	0.945	0.542	0	Mono	CYBA	0	1.15749	0.771	0.223	0	NPC-like Prolif	SMC4
														0	1.15374	0.873	0.38	0	Mono	CD14	0	1.15187	0.759	0.094	0	NPC-like Prolif	UBE2T
														0	1.14437	0.731	0.331	0	Mono	CTSZ	0	1.14621	0.883	0.293	0	NPC-like Prolif	FXYD6
														0	1.14298	0.941	0.548	0	Mono	HLA-DRB1	0	1.14161	0.75	0.234	0	NPC-like Prolif	OLIG1
														0	1.14002	0.649	0.177	0	Mono	CFD	0	1.12706	0.725	0.612	0	NPC-like Prolif	DNAJB1
														0	1.13494	0.817	0.298	0	Mono	C1orf162	0	1.1262	0.538	0.075	0	NPC-like Prolif	CCNB1
														0	1.12153	0.294	0.16	0	Mono	FN1	0	1.10258	0.768	0.299	0	NPC-like Prolif	CKS2
														0	1.1209	0.426	0.177	0	Mono	RNASE1	0	1.09551	0.907	0.323	0	NPC-like Prolif	SOX4
														0	1.11872	0.501	0.221	0	Mono	GPNMB	0	1.09527	0.742	0.28	0	NPC-like Prolif	METRN
														0	1.11665	0.761	0.518	0	Mono	TXNIP	0	1.08961	0.767	0.075	0	NPC-like Prolif	TMSB15A
														0	1.83557	0.986	0.644	0	TAM-BDM	CD74	0	4.6772	0.931	0.153	0	Astrocyte	SLC1A2
														0	1.83373	0.942	0.383	0	TAM-BDM	C1QA	0	4.08275	0.942	0.317	0	Astrocyte	SPARCL1
														0	1.82996	0.972	0.539	0	TAM-BDM	HLA-DRA	0	3.60559	0.925	0.274	0	Astrocyte	CPE
														0	1.81687	0.937	0.343	0	TAM-BDM	C1QC	0	3.4459	0.855	0.182	0	Astrocyte	ALDOC
														0	1.76215	0.951	0.418	0	TAM-BDM	C1QB	0	3.39417	1	0.48	0	Astrocyte	CLU
														0	1.72146	0.997	0.971	0	TAM-BDM	FTL	0	3.30099	0.965	0.467	0	Astrocyte	SLC1A3
														0	1.71888	0.928	0.42	0	TAM-BDM	APOC1	0	3.22227	0.919	0.165	0	Astrocyte	AQP4
														0	1.71591	0.928	0.484	0	TAM-BDM	HLA-DPA1	0	3.16581	0.867	0.097	0	Astrocyte	ATP1A2
														0	1.70837	0.978	0.397	0	TAM-BDM	TYROBP	0	3.06669	0.983	0.688	0	Astrocyte	GLUL
														0	1.68179	0.915	0.468	0	TAM-BDM	HLA-DPB1	0	2.96415	0.855	0.004	0	Astrocyte	ETNPPL
														0	1.66464	0.945	0.481	0	TAM-BDM	HLA-DRB1	0	2.91067	0.925	0.165	0	Astrocyte	NTRK2
														0	1.65066	0.667	0.234	0	TAM-BDM	HLA-DRB5	0	2.82255	0.457	0.032	0	Astrocyte	SERPINA3
														0	1.65036	0.621	0.169	0	TAM-BDM	FCGBP	0	2.78472	0.884	0.187	0	Astrocyte	AGT
														0	1.6282	0.993	0.746	0	TAM-BDM	SAT1	0	2.71805	0.902	0.217	0	Astrocyte	SERPINE2
														0	1.6002	0.907	0.627	0	TAM-BDM	APOE	0	2.60433	0.827	0.033	0	Astrocyte	ADGRV1
														0	1.56107	0.97	0.549	0	TAM-BDM	NPC2	0	2.55769	0.913	0.166	0	Astrocyte	PLPP3
														0	1.55524	0.861	0.299	0	TAM-BDM	CD14	0	2.53659	0.861	0.094	0	Astrocyte	MGST1
														0	1.55003	0.969	0.378	0	TAM-BDM	FCER1G	0	2.45051	0.965	0.336	0	Astrocyte	GPM6A
														0	1.54794	0.967	0.685	0	TAM-BDM	SPP1	0	2.40208	0.827	0.121	0	Astrocyte	DKK3
														0	1.54278	0.969	0.596	0	TAM-BDM	CTSB	0	2.39285	0.884	0.089	0	Astrocyte	FAM107A
														0	1.44312	0.76	0.262	0	TAM-BDM	HMOX1	0	2.3809	0.867	0.219	0	Astrocyte	TSPAN7
														0	1.44303	0.842	0.322	0	TAM-BDM	HLA-DQB1	0	2.3729	0.855	0.193	0	Astrocyte	GPRC5B
														0	1.43917	0.786	0.517	0	TAM-BDM	GPX1	0	2.28851	0.948	0.443	0	Astrocyte	ITM2C
														0	1.40731	0.63	0.237	0	TAM-BDM	CXCL8	0	2.25091	0.671	0.001	0	Astrocyte	WIF1
														0	1.37306	0.908	0.434	0	TAM-BDM	RGS1	0	2.21918	0.85	0.083	0	Astrocyte	GJA1
														0	1.35144	0.727	0.256	0	TAM-BDM	HLA-DQA1	0	2.21802	0.879	0.282	0	Astrocyte	NDRG2
														0	1.2956	0.622	0.262	0	TAM-BDM	PLIN2	0	2.20937	0.104	0.308	0	Astrocyte	CXCL8
														0	1.28721	0.939	0.354	0	TAM-BDM	AIF1	0	2.17682	0.861	0.208	0	Astrocyte	IGFBP7
														0	1.25874	0.843	0.268	0	TAM-BDM	FCGR3A	0	2.16713	0.919	0.165	0	Astrocyte	F3
														0	1.2531	0.823	0.259	0	TAM-BDM	MS4A6A	0	2.11541	0.821	0.062	0	Astrocyte	CLDN10
														0	1.24752	0.747	0.255	0	TAM-BDM	IER3	0	2.1016	0.902	0.209	0	Astrocyte	ATP1B2
														0	1.23143	0.983	0.542	0	TAM-BDM	SRGN	0	2.07431	1	0.791	0	Astrocyte	CST3
														0	1.22999	0.869	0.576	0	TAM-BDM	CTSD	0	2.06213	0.873	0.303	0	Astrocyte	AHCYL1
														0	1.21861	0.711	0.154	0	TAM-BDM	CD163	0	2.04941	0.838	0.221	0	Astrocyte	CSRP1
														0	1.19669	0.967	0.738	0	TAM-BDM	PSAP	0	2.04265	0.89	0.232	0	Astrocyte	TTYH1
														0	1.19116	0.886	0.405	0	TAM-BDM	ALOX5AP	0	2.02349	0.815	0.018	0	Astrocyte	TPD52L1
														0	1.17239	0.822	0.3	0	TAM-BDM	CD68	0	2.01756	0.908	0.23	0	Astrocyte	DTNA
														0	1.17079	0.845	0.255	0	TAM-BDM	MS4A7	0	2.01198	0.676	0.002	0	Astrocyte	GJB6
														0	1.15197	0.957	0.602	0	TAM-BDM	S100A11	0	1.99405	0.902	0.14	0	Astrocyte	PTGDS
														0	1.14674	0.909	0.456	0	TAM-BDM	RNASET2	0	1.97339	0.775	0.119	0	Astrocyte	GRAMD2B
														0	1.14061	0.962	0.488	0	TAM-BDM	LAPTM5	0	1.96206	0.821	0.11	0	Astrocyte	GPR37L1
														0	1.12967	0.784	0.286	0	TAM-BDM	C3	0	1.95964	0.85	0.426	0	Astrocyte	HTRA1
														0	1.12947	0.819	0.327	0	TAM-BDM	HLA-DMA	0	1.93957	0.861	0.185	0	Astrocyte	SCG3
														0	1.11518	0.746	0.238	0	TAM-BDM	PLAUR	0	1.86904	0.936	0.345	0	Astrocyte	CNN3
														0	1.11195	0.597	0.152	0	TAM-BDM	GPNMB	0	1.7804	0.971	0.431	0	Astrocyte	S100B
														0	1.10539	0.833	0.385	0	TAM-BDM	CCL3	0	1.70977	0.798	0.045	0	Astrocyte	SLC25A18
														0	1.09603	0.749	0.231	0	TAM-BDM	VSIG4	0	1.68149	0.815	0.173	0	Astrocyte	MGLL
														0	1.09506	0.788	0.38	0	TAM-BDM	SGK1	0	1.68007	0.89	0.331	0	Astrocyte	TSC22D1
														0	1.07041	0.997	0.978	0	TAM-BDM	FTH1	0	1.67894	0.977	0.39	0	Astrocyte	TUBB2B
														0	1.05519	0.369	0.147	0	TAM-BDM	RNASE1	0	1.67441	0.988	0.435	0	Astrocyte	GPM6B
														0	2.67591	0.743	0.412	0	TAM-MG	CCL3	0	5.81793	0.961	0.156	0	Oligodendrocyte	PLP1
														0	2.64474	0.477	0.19	0	TAM-MG	CCL3L3	0	4.58737	0.931	0.11	0	Oligodendrocyte	PTGDS
														0	2.372	0.975	0.689	0	TAM-MG	SPP1	0	3.87546	0.89	0.076	0	Oligodendrocyte	PPP1R14A
														0	2.11834	0.607	0.278	0	TAM-MG	CCL4L2	0	3.85542	0.969	0.305	0	Oligodendrocyte	MBP
														0	2.02594	0.711	0.448	0	TAM-MG	CCL4	0	3.53286	0.923	0.062	0	Oligodendrocyte	TF
														0	2.0145	0.986	0.424	0	TAM-MG	C1QB	0	3.39248	0.936	0.302	0	Oligodendrocyte	CNP
														0	1.93533	0.946	0.428	0	TAM-MG	APOC1	0	3.29223	0.952	0.264	0	Oligodendrocyte	QDPR
														0	1.92061	0.979	0.62	0	TAM-MG	APOE	0	3.09058	0.956	0.345	0	Oligodendrocyte	CLDND1
														0	1.83073	0.972	0.349	0	TAM-MG	C1QC	0	3.08995	0.9	0.028	0	Oligodendrocyte	MAG
														0	1.77734	0.893	0.24	0	TAM-MG	TREM2	0	3.08317	0.934	0.177	0	Oligodendrocyte	APLP1
														0	1.74806	0.975	0.389	0	TAM-MG	C1QA	0	3.06173	0.927	0.224	0	Oligodendrocyte	SELENOP
														0	1.73355	0.957	0.457	0	TAM-MG	RNASET2	0	3.02043	0.911	0.055	0	Oligodendrocyte	CLDN11
														0	1.68731	0.547	0.12	0	TAM-MG	CH25H	0	3.00929	0.983	0.356	0	Oligodendrocyte	CRYAB
														0	1.64498	0.538	0.226	0	TAM-MG	IL1B	0	2.946	0.905	0.121	0	Oligodendrocyte	APOD
														0	1.5653	0.86	0.282	0	TAM-MG	C3	0	2.63478	0.84	0.035	0	Oligodendrocyte	ERMN
														0	1.56176	0.563	0.151	0	TAM-MG	HAMP	0	2.58805	0.838	0.025	0	Oligodendrocyte	CNDP1
														0	1.52804	0.557	0.261	0	TAM-MG	CD83	0	2.55074	0.873	0.086	0	Oligodendrocyte	TMEM144
														0	1.4798	0.931	0.369	0	TAM-MG	AIF1	0	2.52399	0.927	0.412	0	Oligodendrocyte	S100B
														0	1.46178	0.994	0.65	0	TAM-MG	CD74	0	2.48313	0.639	0.054	0	Oligodendrocyte	S100A1
														0	1.45314	0.798	0.199	0	TAM-MG	GPR34	0	2.45358	0.915	0.416	0	Oligodendrocyte	GSN
														0	1.40103	0.841	0.655	0	TAM-MG	DUSP1	0	2.37037	0.852	0.211	0	Oligodendrocyte	SCD
														0	1.39711	0.897	0.447	0	TAM-MG	RGS1	0	2.35543	0.825	0.073	0	Oligodendrocyte	TUBB4A
														0	1.35956	0.789	0.195	0	TAM-MG	FCGR1A	0	2.32461	0.982	0.414	0	Oligodendrocyte	GPM6B
														0	1.34097	0.983	0.41	0	TAM-MG	TYROBP	0	2.30057	0.809	0.023	0	Oligodendrocyte	KLK6
														0	1.3339	0.848	0.314	0	TAM-MG	CD14	0	2.21974	0.907	0.257	0	Oligodendrocyte	SLC44A1
														0	1.32647	0.771	0.526	0	TAM-MG	GPX1	0	2.12497	0.868	0.161	0	Oligodendrocyte	RNASE1
														0	1.31169	0.952	0.394	0	TAM-MG	FCER1G	0	2.1117	0.877	0.277	0	Oligodendrocyte	FEZ1
														0	1.29367	0.581	0.129	0	TAM-MG	TMIGD3	0	2.10574	0.741	0.05	0	Oligodendrocyte	SEPTIN4
														0	1.29017	0.775	0.238	0	TAM-MG	VSIG4	0	2.10215	0.744	0.031	0	Oligodendrocyte	MOG
														0	1.24671	0.997	0.972	0	TAM-MG	FTL	0	2.07653	0.792	0.051	0	Oligodendrocyte	ENPP2
														0	1.23905	0.589	0.119	0	TAM-MG	CX3CR1	0	2.06713	0.691	0.029	0	Oligodendrocyte	MOBP
														0	1.22432	0.754	0.209	0	TAM-MG	OLR1	0	2.06619	0.805	0.031	0	Oligodendrocyte	EDIL3
														0	1.21872	0.779	0.215	0	TAM-MG	CSF1R	0	2.06588	0.863	0.22	0	Oligodendrocyte	CAMK2N1
														0	1.20149	0.986	0.546	0	TAM-MG	HLA-DRA	0	2.05055	0.855	0.24	0	Oligodendrocyte	ATP1B1
														0	1.19294	0.941	0.564	0	TAM-MG	NPC2	0	2.02911	0.825	0.128	0	Oligodendrocyte	SLAIN1
														0	1.16031	0.778	0.283	0	TAM-MG	MEF2C	0	1.9755	0.883	0.345	0	Oligodendrocyte	PLAAT3
														0	1.15818	0.776	0.633	0	TAM-MG	KLF6	0	1.96694	0.819	0.097	0	Oligodendrocyte	LARP6
														0	1.14247	0.832	0.271	0	TAM-MG	MS4A7	0	1.9637	0.772	0.125	0	Oligodendrocyte	CA2
														0	1.1379	0.961	0.488	0	TAM-MG	HLA-DRB1	0	1.95529	0.745	0.064	0	Oligodendrocyte	ABCA2
														0	1.13614	0.765	0.201	0	TAM-MG	LILRB4	0	1.94561	0.744	0.088	0	Oligodendrocyte	LHPP
														0	1.13521	0.639	0.287	0	TAM-MG	IER3	0	1.93063	0.738	0.011	0	Oligodendrocyte	NKX6-2
														0	1.13511	0.325	0.163	0	TAM-MG	IFI27	0	1.92327	0.766	0.065	0	Oligodendrocyte	ANLN
														0	1.12765	0.961	0.487	0	TAM-MG	HLA-DPA1	0	1.90533	0.841	0.178	0	Oligodendrocyte	PIP4K2A
														0	1.1276	0.983	0.754	0	TAM-MG	SAT1	0	1.89355	0.816	0.171	0	Oligodendrocyte	PLEKHB1
														0	1.12714	0.8	0.292	0	TAM-MG	A2M	0	1.87967	0.742	0.083	0	Oligodendrocyte	PLLP
														0	1.12145	0.831	0.283	0	TAM-MG	FCGR3A	0	1.87076	0.761	0.084	0	Oligodendrocyte	AMER2
														0	1.11901	0.757	0.395	0	TAM-MG	SGK1	0	1.86559	0.753	0.042	0	Oligodendrocyte	EFHD1
														0	1.11024	0.33	0.196	0	TAM-MG	CCL2	0	1.85387	0.729	0.047	0	Oligodendrocyte	MAL
														0	1.10714	0.844	0.365	0	TAM-MG	RGS10	0	1.84258	0.775	0.129	0	Oligodendrocyte	TTLL7
														0	1.10592	0.487	0.219	0	TAM-MG	KLF2	0	1.82985	0.748	0.028	0	Oligodendrocyte	CNTN2
														0	2.55091	0.994	0.544	0	DC	HLA-DPB1	0	3.84017	0.996	0.149	0	OPC	APOD
														0	2.52439	0.938	0.334	0	DC	HLA-DQA1	0	3.28125	0.98	0.273	0	OPC	VCAN
														0	2.49447	0.303	0.061	0	DC	GZMB	0	2.90087	0.925	0.181	0	OPC	ALDOC
														0	2.31042	0.999	0.613	0	DC	HLA-DRA	0	2.77986	0.97	0.425	0	OPC	HTRA1
														0	2.30138	0.975	0.409	0	DC	HLA-DQB1	0	2.64054	0.99	0.29	0	OPC	BCAN
														0	2.28982	0.995	0.56	0	DC	HLA-DRB1	0	2.61967	0.972	0.219	0	OPC	TSPAN7
														0	2.28651	0.995	0.559	0	DC	HLA-DPA1	0	2.60273	0.952	0.106	0	OPC	PLLP
														0	2.09272	0.519	0.02	0	DC	FCER1A	0	2.57817	0.98	0.286	0	OPC	SCD5
														0	2.0516	0.486	0.095	0	DC	AREG	0	2.5352	0.952	0.196	0	OPC	MEG3
														0	1.99637	0.278	0.029	0	DC	JCHAIN	0	2.51962	0.732	0.012	0	OPC	CDR1
														0	1.81776	0.595	0.119	0	DC	PLAC8	0	2.38211	0.994	0.367	0	OPC	PTPRZ1
														0	1.78948	0.731	0.263	0	DC	LYZ	0	2.37216	0.899	0.104	0	OPC	SPOCK1
														0	1.72824	1	0.702	0	DC	CD74	0	2.36278	0.94	0.078	0	OPC	TNR
														0	1.68302	0.811	0.335	0	DC	GPR183	0	2.33196	0.931	0.2	0	OPC	DNER
														0	1.38981	0.424	0.086	0	DC	C15orf48	0	2.25229	0.855	0.059	0	OPC	PDZD2
														0	1.31252	0.484	0.197	0	DC	IRF7	0	2.17078	0.863	0.037	0	OPC	MEGF11
														0	1.29515	0.849	0.297	0	DC	LSP1	0	2.13862	0.956	0.205	0	OPC	NRCAM
														0	1.24643	0.555	0.184	0	DC	IRF8	0	2.13203	0.958	0.33	0	OPC	TSC22D1
														0	1.20587	0.781	0.416	0	DC	RGS2	0	2.04748	0.738	0.02	0	OPC	GPR17
														0	1.19658	0.844	0.355	0	DC	MS4A6A	0	2.01852	0.915	0.184	0	OPC	SLC22A17
														0	1.16546	0.877	0.572	0	DC	HERPUD1	0	2.01711	0.887	0.138	0	OPC	SULF2
														0	1.13949	0.928	0.409	0	DC	HLA-DMA	0	1.94723	0.956	0.203	0	OPC	EPN2
														0	1.1265	0.699	0.082	0	DC	JAML	0	1.94109	0.98	0.239	0	OPC	OLIG1
														0	1.12414	0.672	0.308	0	DC	HLA-DRB5	0	1.93849	0.95	0.126	0	OPC	PDGFRA
														0	1.10734	0.812	0.314	0	DC	C1orf162	0	1.90133	0.863	0.192	0	OPC	GPRC5B
														0	1.07441	0.824	0.278	0	DC	RNASE6	0	1.85691	0.895	0.152	0	OPC	SLC1A2
														0	1.0725	0.587	0.333	0	DC	CPVL	0	1.84361	0.911	0.151	0	OPC	SEMA5A
														0	1.04993	0.964	0.554	0	DC	CYBA	0	1.84344	0.855	0.077	0	OPC	ATCAY
														0	1.03349	0.984	0.788	0	DC	CST3	0	1.83888	0.792	0.14	0	OPC	ZNF462
														0	1.01998	0.375	0.088	0	DC	HLA-DQA2	0	1.81516	0.889	0.216	0	OPC	SERPINE2
														0	1.01458	0.619	0.193	0	DC	PLD4	0	1.80587	0.833	0.068	0	OPC	CSPG4
														0	1.00587	0.635	0.22	0	DC	SERPINF1	0	1.79838	0.942	0.258	0	OPC	NCAM1
														0	0.964097	0.784	0.626	0	DC	COTL1	0	1.79451	0.802	0.241	0	OPC	CD82
														0	0.942899	0.357	0.022	0	DC	CLEC10A	0	1.73772	0.873	0.059	0	OPC	SNX22
														0	0.931806	0.782	0.348	0	DC	LST1	0	1.71507	0.724	0.068	0	OPC	OMG
														0	0.928158	0.751	0.214	0	DC	SPINT2	0	1.67599	0.938	0.299	0	OPC	FXYD6
														0	0.926978	0.896	0.448	0	DC	VAMP8	0	1.67562	0.825	0.089	0	OPC	HIP1R
														0	0.921699	0.61	0.252	0	DC	MNDA	0	1.67385	0.907	0.204	0	OPC	SDC3
														0	0.914778	0.738	0.305	0	DC	CTSH	0	1.66655	0.889	0.109	0	OPC	GPR37L1
														0	0.899877	0.301	0.047	0	DC	CLIC3	0	1.66621	0.982	0.335	0	OPC	GPM6A
														0	0.868167	0.849	0.427	0	DC	S100A4	0	1.6659	0.905	0.135	0	OPC	CHL1
														0	0.866025	0.939	0.645	0	DC	MYL12A	0	1.65695	0.808	0.045	0	OPC	LHFPL3
														0	0.852612	0.584	0.215	0	DC	FGL2	0	1.6323	0.839	0.065	0	OPC	SMOC1
														0	0.845711	0.457	0.229	0	DC	C12orf75	0	1.60533	0.923	0.162	0	OPC	GRIA2
														0	0.835768	0.825	0.488	0	DC	ALOX5AP	0	1.57366	0.758	0.052	0	OPC	SLC6A1
														0	0.820832	0.815	0.451	0	DC	CXCR4	0	1.56638	0.843	0.202	0	OPC	MTSS1
														0	0.815456	0.738	0.306	0	DC	SAMHD1	0	1.55155	0.718	0.028	0	OPC	CA10
														0	0.809175	0.434	0.123	0	DC	FCGR2B	0	1.54471	0.766	0.159	0	OPC	MSMO1
														0	0.807359	0.262	0.007	0	DC	CD1C	0	1.54303	0.863	0.116	0	OPC	SLC35F1
														0	0.805881	0.747	0.363	0	DC	UCP2	0	1.54262	0.853	0.171	0	OPC	THY1
														6.89976e-70	7.41713	0.257	0.057	3.44988e-66	Mast	HBA2	0	4.57991	0.864	0.072	0	Neuron	CXCL14
														1.26812e-36	7.22874	0.271	0.099	6.34059e-33	Mast	HBB	0	3.70379	1	0.197	0	Neuron	MEG3
														0	6.80332	0.777	0.004	0	Mast	TPSAB1	0	3.674	0.818	0.004	0	Neuron	CCK
														0	6.48163	0.716	0.005	0	Mast	TPSB2	0	3.49237	1	0.066	0	Neuron	SNAP25
														0	4.04554	0.743	0.017	0	Mast	HPGD	0	3.36388	1	0.113	0	Neuron	RTN1
														0	3.90656	0.777	0.002	0	Mast	CPA3	0	3.21876	0.909	0.013	0	Neuron	CDR1
														0	3.17622	0.775	0.136	0	Mast	HPGDS	0	2.91608	0.955	0.015	0	Neuron	TMEM130
														0	2.70142	0.708	0.006	0	Mast	MS4A2	0	2.78891	0.909	0.054	0	Neuron	GAD1
														0	2.27027	0.759	0.067	0	Mast	VWA5A	0	2.73345	0.955	0.144	0	Neuron	SCG2
														6.69325e-118	2.11542	0.799	0.459	3.34663e-114	Mast	ANXA1	0	2.72508	0.909	0.182	0	Neuron	ALDOC
														2.07556e-133	2.10769	0.461	0.099	1.03778e-129	Mast	AREG	0	2.70878	0.955	0.22	0	Neuron	TSPAN7
														0	2.09756	0.716	0.005	0	Mast	SLC18A2	0	2.6248	0.773	0.007	0	Neuron	CALB2
														1.91393e-88	2.08086	0.692	0.314	9.56966e-85	Mast	CD69	0	2.54733	0.818	0.053	0	Neuron	SLC6A1
														0	2.07336	0.697	0.004	0	Mast	RHEX	0	2.48164	0.773	0.003	0	Neuron	SYNPR
														0	2.01145	0.705	0.004	0	Mast	GATA2	0	2.4814	1	0.019	0	Neuron	CNTNAP2
														8.85407e-138	1.88455	0.78	0.357	4.42704e-134	Mast	SAMSN1	0	2.45841	1	0.103	0	Neuron	NDRG4
														5.77066e-115	1.83302	0.853	0.431	2.88533e-111	Mast	S100A4	0	2.44462	0.864	0.034	0	Neuron	SYT1
														0	1.70881	0.606	0.003	0	Mast	HDC	0	2.33094	1	0.222	0	Neuron	ENO2
														8.33874e-112	1.63439	0.55	0.18	4.16937e-108	Mast	LTC4S	0	2.32989	1	0.3	0	Neuron	FXYD6
														1.64533e-108	1.58833	0.804	0.433	8.22664e-105	Mast	CAPG	0	2.3188	0.955	0.121	0	Neuron	DKK3
														0	1.51804	0.595	0.008	0	Mast	KIT	0	2.26582	0.909	0.06	0	Neuron	NAP1L3
														0	1.39899	0.528	0.007	0	Mast	RGS13	0	2.17718	0.955	0.11	0	Neuron	FAIM2
														5.57952e-132	1.28364	0.775	0.242	2.78976e-128	Mast	CD52	0	2.17474	1	0.32	0	Neuron	TUBB2A
														4.73381e-126	1.24234	0.761	0.284	2.36691e-122	Mast	RAC2	0	2.14045	0.773	0.105	0	Neuron	SPOCK1
														0	1.18879	0.509	0.002	0	Mast	IL1RL1	0	2.11587	1	0.185	0	Neuron	SLC22A17
														6.51173e-63	1.18873	0.735	0.422	3.25586e-59	Mast	IFITM2	0	2.05054	0.955	0.1	0	Neuron	TUBB4A
														3.29415e-68	1.18814	0.82	0.492	1.64707e-64	Mast	ALOX5AP	0	1.98707	0.909	0.201	0	Neuron	DNER
														5.22747e-65	1.17285	0.906	0.721	2.61373e-61	Mast	S100A6	0	1.98486	1	0.271	0	Neuron	UCHL1
														1.95692e-205	1.11071	0.515	0.089	9.78458e-202	Mast	MAOB	0	1.97062	1	0.196	0	Neuron	SCG5
														7.06942e-62	1.06483	0.879	0.621	3.53471e-58	Mast	SRGN	0	1.94234	0.864	0.013	0	Neuron	SYNGR3
														0	1.05624	0.55	0.042	0	Mast	GRAP2	0	1.88615	0.727	0.029	0	Neuron	RCAN2
														0	1.01602	0.477	0.053	0	Mast	ALDH1A1	0	1.87449	0.5	0.002	0	Neuron	RELN
														1.16933e-56	0.991574	0.842	0.484	5.84665e-53	Mast	FCER1G	0	1.84227	1	0.079	0	Neuron	CAMK2B
														2.44919e-60	0.98517	0.812	0.532	1.22459e-56	Mast	ARHGDIB	0	1.83649	1	0.075	0	Neuron	TAGLN3
														3.4026e-61	0.959363	0.735	0.421	1.7013e-57	Mast	FXYD5	0	1.82429	1	0.172	0	Neuron	THY1
														1.14486e-183	0.958218	0.55	0.105	5.72428e-180	Mast	LAT	0	1.81517	1	0.364	0	Neuron	MAP1B
														1.24057e-177	0.95487	0.531	0.11	6.20285e-174	Mast	BTK	0	1.80609	1	0.331	0	Neuron	TSC22D1
														4.26884e-37	0.937022	0.681	0.42	2.13442e-33	Mast	RGS2	0	1.78505	0.864	0.106	0	Neuron	OLFM1
														1.16036e-112	0.9238	0.496	0.137	5.80182e-109	Mast	ACSL4	0	1.75376	1	0.508	0	Neuron	STMN1
														0	0.89308	0.453	0.016	0	Mast	SLC45A3	0	1.7445	0.955	0.15	0	Neuron	TSPYL2
														2.96442e-45	0.872228	0.914	0.787	1.48221e-41	Mast	SH3BGRL3	0	1.73156	1	0.262	0	Neuron	ATP1B1
														1.2078e-44	0.868681	0.772	0.518	6.039e-41	Mast	CD9	0	1.6613	1	0.129	0	Neuron	CYFIP2
														0	0.863408	0.37	0.006	0	Mast	CAVIN2	0	1.64906	0.727	0.047	0	Neuron	RPH3A
														1.04017e-71	0.846407	0.544	0.223	5.20084e-68	Mast	FOXP1	0	1.58643	0.864	0.002	0	Neuron	GAD2
														2.65191e-46	0.835288	0.962	0.801	1.32595e-42	Mast	VIM	0	1.57011	0.955	0.176	0	Neuron	MAP1A
														7.50833e-215	0.789538	0.461	0.069	3.75417e-211	Mast	GMPR	0	1.54132	0.818	0.141	0	Neuron	PHYHIPL
														1.29598e-103	0.781479	0.52	0.155	6.47992e-100	Mast	ALOX5	0	1.53903	1	0.102	0	Neuron	KIF1A
														4.327e-303	0.773447	0.448	0.048	2.1635e-299	Mast	BACE2	0	1.53503	1	0.158	0	Neuron	DPP6
														0	0.770425	0.354	0.026	0	Mast	FCER1A	0	1.51949	0.909	0.03	0	Neuron	SCN2A
														1.13e-56	0.768166	0.509	0.217	5.65e-53	Mast	BHLHE40	0	1.48516	0.773	0.023	0	Neuron	PCLO
														0	3.62203	0.822	0.123	0	CD4/CD8	CCL5	0	4.48441	0.947	0.267	0	Mono naive	S100A9
														0	3.61537	0.95	0.086	0	CD4/CD8	IL32	0	4.19204	0.934	0.231	0	Mono naive	S100A8
														0	3.07599	0.936	0.11	0	CD4/CD8	CD52	0	3.72701	0.973	0.256	0	Mono naive	LYZ
														0	2.72898	0.773	0.046	0	CD4/CD8	GZMA	0	2.4576	0.756	0.022	0	Mono naive	FCN1
														0	2.65537	0.67	0.067	0	CD4/CD8	NKG7	0	2.30544	0.831	0.264	0	Mono naive	VCAN
														0	2.5299	0.62	0.024	0	CD4/CD8	GZMK	0	2.28515	0.973	0.422	0	Mono naive	S100A4
														0	2.51906	0.884	0.032	0	CD4/CD8	CD3D	0	2.22848	0.557	0.013	0	Mono naive	S100A12
														0	2.51363	0.894	0.023	0	CD4/CD8	CD3E	0	2.06653	0.844	0.54	0	Mono naive	TIMP1
														0	2.43031	0.856	0.038	0	CD4/CD8	CD2	0	1.97496	0.925	0.42	0	Mono naive	CTSS
														0	2.40218	0.685	0.05	0	CD4/CD8	IFITM1	0	1.68457	0.888	0.344	0	Mono naive	LST1
														0	2.32174	0.616	0.04	0	CD4/CD8	TRAC	0	1.63029	0.372	0.121	0	Mono naive	CXCL2
														0	2.2265	0.598	0.061	0	CD4/CD8	LTB	0	1.62981	0.582	0.303	0	Mono naive	CXCL8
														0	2.08621	0.698	0.039	0	CD4/CD8	CST7	0	1.61948	0.783	0.247	0	Mono naive	MNDA
														0	1.98429	0.434	0.006	0	CD4/CD8	PTPRCAP	0	1.61589	0.977	0.717	0	Mono naive	S100A6
														0	1.97904	0.662	0.039	0	CD4/CD8	TRBC2	0	1.59216	0.862	0.288	0	Mono naive	SERPINA1
														0	1.9731	0.872	0.348	0	CD4/CD8	S100A4	0	1.57549	0.485	0.045	0	Mono naive	RP11-1143G9.4
														0	1.93392	0.536	0.016	0	CD4/CD8	CD8A	0	1.56408	0.403	0.042	0	Mono naive	EREG
														0	1.91214	0.456	0.047	0	CD4/CD8	IL7R	0	1.54707	0.72	0.261	0	Mono naive	BCL2A1
														0	1.90652	0.857	0.378	0	CD4/CD8	CXCR4	0	1.45425	0.788	0.455	0	Mono naive	NAMPT
														0	1.89927	0.844	0.178	0	CD4/CD8	RAC2	0	1.44035	0.968	0.451	0	Mono naive	AIF1
														0	1.88062	0.497	0.03	0	CD4/CD8	TRBC1	0	1.42526	0.85	0.385	0	Mono naive	TYMP
														0	1.84968	0.645	0.052	0	CD4/CD8	CRIP1	0	1.41398	0.396	0.169	0	Mono naive	G0S2
														0	1.8355	0.516	0.017	0	CD4/CD8	GZMH	0	1.36507	0.71	0.155	0	Mono naive	CSTA
														0	1.82462	0.462	0.201	0	CD4/CD8	MT-ATP8	0	1.36148	0.985	0.494	0	Mono naive	TYROBP
														0	1.78039	0.932	0.735	0	CD4/CD8	BTG1	0	1.33824	0.933	0.562	0	Mono naive	S100A10
														0	1.77042	0.846	0.646	0	CD4/CD8	ZFP36L2	0	1.32112	0.66	0.191	0	Mono naive	STXBP2
														0	1.75733	0.718	0.237	0	CD4/CD8	CD69	0	1.32028	0.977	0.661	0	Mono naive	S100A11
														0	1.74027	0.938	0.593	0	CD4/CD8	MYL12A	0	1.30506	0.784	0.617	0	Mono naive	NFKBIA
														0	1.72573	0.892	0.384	0	CD4/CD8	CORO1A	0	1.28191	0.592	0.271	0	Mono naive	IL1B
														0	1.72324	0.89	0.362	0	CD4/CD8	PTPRC	0	1.28181	0.987	0.615	0	Mono naive	SRGN
														0	1.6903	0.604	0.176	0	CD4/CD8	DUSP2	0	1.2809	0.344	0.095	0	Mono naive	AREG
														0	1.63387	0.949	0.453	0	CD4/CD8	ARHGDIB	0	1.22824	0.323	0.065	0	Mono naive	THBS1
														0	1.61899	0.958	0.755	0	CD4/CD8	SH3BGRL3	0	1.20897	0.315	0.018	0	Mono naive	RETN
														0	1.618	0.871	0.352	0	CD4/CD8	HCST	0	1.20532	0.911	0.623	0	Mono naive	COTL1
														0	1.61603	0.589	0.027	0	CD4/CD8	CTSW	0	1.20503	0.962	0.784	0	Mono naive	SH3BGRL3
														0	1.60035	0.615	0.06	0	CD4/CD8	CD7	0	1.1888	0.709	0.323	0	Mono naive	PLAUR
														0	1.56022	0.687	0.129	0	CD4/CD8	ISG20	0	1.18078	0.714	0.415	0	Mono naive	RGS2
														0	1.53226	0.793	0.478	0	CD4/CD8	TXNIP	0	1.17075	0.917	0.552	0	Mono naive	CYBA
														0	1.52327	0.68	0.02	0	CD4/CD8	CD3G	0	1.15867	0.656	0.211	0	Mono naive	FGL2
														0	1.5167	0.763	0.254	0	CD4/CD8	PLAAT4	0	1.14271	0.481	0.045	0	Mono naive	PELATON
														0	1.50204	0.712	0.452	0	CD4/CD8	TSC22D3	0	1.14174	0.799	0.466	0	Mono naive	CEBPB
														0	1.47688	0.993	0.847	0	CD4/CD8	HLA-C	0	1.13855	0.623	0.189	0	Mono naive	CFD
														0	1.45893	0.994	0.878	0	CD4/CD8	HLA-B	0	1.11043	0.795	0.311	0	Mono naive	C1orf162
														0	1.45074	0.791	0.352	0	CD4/CD8	IFITM2	0	1.10578	0.622	0.364	0	Mono naive	SLC2A3
														0	1.42933	0.718	0.151	0	CD4/CD8	CD48	0	1.07808	0.966	0.476	0	Mono naive	FCER1G
														0	1.42307	0.672	0.018	0	CD4/CD8	LCK	0	1.07285	0.764	0.488	0	Mono naive	SOD2
														0	1.40748	1	0.971	0	CD4/CD8	B2M	0	1.06275	0.564	0.156	0	Mono naive	CD55
														0	1.40051	0.576	0.049	0	CD4/CD8	TUBA4A	0	1.03792	0.254	0.094	0	Mono naive	CXCL3
														0	1.38193	0.451	0.008	0	CD4/CD8	CD8B	0	1.01984	0.971	0.758	0	Mono naive	NEAT1
														0	1.37987	0.66	0.134	0	CD4/CD8	CYTIP	0	1.01908	0.614	0.128	0	Mono naive	NCF2
														0	4.07507	0.628	0.081	0	NK	GNLY	0	2.08031	1	0.976	0	Mono anti-infl	FTL
														0	3.23629	0.954	0.158	0	NK	NKG7	0	2.054	0.939	0.258	0	Mono anti-infl	LYZ
														0	2.83756	0.94	0.143	0	NK	CD7	0	2.02027	0.957	0.624	0	Mono anti-infl	CTSD
														0	2.7985	0.914	0.06	0	NK	KLRB1	0	1.96277	0.803	0.38	0	Mono anti-infl	PLTP
														0	2.67451	0.917	0.23	0	NK	CCL5	0	1.91237	0.813	0.223	0	Mono anti-infl	GPNMB
														0	2.6109	0.949	0.111	0	NK	CTSW	0	1.9091	0.672	0.179	0	Mono anti-infl	RNASE1
														0	2.6037	0.847	0.033	0	NK	XCL2	0	1.82599	0.992	0.658	0	Mono anti-infl	CTSB
														0	2.45987	0.796	0.025	0	NK	XCL1	0	1.82094	0.932	0.243	0	Mono anti-infl	CD163
														0	2.45445	0.844	0.029	0	NK	TRDC	0	1.75378	0.984	0.558	0	Mono anti-infl	HLA-DRB1
														0	2.28934	0.855	0.053	0	NK	KLRD1	0	1.74221	0.602	0.244	0	Mono anti-infl	SELENOP
														0	2.08129	0.674	0.016	0	NK	KLRC1	0	1.69642	0.899	0.339	0	Mono anti-infl	CTSZ
														0	2.06013	0.825	0.157	0	NK	GZMA	0	1.67453	0.679	0.132	0	Mono anti-infl	F13A1
														0	1.76856	0.798	0.051	0	NK	IL2RB	0	1.66406	0.995	0.611	0	Mono anti-infl	HLA-DRA
														0	1.69363	0.831	0.197	0	NK	APOBEC3G	0	1.61811	0.932	0.351	0	Mono anti-infl	MS4A6A
														0	1.68388	0.924	0.419	0	NK	IFITM2	0	1.59615	0.865	0.446	0	Mono anti-infl	CTSL
														0	1.67486	0.626	0.028	0	NK	TNFRSF18	0	1.52689	0.948	0.391	0	Mono anti-infl	CD14
														0	1.66811	0.612	0.002	0	NK	KRT81	0	1.52465	0.89	0.266	0	Mono anti-infl	MS4A4A
														0	1.65975	0.948	0.431	0	NK	HCST	0	1.51478	0.782	0.34	0	Mono anti-infl	LGMN
														0	1.63929	0.495	0.06	0	NK	GZMB	0	1.50662	0.794	0.17	0	Mono anti-infl	STAB1
														0	1.63062	0.828	0.311	0	NK	CD69	0	1.48627	0.858	0.523	0	Mono anti-infl	TXNIP
														0	1.62917	0.526	0.096	0	NK	AREG	0	1.47896	0.905	0.269	0	Mono anti-infl	S100A9
														0	1.59569	0.618	0.006	0	NK	KRT86	0	1.46877	0.965	0.542	0	Mono anti-infl	HLA-DPB1
														0	1.57412	0.671	0.221	0	NK	IL32	0	1.45638	0.955	0.508	0	Mono anti-infl	GRN
														0	1.56228	0.838	0.14	0	NK	CST7	0	1.45488	0.657	0.062	0	Mono anti-infl	MRC1
														0	1.54075	0.775	0.093	0	NK	CD247	0	1.44554	0.955	0.42	0	Mono anti-infl	CTSS
														0	1.48904	0.609	0.255	0	NK	CMC1	0	1.43844	0.838	0.344	0	Mono anti-infl	HMOX1
														0	1.4762	0.744	0.068	0	NK	PRF1	0	1.43261	0.92	0.352	0	Mono anti-infl	MS4A7
														0	1.4523	0.939	0.462	0	NK	CORO1A	0	1.41808	0.869	0.477	0	Mono anti-infl	C1QA
														0	1.44597	0.962	0.646	0	NK	MYL12A	0	1.35841	0.978	0.684	0	Mono anti-infl	GLUL
														0	1.428	0.71	0.051	0	NK	MATK	0	1.35779	0.966	0.557	0	Mono anti-infl	HLA-DPA1
														0	1.38549	0.854	0.417	0	NK	LY6E	0	1.33667	0.929	0.385	0	Mono anti-infl	CD68
														0	1.32078	0.866	0.299	0	NK	LSP1	0	1.32367	0.975	0.451	0	Mono anti-infl	AIF1
														0	1.29939	0.542	0.046	0	NK	CLIC3	0	1.31664	0.659	0.183	0	Mono anti-infl	FOLR2
														0	1.29432	0.686	0.242	0	NK	DUSP2	0	1.31213	0.988	0.775	0	Mono anti-infl	PSAP
														0	1.26015	0.455	0.031	0	NK	ZNF683	0	1.30898	0.941	0.482	0	Mono anti-infl	FCGRT
														0	1.2559	0.787	0.154	0	NK	IL2RG	0	1.30011	0.776	0.187	0	Mono anti-infl	CFD
														0	1.19721	0.604	0.039	0	NK	TMIGD2	0	1.29565	0.991	0.619	0	Mono anti-infl	NPC2
														0	1.18345	0.853	0.281	0	NK	RAC2	0	1.2756	0.799	0.22	0	Mono anti-infl	TGFBI
														0	1.13462	0.795	0.238	0	NK	CD48	0	1.27217	0.801	0.213	0	Mono anti-infl	DAB2
														0	1.13071	0.9	0.487	0	NK	CCL4	0	1.2682	0.98	0.661	0	Mono anti-infl	S100A11
														0	1.12517	0.992	0.87	0	NK	HLA-C	0	1.23984	0.99	0.476	0	Mono anti-infl	FCER1G
														0	1.11946	0.793	0.333	0	NK	PLAAT4	0	1.21	0.995	0.494	0	Mono anti-infl	TYROBP
														0	1.11458	0.6	0.093	0	NK	GZMM	0	1.20882	0.858	0.509	0	Mono anti-infl	C1QB
														0	1.09642	0.796	0.239	0	NK	CD52	0	1.19339	0.913	0.363	0	Mono anti-infl	FCGR3A
														0	1.08222	0.787	0.332	0	NK	CLEC2B	0	1.1874	0.422	0.215	0	Mono anti-infl	CCL2
														0	1.07169	0.773	0.291	0	NK	LIMD2	0	1.17311	0.867	0.322	0	Mono anti-infl	FCGR2A
														0	1.03994	0.562	0.144	0	NK	LTB	0	1.13674	0.909	0.407	0	Mono anti-infl	HLA-DMA
														0	1.03716	0.703	0.149	0	NK	ACAP1	0	1.12986	0.971	0.552	0	Mono anti-infl	CYBA
														0	1.03673	0.73	0.265	0	NK	HOPX	0	1.1276	0.786	0.562	0	Mono anti-infl	GPX1
														1.22505e-188	1.00935	0.642	0.413	6.12525e-185	NK	ISG15	0	1.12579	0.802	0.251	0	Mono anti-infl	SLCO2B1
														0	3.17501	0.784	0.129	0	B cell	IGKC	0	3.50652	0.615	0.092	0	Mono hypoxia	CXCL3
														0	3.142	0.917	0.008	0	B cell	CD79A	0	3.38637	0.918	0.269	0	Mono hypoxia	VCAN
														0	2.38483	0.872	0.009	0	B cell	MS4A1	0	3.26974	0.805	0.304	0	Mono hypoxia	CXCL8
														0	2.3338	0.564	0.08	0	B cell	IGLC2	0	3.19002	0.611	0.122	0	Mono hypoxia	CXCL2
														0	2.32555	0.878	0.144	0	B cell	LTB	0	3.02464	0.918	0.543	0	Mono hypoxia	TIMP1
														0	2.14578	0.829	0.031	0	B cell	CD79B	0	2.96492	0.898	0.274	0	Mono hypoxia	S100A9
														0	2.12908	0.553	0.029	0	B cell	IGHM	0	2.92999	0.327	0.09	0	Mono hypoxia	CCL20
														0	1.94575	0.936	0.434	0	B cell	CD37	0	2.73451	0.733	0.084	0	Mono hypoxia	C15orf48
														0	1.92699	0.958	0.24	0	B cell	CD52	0	2.6995	0.868	0.238	0	Mono hypoxia	S100A8
														0	1.47771	0.665	0.009	0	B cell	BANK1	0	2.6809	0.949	0.263	0	Mono hypoxia	LYZ
														1.1459e-230	1.37429	0.666	0.313	5.7295e-227	B cell	CD69	0	2.38313	0.975	0.565	0	Mono hypoxia	S100A10
														2.03482e-294	1.31819	0.855	0.454	1.01741e-290	B cell	CXCR4	0	2.36904	0.79	0.324	0	Mono hypoxia	PLIN2
														0	1.29999	0.894	0.339	0	B cell	HLA-DQA1	0	2.16529	0.481	0.17	0	Mono hypoxia	G0S2
														0	1.29711	0.94	0.414	0	B cell	HLA-DQB1	0	2.16236	0.487	0.163	0	Mono hypoxia	FN1
														0	1.14383	0.753	0.24	0	B cell	CD48	0	2.14863	0.538	0.044	0	Mono hypoxia	EREG
														0	1.08108	0.725	0.293	0	B cell	LIMD2	0	1.99511	1	0.981	0	Mono hypoxia	FTH1
														0	1.06529	0.997	0.616	0	B cell	HLA-DRA	0	1.83965	0.971	0.786	0	Mono hypoxia	SH3BGRL3
														0	1.03394	0.542	0.102	0	B cell	SELL	0	1.79163	0.888	0.457	0	Mono hypoxia	NAMPT
														3.84831e-305	1.0322	0.999	0.705	1.92415e-301	B cell	CD74	0	1.75991	0.334	0.098	0	Mono hypoxia	AREG
														0	0.967564	0.487	0.099	0	B cell	BIRC3	0	1.75164	0.833	0.265	0	Mono hypoxia	BCL2A1
														0	0.913533	0.447	0.03	0	B cell	SPIB	0	1.74413	0.995	0.618	0	Mono hypoxia	SRGN
														1.8431e-257	0.877851	0.868	0.464	9.21548e-254	B cell	CORO1A	0	1.73637	0.75	0.226	0	Mono hypoxia	TGFBI
														0	0.875648	0.429	0.013	0	B cell	TNFRSF13C	0	1.7186	0.918	0.428	0	Mono hypoxia	S100A4
														2.39914e-253	0.849438	0.507	0.185	1.19957e-249	B cell	POU2F2	0	1.7103	0.421	0.216	0	Mono hypoxia	CCL2
														0	0.817819	0.493	0.123	0	B cell	PLAC8	0	1.70457	0.629	0.033	0	Mono hypoxia	MARCO
														0	0.804861	0.391	0.004	0	B cell	BLK	0	1.68853	0.864	0.325	0	Mono hypoxia	PLAUR
														0	0.785868	0.43	0.084	0	B cell	CD24	0	1.62552	0.776	0.365	0	Mono hypoxia	SLC2A3
														1.0124e-182	0.784168	0.943	0.766	5.06202e-179	B cell	BTG1	0	1.61662	0.975	0.705	0	Mono hypoxia	LGALS1
														1.09298e-255	0.782926	0.55	0.206	5.46491e-252	B cell	NCF1	0	1.59229	0.889	0.468	0	Mono hypoxia	CEBPB
														1.88339e-156	0.777744	0.749	0.493	9.41693e-153	B cell	TSC22D3	0	1.58681	0.982	0.664	0	Mono hypoxia	S100A11
														5.08462e-296	0.772218	0.977	0.547	2.54231e-292	B cell	HLA-DPB1	0	1.58404	0.697	0.099	0	Mono hypoxia	CLEC5A
														3.99294e-266	0.749932	0.697	0.283	1.99647e-262	B cell	RAC2	0	1.58403	0.392	0.067	0	Mono hypoxia	THBS1
														1.30617e-237	0.732766	0.581	0.217	6.53087e-234	B cell	ISG20	0	1.5753	0.47	0.084	0	Mono hypoxia	IL1RN
														0	0.730178	0.349	0.002	0	B cell	TNFRSF13B	0	1.47173	0.95	0.765	0	Mono hypoxia	BTG1
														0	0.706892	0.382	0.047	0	B cell	FCMR	0	1.44873	0.822	0.294	0	Mono hypoxia	SERPINA1
														1.37016e-278	0.69389	0.386	0.105	6.85082e-275	B cell	HVCN1	0	1.43502	0.847	0.39	0	Mono hypoxia	TYMP
														0	0.656601	0.333	0.005	0	B cell	FCRLA	0	1.42913	0.99	0.789	0	Mono hypoxia	SAT1
														8.24537e-154	0.643454	0.477	0.218	4.12268e-150	B cell	PTPN6	0	1.42667	0.836	0.287	0	Mono hypoxia	SLC11A1
														0	0.642717	0.392	0.078	0	B cell	RIPOR2	0	1.42582	0.62	0.273	0	Mono hypoxia	IL1B
														8.39776e-151	0.63773	0.599	0.317	4.19888e-147	B cell	EVI2B	0	1.40732	0.571	0.114	0	Mono hypoxia	FBP1
														5.45036e-102	0.633897	0.736	0.528	2.72518e-98	B cell	TXNIP	0	1.40556	0.87	0.489	0	Mono hypoxia	ALOX5AP
														0	0.633214	0.372	0.066	0	B cell	PDLIM1	0	1.38705	0.976	0.481	0	Mono hypoxia	FCER1G
														3.08205e-136	0.63263	0.645	0.371	1.54103e-132	B cell	GPSM3	0	1.38533	0.899	0.407	0	Mono hypoxia	CD44
														1.24977e-198	0.630084	0.678	0.302	6.24883e-195	B cell	LSP1	0	1.37096	0.488	0.068	0	Mono hypoxia	MRC1
														6.22523e-127	0.626634	0.609	0.311	3.11262e-123	B cell	HLA-DRB5	0	1.34218	0.56	0.031	0	Mono hypoxia	FCN1
														0	0.624043	0.298	0.031	0	B cell	JCHAIN	0	1.29409	0.586	0.026	0	Mono hypoxia	ANPEP
														1.4955e-165	0.600177	0.421	0.166	7.47752e-162	B cell	ARHGAP24	0	1.29317	0.801	0.316	0	Mono hypoxia	C1orf162
														1.00813e-172	0.571346	0.443	0.173	5.04066e-169	B cell	TNFAIP8	0	1.29256	0.88	0.64	0	Mono hypoxia	ZFP36L1
														1.31489e-195	0.568657	0.454	0.162	6.57443e-192	B cell	ICAM3	0	1.24406	0.525	0.084	0	Mono hypoxia	THBD
														5.24584e-226	0.566071	0.969	0.562	2.62292e-222	B cell	HLA-DPA1	0	1.22952	0.966	0.719	0	Mono hypoxia	S100A6
														0	9.18982	0.671	0.131	0	Plasma B	IGKC	0	2.57499	0.871	0.31	0	TAM-BDM hypoxia/MES	PLIN2
														0	8.45421	0.663	0.081	0	Plasma B	IGLC2	0	2.44993	0.38	0.088	0	TAM-BDM hypoxia/MES	MT1G
														0	6.31896	0.808	0.031	0	Plasma B	JCHAIN	0	2.04847	0.761	0.294	0	TAM-BDM hypoxia/MES	CXCL8
														0	5.93544	0.524	0.03	0	Plasma B	IGHM	0	2.01813	0.891	0.667	0	TAM-BDM hypoxia/MES	CSTB
														0	3.42565	0.809	0.018	0	Plasma B	MZB1	0	1.87351	0.591	0.263	0	TAM-BDM hypoxia/MES	NUPR1
														1.65121e-238	2.44202	0.809	0.407	8.25606e-235	Plasma B	XBP1	0	1.82522	0.999	0.975	0	TAM-BDM hypoxia/MES	FTL
														2.97681e-56	2.3484	0.369	0.14	1.48841e-52	Plasma B	PTGDS	0	1.77597	0.973	0.698	0	TAM-BDM hypoxia/MES	LGALS1
														0.00215552	2.29282	0.39	0.33	1	Plasma B	MBP	0	1.76451	0.726	0.34	0	TAM-BDM hypoxia/MES	HMOX1
														0	2.17239	0.801	0.024	0	Plasma B	DERL3	0	1.73332	0.999	0.981	0	TAM-BDM hypoxia/MES	FTH1
														1.9158e-15	1.94176	0.302	0.186	9.57899e-12	Plasma B	PLP1	0	1.71689	0.993	0.727	0	TAM-BDM hypoxia/MES	SPP1
														0.00578419	1.79799	0.287	0.379	1	Plasma B	CRYAB	0	1.68545	0.767	0.216	0	TAM-BDM hypoxia/MES	GPNMB
														0	1.50497	0.776	0.01	0	Plasma B	CD79A	0	1.53936	0.493	0.163	0	TAM-BDM hypoxia/MES	G0S2
														7.87823e-76	1.37939	0.517	0.187	3.93911e-72	Plasma B	RNASE1	0	1.53609	0.9	0.479	0	TAM-BDM hypoxia/MES	ALOX5AP
														0	1.30745	0.778	0.08	0	Plasma B	PIM2	0	1.44601	0.701	0.215	0	TAM-BDM hypoxia/MES	TGFBI
														0.00230921	1.20424	0.472	0.365	1	Plasma B	PLAAT3	0	1.40323	0.9	0.621	0	TAM-BDM hypoxia/MES	CTSD
														2.18788e-10	1.18322	0.481	0.326	1.09394e-06	Plasma B	CNP	0	1.39049	0.895	0.558	0	TAM-BDM hypoxia/MES	S100A10
														3.43749e-48	1.10255	0.304	0.111	1.71874e-44	Plasma B	LHPP	0	1.36743	0.945	0.655	0	TAM-BDM hypoxia/MES	CTSB
														2.98202e-08	1.05268	0.528	0.368	0.000149101	Plasma B	CLDND1	0	1.33775	0.442	0.179	0	TAM-BDM hypoxia/MES	RNASE1
														5.71423e-12	0.770037	0.245	0.436	2.85712e-08	Plasma B	GPM6B	0	1.29846	0.51	0.076	0	TAM-BDM hypoxia/MES	C15orf48
														2.39444e-54	0.753584	0.82	0.575	1.19722e-50	Plasma B	HERPUD1	0	1.27875	0.566	0.24	0	TAM-BDM hypoxia/MES	FCGBP
														0	0.700342	0.713	0.05	0	Plasma B	CD38	0	1.27378	0.634	0.188	0	TAM-BDM hypoxia/MES	ADM
														2.22171e-08	0.688896	0.353	0.232	0.000111085	Plasma B	CFL2	0	1.23972	0.44	0.184	0	TAM-BDM hypoxia/MES	SNHG12
														0	0.680797	0.719	0.064	0	Plasma B	TENT5C	0	1.20706	0.738	0.444	0	TAM-BDM hypoxia/MES	CTSL
														6.05512e-205	0.646906	0.774	0.218	3.02756e-201	Plasma B	ISG20	0	1.19434	0.548	0.106	0	TAM-BDM hypoxia/MES	HK2
														6.72614e-11	0.614475	0.5	0.314	3.36307e-07	Plasma B	EVI2A	0	1.1657	0.723	0.357	0	TAM-BDM hypoxia/MES	SLC2A3
														0	0.591632	0.638	0.001	0	Plasma B	FCRL5	0	1.13016	0.43	0.158	0	TAM-BDM hypoxia/MES	FN1
														0	0.583715	0.703	0.092	0	Plasma B	CD27	0	1.12046	0.275	0.093	0	TAM-BDM hypoxia/MES	HBB
														1.02309e-05	0.577984	0.222	0.326	0.0511547	Plasma B	PMP22	0	1.11719	0.538	0.113	0	TAM-BDM hypoxia/MES	FCGR2B
														0	0.577821	0.647	0.012	0	Plasma B	POU2AF1	0	1.09212	0.8	0.483	0	TAM-BDM hypoxia/MES	SOD2
														2.02261e-110	0.566476	0.6	0.186	1.01131e-106	Plasma B	SVIP	0	1.07526	0.598	0.339	0	TAM-BDM hypoxia/MES	RGCC
														0.00384667	0.547564	0.357	0.289	1	Plasma B	QDPR	0	1.06321	0.941	0.658	0	TAM-BDM hypoxia/MES	S100A11
														0	0.54017	0.633	0.045	0	Plasma B	SLAMF7	0	1.03139	0.716	0.307	0	TAM-BDM hypoxia/MES	SLC16A3
														4.93505e-271	0.537595	0.748	0.168	2.46752e-267	Plasma B	SELENOM	0	1.02377	0.613	0.187	0	TAM-BDM hypoxia/MES	ERO1A
														2.72485e-51	0.530224	0.61	0.263	1.36242e-47	Plasma B	COMMD3	0	1.01761	0.985	0.785	0	TAM-BDM hypoxia/MES	SAT1
														0	4.46416	0.981	0.205	0	Mural cell	IGFBP7	0	1.00458	0.937	0.562	0	TAM-BDM hypoxia/MES	LAPTM5
														0	4.21614	0.929	0.163	0	Mural cell	FN1	0	0.974288	0.972	0.61	0	TAM-BDM hypoxia/MES	SRGN
														0	3.98872	0.984	0.338	0	Mural cell	SPARC	0	0.954486	0.504	0.267	0	TAM-BDM hypoxia/MES	VCAN
														0	3.80398	0.794	0.035	0	Mural cell	RGS5	0	0.953763	0.76	0.316	0	TAM-BDM hypoxia/MES	PLAUR
														0	3.53015	0.88	0.09	0	Mural cell	COL4A1	0	0.951831	0.445	0.283	0	TAM-BDM hypoxia/MES	MT1E
														0	3.21998	0.877	0.055	0	Mural cell	COL1A2	0	0.943764	0.683	0.338	0	TAM-BDM hypoxia/MES	MGAT1
														0	3.1071	0.355	0.019	0	Mural cell	MMP9	0	0.937641	0.92	0.681	0	TAM-BDM hypoxia/MES	GLUL
														0	3.05081	0.771	0.043	0	Mural cell	NDUFA4L2	0	0.933627	0.995	0.963	0	TAM-BDM hypoxia/MES	GAPDH
														0	3.04109	0.727	0.069	0	Mural cell	TAGLN	0	0.929834	0.716	0.278	0	TAM-BDM hypoxia/MES	SLC11A1
														0	3.00038	0.955	0.334	0	Mural cell	CALD1	0	0.927401	0.92	0.471	0	TAM-BDM hypoxia/MES	FCER1G
														0	2.97588	0.782	0.021	0	Mural cell	COL3A1	0	0.924094	0.765	0.56	0	TAM-BDM hypoxia/MES	GPX1
														0	2.95353	0.675	0.024	0	Mural cell	COL1A1	0	0.922583	0.615	0.464	0	TAM-BDM hypoxia/MES	MT1X
														0	2.94247	0.822	0.059	0	Mural cell	BGN	0	0.917592	0.979	0.795	0	TAM-BDM hypoxia/MES	VIM
														0	2.87145	0.861	0.092	0	Mural cell	COL4A2	0	0.896918	0.88	0.527	0	TAM-BDM hypoxia/MES	RNASET2
														0	2.70289	0.563	0.062	0	Mural cell	ACTA2	0	0.894753	0.628	0.23	0	TAM-BDM hypoxia/MES	UPP1
														0	2.69664	0.809	0.058	0	Mural cell	DCN	0	0.889628	0.791	0.533	0	TAM-BDM hypoxia/MES	ANXA2
														0	2.63242	0.795	0.169	0	Mural cell	THY1	0	2.76606	0.997	0.557	0	TAM-BDM MHC	HLA-DPA1
														0	2.48775	0.753	0.172	0	Mural cell	MIR4435-2HG	0	2.65863	0.996	0.541	0	TAM-BDM MHC	HLA-DPB1
														0	2.3572	0.91	0.446	0	Mural cell	ITGB1	0	2.63093	1	0.611	0	TAM-BDM MHC	HLA-DRA
														0	2.26403	0.739	0.291	0	Mural cell	CYTOR	0	2.43167	0.962	0.331	0	TAM-BDM MHC	HLA-DQA1
														1.87756e-283	2.25595	0.843	0.544	9.38782e-280	Mural cell	TIMP1	0	2.40033	0.997	0.558	0	TAM-BDM MHC	HLA-DRB1
														0	2.18896	0.731	0.073	0	Mural cell	MGP	0	2.37191	0.986	0.406	0	TAM-BDM MHC	HLA-DQB1
														0	2.18764	0.63	0.093	0	Mural cell	TPM2	0	2.3716	0.961	0.301	0	TAM-BDM MHC	HLA-DRB5
														0	2.16638	0.628	0.045	0	Mural cell	MYL9	0	2.13089	1	0.701	0	TAM-BDM MHC	CD74
														0	2.10661	0.685	0.011	0	Mural cell	HIGD1B	0	2.11826	0.709	0.081	0	TAM-BDM MHC	HLA-DQA2
														0	1.99611	0.781	0.086	0	Mural cell	UACA	0	1.76605	0.895	0.258	0	TAM-BDM MHC	LYZ
														0	1.90653	0.913	0.472	0	Mural cell	IFITM3	0	1.6129	0.974	0.406	0	TAM-BDM MHC	HLA-DMA
														0	1.89224	0.78	0.186	0	Mural cell	SERPINH1	0	1.55657	0.996	0.494	0	TAM-BDM MHC	TYROBP
														0	1.87293	0.767	0.154	0	Mural cell	COL6A1	0	1.51219	0.982	0.673	0	TAM-BDM MHC	APOE
														0	1.81084	0.781	0.096	0	Mural cell	FSTL1	0	1.40588	0.875	0.335	0	TAM-BDM MHC	IER3
														0	1.79837	0.635	0.059	0	Mural cell	COL6A2	0	1.38665	0.939	0.345	0	TAM-BDM MHC	HLA-DMB
														0	1.77807	0.722	0.018	0	Mural cell	PDGFRB	0	1.3684	0.952	0.351	0	TAM-BDM MHC	MS4A6A
														0	1.75618	0.549	0.012	0	Mural cell	LUM	0	1.33885	0.946	0.476	0	TAM-BDM MHC	C1QA
														0	1.72275	0.662	0.03	0	Mural cell	FRZB	0	1.32477	0.737	0.268	0	TAM-BDM MHC	IL1B
														0	1.72071	0.724	0.048	0	Mural cell	NOTCH3	0	1.3017	0.865	0.412	0	TAM-BDM MHC	RGS2
														0	1.71706	0.716	0.048	0	Mural cell	PLXDC1	0	1.26738	0.92	0.56	0	TAM-BDM MHC	GPX1
														0	1.70117	0.695	0.077	0	Mural cell	COL5A2	0	1.23016	0.994	0.619	0	TAM-BDM MHC	NPC2
														0	1.69255	0.857	0.472	0	Mural cell	TPM4	0	1.2191	0.998	0.787	0	TAM-BDM MHC	SAT1
														0	1.69254	0.681	0.052	0	Mural cell	COL18A1	0	1.18631	0.953	0.482	0	TAM-BDM MHC	FCGRT
														0	1.68134	0.576	0.061	0	Mural cell	PCOLCE	0	1.1708	0.959	0.508	0	TAM-BDM MHC	GRN
														0	1.67609	0.669	0.076	0	Mural cell	MCAM	0	1.14695	0.87	0.32	0	TAM-BDM MHC	PLAUR
														0	1.65827	0.752	0.206	0	Mural cell	TPM1	0	1.14027	0.95	0.507	0	TAM-BDM MHC	C1QB
														0	1.62821	0.702	0.045	0	Mural cell	NID1	0	1.13929	0.872	0.301	0	TAM-BDM MHC	CTSH
														0	1.62666	0.501	0.051	0	Mural cell	CCN2	0	1.13927	0.703	0.302	0	TAM-BDM MHC	CXCL8
														0	1.6217	0.691	0.066	0	Mural cell	IGFBP4	0	1.13242	0.824	0.333	0	TAM-BDM MHC	GPR183
														0	1.60141	0.896	0.314	0	Mural cell	SPARCL1	0	1.12564	0.458	0.247	0	TAM-BDM MHC	SELENOP
														0	1.58811	0.712	0.043	0	Mural cell	ITGA1	0	1.12534	0.922	0.442	0	TAM-BDM MHC	C1QC
														0	1.4875	0.717	0.123	0	Mural cell	EPAS1	0	1.11587	0.934	0.352	0	TAM-BDM MHC	MS4A7
														0	1.48058	0.618	0.107	0	Mural cell	C11orf96	0	1.11565	0.917	0.385	0	TAM-BDM MHC	TYMP
														0	1.47718	0.721	0.074	0	Mural cell	LAMA4	0	1.08608	0.976	0.451	0	TAM-BDM MHC	AIF1
														0	4.52066	0.954	0.207	0	Endothelial	IGFBP7	0	1.08148	0.988	0.775	0	TAM-BDM MHC	PSAP
														0	4.51606	0.88	0.019	0	Endothelial	CLDN5	0	1.05396	0.785	0.192	0	TAM-BDM MHC	CALHM6
														0	3.92149	0.927	0.34	0	Endothelial	SPARC	0	1.03962	0.952	0.42	0	TAM-BDM MHC	CTSS
														0	3.5848	0.871	0.15	0	Endothelial	ITM2A	0	1.03918	0.986	0.551	0	TAM-BDM MHC	CYBA
														0	3.39983	0.74	0.052	0	Endothelial	CCN2	0	1.02628	0.995	0.787	0	TAM-BDM MHC	CST3
														0	2.95199	0.883	0.373	0	Endothelial	A2M	0	1.02464	0.926	0.392	0	TAM-BDM MHC	CD14
														0	2.91159	0.626	0.093	0	Endothelial	COL4A1	0	0.997956	0.92	0.344	0	TAM-BDM MHC	LST1
														0	2.88146	0.654	0.048	0	Endothelial	ANGPT2	0	0.995629	0.872	0.31	0	TAM-BDM MHC	C1orf162
														0	2.83766	0.78	0.148	0	Endothelial	CA2	0	0.981815	0.946	0.385	0	TAM-BDM MHC	CD68
														0	2.83643	0.85	0.188	0	Endothelial	IFI27	0	0.969439	0.945	0.512	0	TAM-BDM MHC	RGS1
														0	2.80397	0.86	0.056	0	Endothelial	GNG11	0	0.967786	0.982	0.661	0	TAM-BDM MHC	S100A11
														0	2.71532	0.692	0.007	0	Endothelial	VWF	0	0.961376	0.992	0.476	0	TAM-BDM MHC	FCER1G
														0	2.59904	0.633	0.094	0	Endothelial	COL4A2	0	0.954088	0.914	0.447	0	TAM-BDM MHC	CXCR4
														0	2.55253	0.878	0.346	0	Endothelial	RGCC	0	0.942141	0.951	0.681	0	TAM-BDM MHC	DUSP1
														0	2.54411	0.731	0.01	0	Endothelial	ESAM	0	0.939945	0.917	0.614	0	TAM-BDM MHC	NFKBIA
														0	2.45008	0.707	0.064	0	Endothelial	APOLD1	0	0.937843	0.911	0.413	0	TAM-BDM MHC	FXYD5
														0	2.3522	0.568	0.017	0	Endothelial	HSPG2	0	2.17068	0.983	0.471	0	TAM-BDM INF	C1QA
														0	2.33481	0.608	0.033	0	Endothelial	SLC38A5	0	2.09403	0.974	0.386	0	TAM-BDM INF	CD14
														0	2.18	0.713	0.115	0	Endothelial	INSR	0	2.03033	0.986	0.502	0	TAM-BDM INF	C1QB
														1.66228e-278	2.17257	0.819	0.316	8.31139e-275	Endothelial	SPARCL1	0	2.02673	0.994	0.554	0	TAM-BDM INF	HLA-DRB1
														0	2.15873	0.642	0.017	0	Endothelial	ABCG2	0	2.02034	0.931	0.296	0	TAM-BDM INF	HLA-DRB5
														0	2.13784	0.663	0.005	0	Endothelial	ADGRL4	0	2.01909	0.975	0.437	0	TAM-BDM INF	C1QC
														0	2.10726	0.669	0.078	0	Endothelial	MFSD2A	0	1.93314	0.591	0.179	0	TAM-BDM INF	IFI27
														0	2.05252	0.666	0.089	0	Endothelial	TM4SF1	0	1.80034	0.99	0.553	0	TAM-BDM INF	HLA-DPA1
														0	2.03497	0.609	0.036	0	Endothelial	FLT1	0	1.76804	0.992	0.67	0	TAM-BDM INF	APOE
														0	1.98784	0.743	0.125	0	Endothelial	EPAS1	0	1.74248	0.998	0.49	0	TAM-BDM INF	TYROBP
														0	1.98582	0.412	0.027	0	Endothelial	EDN1	0	1.73528	0.999	0.698	0	TAM-BDM INF	CD74
														4.80599e-271	1.98358	0.912	0.473	2.403e-267	Endothelial	IFITM3	0	1.68321	0.952	0.402	0	TAM-BDM INF	HLA-DQB1
														0	1.94	0.695	0.131	0	Endothelial	PECAM1	0	1.66573	0.998	0.608	0	TAM-BDM INF	HLA-DRA
														0	1.91973	0.623	0.138	0	Endothelial	IGFBP3	0	1.63621	0.85	0.331	0	TAM-BDM INF	IER3
														5.22031e-233	1.91754	0.776	0.33	2.61015e-229	Endothelial	TSC22D1	0	1.6112	0.946	0.346	0	TAM-BDM INF	MS4A6A
														0	1.8413	0.612	0.028	0	Endothelial	EGFL7	0	1.60095	0.937	0.487	0	TAM-BDM INF	IFI6
														0	1.81838	0.667	0.067	0	Endothelial	PODXL	0	1.59876	0.992	0.472	0	TAM-BDM INF	FCER1G
														0	1.80289	0.484	0.006	0	Endothelial	CAVIN2	0	1.57443	0.909	0.327	0	TAM-BDM INF	HLA-DQA1
														0	1.79432	0.577	0.058	0	Endothelial	SLC9A3R2	0	1.54493	0.983	0.538	0	TAM-BDM INF	HLA-DPB1
														0	1.73331	0.654	0.165	0	Endothelial	FN1	0	1.51741	0.897	0.339	0	TAM-BDM INF	TMEM176B
														0	1.73036	0.55	0.002	0	Endothelial	SPINK8	0	1.47934	0.991	0.774	0	TAM-BDM INF	PSAP
														1.35446e-275	1.70412	0.614	0.175	6.77228e-272	Endothelial	SLC7A5	0	1.47028	0.947	0.357	0	TAM-BDM INF	FCGR3A
														0	1.68586	0.646	0.087	0	Endothelial	RAMP2	0	1.45108	0.891	0.362	0	TAM-BDM INF	C3
														5.06597e-287	1.68463	0.551	0.129	2.53298e-283	Endothelial	SLC2A1	0	1.45091	0.987	0.447	0	TAM-BDM INF	AIF1
														0	1.68364	0.487	0.077	0	Endothelial	MCAM	0	1.4286	0.948	0.504	0	TAM-BDM INF	GRN
														0	1.66728	0.64	0.172	0	Endothelial	ENG	0	1.41918	0.946	0.462	0	TAM-BDM INF	IFITM3
														5.56045e-154	1.6322	0.737	0.448	2.78022e-150	Endothelial	ITGB1	0	1.41195	0.663	0.207	0	TAM-BDM INF	CCL2
														0	1.62933	0.559	0.011	0	Endothelial	ADGRF5	0	1.3975	0.989	0.548	0	TAM-BDM INF	CYBA
														0	1.6208	0.569	0.009	0	Endothelial	PCAT19	0	1.38907	0.711	0.239	0	TAM-BDM INF	FCGBP
														0	1.59788	0.394	0.045	0	Endothelial	APLN	0	1.36904	0.724	0.177	0	TAM-BDM INF	FOLR2
														8.30314e-239	1.59339	0.678	0.245	4.15157e-235	Endothelial	C1orf54	0	1.36811	0.793	0.255	0	TAM-BDM INF	LYZ
														0	1.54968	0.299	0.019	0	Endothelial	STC1	0	1.36648	0.992	0.616	0	TAM-BDM INF	NPC2
														0	1.5396	0.6	0.135	0	Endothelial	TIMP3	0	1.35274	0.951	0.556	0	TAM-BDM INF	GPX1
														1.79845e-274	1.50515	0.535	0.127	8.99224e-271	Endothelial	CD93	0	1.34448	0.899	0.455	0	TAM-BDM INF	CCL3
																					0	1.31304	0.952	0.38	0	TAM-BDM INF	CD68
																					0	1.30237	0.897	0.276	0	TAM-BDM INF	FCGR1A
																					0	1.28753	0.951	0.478	0	TAM-BDM INF	FCGRT
																					0	1.26487	0.947	0.402	0	TAM-BDM INF	HLA-DMA
																					0	1.26447	0.862	0.403	0	TAM-BDM INF	ISG15
																					0	1.25746	0.727	0.224	0	TAM-BDM INF	CCL3L3
																					0	1.25495	0.934	0.347	0	TAM-BDM INF	MS4A7
																					0	1.22057	0.983	0.658	0	TAM-BDM INF	S100A11
																					0	1.21074	0.942	0.416	0	TAM-BDM INF	CTSS
																					0	1.20092	0.853	0.311	0	TAM-BDM INF	VSIG4
																					0	1.17304	0.651	0.207	0	TAM-BDM INF	HAMP
																					0	1.17235	0.931	0.483	0	TAM-BDM INF	BST2
																					0	1.15836	0.763	0.32	0	TAM-BDM INF	CCL4L2
																					0	1.15798	0.887	0.409	0	TAM-BDM INF	LY6E
																					0	1.15783	0.905	0.341	0	TAM-BDM INF	HLA-DMB
																					0	1.14112	0.901	0.332	0	TAM-BDM INF	TREM2
																					0	1.86687	0.953	0.458	0	TAM-BDM anti-infl	APOC1
																					0	1.66437	0.974	0.386	0	TAM-BDM anti-infl	C1QC
																					0	1.59121	0.976	0.458	0	TAM-BDM anti-infl	C1QB
																					0	1.58278	0.994	0.671	0	TAM-BDM anti-infl	CD74
																					0	1.56687	0.962	0.425	0	TAM-BDM anti-infl	C1QA
																					0	1.53387	0.653	0.201	0	TAM-BDM anti-infl	FCGBP
																					0	1.5201	0.995	0.766	0	TAM-BDM anti-infl	SAT1
																					0	1.50333	0.975	0.625	0	TAM-BDM anti-infl	CTSB
																					0	1.46781	0.883	0.653	0	TAM-BDM anti-infl	APOE
																					0	1.43057	0.967	0.707	0	TAM-BDM anti-infl	SPP1
																					0	1.4175	0.935	0.469	0	TAM-BDM anti-infl	RGS1
																					0	1.41692	0.976	0.583	0	TAM-BDM anti-infl	NPC2
																					0	1.3962	0.982	0.573	0	TAM-BDM anti-infl	HLA-DRA
																					0	1.37112	0.995	0.974	0	TAM-BDM anti-infl	FTL
																					0	1.36105	0.979	0.444	0	TAM-BDM anti-infl	TYROBP
																					0	1.31186	0.974	0.425	0	TAM-BDM anti-infl	FCER1G
																					0	1.28381	0.737	0.195	0	TAM-BDM anti-infl	CD163
																					0	1.26464	0.794	0.515	0	TAM-BDM anti-infl	RHOB
																					0	1.23356	0.936	0.502	0	TAM-BDM anti-infl	HLA-DPB1
																					0	1.20217	0.983	0.577	0	TAM-BDM anti-infl	SRGN
																					0	1.19049	0.733	0.545	0	TAM-BDM anti-infl	GPX1
																					0	1.18007	0.814	0.409	0	TAM-BDM anti-infl	SGK1
																					0	1.16149	0.577	0.301	0	TAM-BDM anti-infl	CCL4L2
																					0	1.15557	0.659	0.27	0	TAM-BDM anti-infl	HLA-DRB5
																					0	1.15161	0.747	0.304	0	TAM-BDM anti-infl	HMOX1
																					0	1.14135	0.801	0.267	0	TAM-BDM anti-infl	VSIG4
																					0	1.13665	0.95	0.517	0	TAM-BDM anti-infl	HLA-DPA1
																					0	1.13093	0.835	0.421	0	TAM-BDM anti-infl	CCL3
																					0	1.12698	0.861	0.312	0	TAM-BDM anti-infl	FCGR3A
																					0	1.12577	0.849	0.346	0	TAM-BDM anti-infl	CD14
																					0	1.11218	0.947	0.401	0	TAM-BDM anti-infl	AIF1
																					0	1.09481	0.834	0.32	0	TAM-BDM anti-infl	C3
																					0	1.09436	0.876	0.299	0	TAM-BDM anti-infl	MS4A7
																					0	1.09371	0.961	0.517	0	TAM-BDM anti-infl	HLA-DRB1
																					0	1.08347	0.672	0.353	0	TAM-BDM anti-infl	PLTP
																					0	1.07743	0.543	0.223	0	TAM-BDM anti-infl	KLF4
																					0	1.07258	0.859	0.3	0	TAM-BDM anti-infl	MS4A6A
																					0	1.07157	0.828	0.287	0	TAM-BDM anti-infl	TREM2
																					0	1.05711	0.688	0.299	0	TAM-BDM anti-infl	GPR183
																					0	1.0415	0.929	0.655	0	TAM-BDM anti-infl	DUSP1
																					0	1.0337	0.894	0.494	0	TAM-BDM anti-infl	RNASET2
																					0	1.01875	0.904	0.442	0	TAM-BDM anti-infl	ALOX5AP
																					0	0.999245	0.746	0.236	0	TAM-BDM anti-infl	SLC11A1
																					0	0.991294	0.778	0.323	0	TAM-BDM anti-infl	MAFB
																					0	0.979867	0.73	0.281	0	TAM-BDM anti-infl	PLAUR
																					0	0.974903	0.959	0.527	0	TAM-BDM anti-infl	LAPTM5
																					0	0.970399	0.969	0.756	0	TAM-BDM anti-infl	PSAP
																					0	0.953632	0.739	0.243	0	TAM-BDM anti-infl	OLR1
																					0	0.94978	0.485	0.185	0	TAM-BDM anti-infl	HAMP
																					0	0.942032	0.931	0.78	0	TAM-BDM anti-infl	FOS
																					0	2.02755	0.988	0.715	0	TAM-MG aging sig	SPP1
																					0	1.90631	0.989	0.475	0	TAM-MG aging sig	C1QB
																					0	1.84386	0.618	0.185	0	TAM-MG aging sig	HAMP
																					0	1.73886	0.98	0.443	0	TAM-MG aging sig	C1QA
																					0	1.71129	0.973	0.407	0	TAM-MG aging sig	C1QC
																					0	1.69565	0.925	0.33	0	TAM-MG aging sig	C3
																					0	1.68449	0.97	0.503	0	TAM-MG aging sig	RNASET2
																					0	1.5844	0.935	0.477	0	TAM-MG aging sig	APOC1
																					0	1.56078	0.948	0.42	0	TAM-MG aging sig	AIF1
																					0	1.53029	0.905	0.3	0	TAM-MG aging sig	TREM2
																					0	1.48035	0.976	0.654	0	TAM-MG aging sig	APOE
																					0	1.45738	0.725	0.159	0	TAM-MG aging sig	TMIGD3
																					0	1.38898	0.666	0.156	0	TAM-MG aging sig	CX3CR1
																					0	1.34099	0.852	0.25	0	TAM-MG aging sig	GPR34
																					0	1.31232	0.885	0.361	0	TAM-MG aging sig	CD14
																					0	1.29049	0.845	0.282	0	TAM-MG aging sig	VSIG4
																					0	1.27264	0.88	0.333	0	TAM-MG aging sig	A2M
																					0	1.27135	0.946	0.599	0	TAM-MG aging sig	NPC2
																					0	1.26056	0.825	0.248	0	TAM-MG aging sig	FCGR1A
																					0	1.25763	0.753	0.55	0	TAM-MG aging sig	GPX1
																					0	1.25537	0.999	0.682	0	TAM-MG aging sig	CD74
																					0	1.25175	0.958	0.446	0	TAM-MG aging sig	FCER1G
																					0	1.23183	0.936	0.528	0	TAM-MG aging sig	CYBA
																					0	1.22964	0.839	0.262	0	TAM-MG aging sig	CSF1R
																					0	1.20524	0.987	0.462	0	TAM-MG aging sig	TYROBP
																					0	1.16433	0.808	0.393	0	TAM-MG aging sig	IFNGR1
																					0	1.15023	0.681	0.16	0	TAM-MG aging sig	SCIN
																					0	1.14706	0.855	0.32	0	TAM-MG aging sig	MS4A6A
																					0	1.14178	0.924	0.457	0	TAM-MG aging sig	ALOX5AP
																					0	1.13417	0.633	0.219	0	TAM-MG aging sig	FCGBP
																					0	1.1131	0.828	0.325	0	TAM-MG aging sig	MEF2C
																					0	1.10839	0.992	0.587	0	TAM-MG aging sig	HLA-DRA
																					0	1.10733	0.787	0.368	0	TAM-MG aging sig	BIN1
																					0	1.06926	0.838	0.314	0	TAM-MG aging sig	LST1
																					0	1.06118	0.852	0.314	0	TAM-MG aging sig	HLA-DMB
																					0	1.04702	0.866	0.407	0	TAM-MG aging sig	RGS10
																					0	1.04445	0.878	0.49	0	TAM-MG aging sig	RGS1
																					0	1.04198	0.73	0.277	0	TAM-MG aging sig	CYFIP1
																					0	1.02655	0.765	0.243	0	TAM-MG aging sig	FPR1
																					0	1.0248	0.698	0.306	0	TAM-MG aging sig	SORL1
																					0	1.02411	0.948	0.643	0	TAM-MG aging sig	S100A11
																					0	1.00703	0.688	0.197	0	TAM-MG aging sig	OLFML3
																					0	1.00585	0.595	0.104	0	TAM-MG aging sig	APOC2
																					0	1.00523	0.88	0.377	0	TAM-MG aging sig	HLA-DMA
																					0	1.00436	0.707	0.201	0	TAM-MG aging sig	IGSF6
																					0	0.984517	0.791	0.251	0	TAM-MG aging sig	LILRB4
																					0	0.96481	0.657	0.3	0	TAM-MG aging sig	LY96
																					0	0.962869	0.84	0.333	0	TAM-MG aging sig	FCGR3A
																					0	0.962255	1	0.994	0	TAM-MG aging sig	TMSB4X
																					0	0.961736	0.644	0.161	0	TAM-MG aging sig	PLD4
																					0	2.08839	0.983	0.668	0	TAM-MG pro-infl I	APOE
																					0	2.08048	0.982	0.496	0	TAM-MG pro-infl I	APOC1
																					0	1.74581	0.992	0.727	0	TAM-MG pro-infl I	SPP1
																					0	1.622	0.513	0.178	0	TAM-MG pro-infl I	IFI27
																					0	1.60778	0.996	0.498	0	TAM-MG pro-infl I	C1QB
																					0	1.58487	0.952	0.325	0	TAM-MG pro-infl I	TREM2
																					0	1.57795	0.92	0.275	0	TAM-MG pro-infl I	GPR34
																					0	1.53556	1	0.696	0	TAM-MG pro-infl I	CD74
																					0	1.51465	0.994	0.55	0	TAM-MG pro-infl I	HLA-DPA1
																					0	1.51378	0.822	0.454	0	TAM-MG pro-infl I	CCL3
																					0	1.50073	0.992	0.432	0	TAM-MG pro-infl I	C1QC
																					0	1.42917	0.962	0.505	0	TAM-MG pro-infl I	RGS1
																					0	1.39667	0.994	0.55	0	TAM-MG pro-infl I	HLA-DRB1
																					0	1.38795	0.586	0.176	0	TAM-MG pro-infl I	CH25H
																					0	1.38251	0.999	0.605	0	TAM-MG pro-infl I	HLA-DRA
																					0	1.3344	0.989	0.467	0	TAM-MG pro-infl I	C1QA
																					0	1.3021	0.982	0.523	0	TAM-MG pro-infl I	RNASET2
																					0	1.26885	0.985	0.534	0	TAM-MG pro-infl I	HLA-DPB1
																					0	1.26369	0.995	0.486	0	TAM-MG pro-infl I	TYROBP
																					0	1.24967	0.632	0.321	0	TAM-MG pro-infl I	CCL4L2
																					0	1.24187	0.913	0.518	0	TAM-MG pro-infl I	CEBPD
																					0	1.21833	0.755	0.236	0	TAM-MG pro-infl I	IFI44L
																					0	1.19767	0.987	0.613	0	TAM-MG pro-infl I	NPC2
																					0	1.16538	0.997	0.975	0	TAM-MG pro-infl I	FTL
																					0	1.15254	0.865	0.385	0	TAM-MG pro-infl I	CD14
																					0	1.12763	0.984	0.468	0	TAM-MG pro-infl I	FCER1G
																					0	1.12569	0.94	0.677	0	TAM-MG pro-infl I	DUSP1
																					0	1.12187	0.944	0.398	0	TAM-MG pro-infl I	HLA-DQB1
																					0	1.11747	0.934	0.398	0	TAM-MG pro-infl I	HLA-DMA
																					0	1.11719	0.895	0.439	0	TAM-MG pro-infl I	SGK1
																					0	1.11364	0.915	0.377	0	TAM-MG pro-infl I	CD68
																					0	1.10168	0.907	0.358	0	TAM-MG pro-infl I	C3
																					0	1.09847	0.812	0.308	0	TAM-MG pro-infl I	VSIG4
																					0	1.08791	0.891	0.354	0	TAM-MG pro-infl I	FCGR3A
																					0	1.08744	0.398	0.231	0	TAM-MG pro-infl I	CCL3L3
																					0	1.08694	0.925	0.343	0	TAM-MG pro-infl I	MS4A7
																					0	1.08632	0.754	0.481	0	TAM-MG pro-infl I	CCL4
																					0	1.07164	0.985	0.772	0	TAM-MG pro-infl I	PSAP
																					0	1.06015	0.828	0.273	0	TAM-MG pro-infl I	FCGR1A
																					0	1.05925	0.975	0.443	0	TAM-MG pro-infl I	AIF1
																					0	1.048	0.997	0.784	0	TAM-MG pro-infl I	SAT1
																					0	1.04617	0.848	0.356	0	TAM-MG pro-infl I	MAFB
																					0	1.03249	0.859	0.324	0	TAM-MG pro-infl I	HLA-DQA1
																					0	0.981916	0.905	0.343	0	TAM-MG pro-infl I	MS4A6A
																					0	0.974435	0.844	0.274	0	TAM-MG pro-infl I	LILRB4
																					0	0.963011	0.888	0.337	0	TAM-MG pro-infl I	HLA-DMB
																					0	0.957167	0.755	0.217	0	TAM-MG pro-infl I	OLFML3
																					0	0.937708	0.746	0.179	0	TAM-MG pro-infl I	PLD4
																					0	0.920834	0.964	0.545	0	TAM-MG pro-infl I	CYBA
																					0	0.893623	0.842	0.285	0	TAM-MG pro-infl I	LY86
																					0	3.84265	0.836	0.212	0	TAM-MG pro-infl II	CCL3L3
																					0	3.66791	0.979	0.445	0	TAM-MG pro-infl II	CCL3
																					0	3.27294	0.975	0.471	0	TAM-MG pro-infl II	CCL4
																					0	3.05155	0.886	0.309	0	TAM-MG pro-infl II	CCL4L2
																					0	2.96611	0.883	0.252	0	TAM-MG pro-infl II	IL1B
																					0	2.85134	0.966	0.283	0	TAM-MG pro-infl II	CD83
																					0	2.25683	0.787	0.165	0	TAM-MG pro-infl II	CH25H
																					0	2.24409	0.892	0.273	0	TAM-MG pro-infl II	NR4A1
																					0	2.23046	0.811	0.241	0	TAM-MG pro-infl II	KLF2
																					0	2.18141	0.971	0.643	0	TAM-MG pro-infl II	KLF6
																					0	2.11842	0.621	0.202	0	TAM-MG pro-infl II	CCL2
																					0	2.05062	0.964	0.674	0	TAM-MG pro-infl II	DUSP1
																					0	2.01134	0.81	0.324	0	TAM-MG pro-infl II	ATF3
																					0	2.00371	0.891	0.322	0	TAM-MG pro-infl II	IER3
																					0	1.98348	0.93	0.498	0	TAM-MG pro-infl II	PPP1R15A
																					0	1.85806	0.846	0.293	0	TAM-MG pro-infl II	NR4A2
																					0	1.83706	0.932	0.603	0	TAM-MG pro-infl II	HSPA1A
																					0	1.78152	0.872	0.333	0	TAM-MG pro-infl II	REL
																					0	1.78095	0.961	0.606	0	TAM-MG pro-infl II	NFKBIA
																					0	1.76617	0.967	0.927	0	TAM-MG pro-infl II	HSP90AA1
																					0	1.71651	0.895	0.273	0	TAM-MG pro-infl II	OLR1
																					0	1.64544	0.594	0.297	0	TAM-MG pro-infl II	CXCL8
																					0	1.63813	0.642	0.336	0	TAM-MG pro-infl II	RGCC
																					0	1.63406	0.672	0.178	0	TAM-MG pro-infl II	BAG3
																					0	1.62308	0.964	0.79	0	TAM-MG pro-infl II	FOS
																					0	1.61639	0.903	0.602	0	TAM-MG pro-infl II	DNAJB1
																					0	1.61134	0.852	0.428	0	TAM-MG pro-infl II	HSPH1
																					0	1.60524	0.38	0.165	0	TAM-MG pro-infl II	G0S2
																					0	1.58474	0.636	0.217	0	TAM-MG pro-infl II	HSPA6
																					0	1.54024	0.817	0.31	0	TAM-MG pro-infl II	PLAUR
																					0	1.50385	0.931	0.757	0	TAM-MG pro-infl II	JUN
																					0	1.4977	0.697	0.135	0	TAM-MG pro-infl II	RASGEF1B
																					0	1.49708	0.887	0.449	0	TAM-MG pro-infl II	FOSB
																					0	1.47326	0.68	0.162	0	TAM-MG pro-infl II	PHACTR1
																					0	1.46893	0.671	0.227	0	TAM-MG pro-infl II	RGS16
																					0	1.39772	0.99	0.607	0	TAM-MG pro-infl II	SRGN
																					0	1.39379	0.784	0.267	0	TAM-MG pro-infl II	BHLHE41
																					0	1.38556	0.947	0.503	0	TAM-MG pro-infl II	RGS1
																					0	1.37399	0.876	0.437	0	TAM-MG pro-infl II	SGK1
																					0	1.37372	0.894	0.67	0	TAM-MG pro-infl II	HSPB1
																					0	1.36687	0.693	0.137	0	TAM-MG pro-infl II	NR4A3
																					0	1.3575	0.993	0.783	0	TAM-MG pro-infl II	SAT1
																					0	1.35421	0.769	0.331	0	TAM-MG pro-infl II	LGMN
																					0	1.35066	0.727	0.252	0	TAM-MG pro-infl II	PLEK
																					0	1.346	0.722	0.239	0	TAM-MG pro-infl II	KLF4
																					0	1.3365	0.904	0.34	0	TAM-MG pro-infl II	MS4A7
																					0	1.2855	0.831	0.592	0	TAM-MG pro-infl II	HSPD1
																					0	1.27394	0.935	0.641	0	TAM-MG pro-infl II	ZFP36
																					0	1.24617	0.873	0.532	0	TAM-MG pro-infl II	RHOB
																					0	1.23787	0.888	0.324	0	TAM-MG pro-infl II	TREM2
																					0	2.95282	0.999	0.732	0	TAM-MG prolif	SPP1
																					0	2.68338	0.351	0.095	0	TAM-MG prolif	HBB
																					0	2.5734	0.676	0.181	0	TAM-MG prolif	IFI27
																					0	2.24856	0.83	0.234	0	TAM-MG prolif	S100A8
																					0	2.23008	0.333	0.053	0	TAM-MG prolif	HBA2
																					0	2.18783	0.893	0.27	0	TAM-MG prolif	S100A9
																					0	2.06037	0.998	0.976	0	TAM-MG prolif	FTL
																					0	1.807	0.968	0.452	0	TAM-MG prolif	AIF1
																					0	1.69632	0.99	0.662	0	TAM-MG prolif	S100A11
																					0	1.60661	0.73	0.194	0	TAM-MG prolif	TMIGD3
																					0	1.59423	0.965	0.477	0	TAM-MG prolif	FCER1G
																					0	1.57128	0.664	0.211	0	TAM-MG prolif	HAMP
																					0	1.49914	0.967	0.505	0	TAM-MG prolif	APOC1
																					0	1.47731	0.968	0.508	0	TAM-MG prolif	C1QB
																					0	1.44693	0.881	0.561	0	TAM-MG prolif	GPX1
																					0	1.35476	0.66	0.45	0	TAM-MG prolif	CTSL
																					0	1.34403	0.734	0.673	0	TAM-MG prolif	CSTB
																					0	1.33548	0.884	0.486	0	TAM-MG prolif	ALOX5AP
																					0	1.30331	1	0.994	0	TAM-MG prolif	TMSB4X
																					0	1.30265	0.933	0.443	0	TAM-MG prolif	C1QC
																					0	1.25041	0.683	0.319	0	TAM-MG prolif	VSIG4
																					0	1.24757	0.946	0.477	0	TAM-MG prolif	C1QA
																					0	1.20557	0.902	0.704	0	TAM-MG prolif	LGALS1
																					0	1.18023	0.943	0.82	0	TAM-MG prolif	TUBA1B
																					0	1.17782	0.783	0.428	0	TAM-MG prolif	CAPG
																					0	1.16113	0.758	0.47	0	TAM-MG prolif	IFITM3
																					0	1.15963	0.802	0.448	0	TAM-MG prolif	VAMP8
																					0	1.15503	0.397	0.271	0	TAM-MG prolif	NUPR1
																					0	1.14832	0.758	0.366	0	TAM-MG prolif	FCGR3A
																					0	1.12234	0.725	0.396	0	TAM-MG prolif	CD14
																					0	1.08385	0.997	0.981	0	TAM-MG prolif	FTH1
																					0	1.06439	0.961	0.495	0	TAM-MG prolif	TYROBP
																					0	1.0506	0.888	0.569	0	TAM-MG prolif	LAPTM5
																					0	1.04998	0.848	0.533	0	TAM-MG prolif	RNASET2
																					0	1.01429	0.967	0.674	0	TAM-MG prolif	APOE
																					0	0.967148	0.714	0.34	0	TAM-MG prolif	TREM2
																					0	0.963724	0.492	0.275	0	TAM-MG prolif	CHCHD7
																					0	0.942064	0.651	0.309	0	TAM-MG prolif	SPI1
																					0	0.941645	0.728	0.389	0	TAM-MG prolif	CD68
																					0	0.907574	0.918	0.621	0	TAM-MG prolif	NPC2
																					0	0.900526	0.386	0.138	0	TAM-MG prolif	APOC2
																					0	0.879378	0.696	0.389	0	TAM-MG prolif	TYMP
																					0	0.865676	0.481	0.195	0	TAM-MG prolif	SCIN
																					0	0.854733	0.816	0.625	0	TAM-MG prolif	COTL1
																					0	0.850469	0.605	0.315	0	TAM-MG prolif	C1orf162
																					0	0.840652	0.58	0.39	0	TAM-MG prolif	GLRX
																					0	0.82448	0.549	0.295	0	TAM-MG prolif	SERPINA1
																					0	0.815996	0.56	0.324	0	TAM-MG prolif	LY96
																					0	0.788666	0.649	0.349	0	TAM-MG prolif	LST1
																					0	0.783602	0.51	0.279	0	TAM-MG prolif	FPR1
																					0	3.63456	1	0.341	0	cDC1	HLA-DQA1
																					0	3.51013	1	0.549	0	cDC1	HLA-DPB1
																					0	3.33736	1	0.565	0	cDC1	HLA-DRB1
																					0	3.33311	1	0.564	0	cDC1	HLA-DPA1
																					0	3.24236	0.993	0.415	0	cDC1	HLA-DQB1
																					0	2.98738	0.804	0.336	0	cDC1	CPVL
																					0	2.8932	1	0.617	0	cDC1	HLA-DRA
																					0	2.52313	0.978	0.791	0	cDC1	CST3
																					0	2.20176	0.819	0.219	0	cDC1	FGL2
																					0	2.15088	1	0.706	0	cDC1	CD74
																					0	2.11793	0.964	0.269	0	cDC1	LYZ
																					0	2.02565	0.855	0.017	0	cDC1	LGALS2
																					0	1.91406	0.87	0.018	0	cDC1	IDO1
																					0	1.89338	0.971	0.303	0	cDC1	LSP1
																					0	1.8909	0.855	0.188	0	cDC1	IRF8
																					0	1.86226	0.783	0.034	0	cDC1	CLEC9A
																					0	1.80785	0.957	0.319	0	cDC1	BASP1
																					0	1.6641	0.783	0.125	0	cDC1	VMO1
																					0	1.61146	0.522	0.1	0	cDC1	BIRC3
																					0	1.55416	0.812	0.246	0	cDC1	C1orf54
																					0	1.55241	0.964	0.348	0	cDC1	CTSZ
																					0	1.44848	0.826	0.049	0	cDC1	WDFY4
																					0	1.40834	0.964	0.568	0	cDC1	S100A10
																					0	1.38287	0.783	0.347	0	cDC1	RGCC
																					0	1.31498	0.978	0.415	0	cDC1	HLA-DMA
																					0	1.24818	0.587	0.004	0	cDC1	DNASE1L3
																					0	1.24218	0.775	0.319	0	cDC1	C1orf162
																					0	1.2349	0.935	0.323	0	cDC1	LCP1
																					0	1.22582	0.768	0.229	0	cDC1	CCND1
																					0	1.21992	0.254	0.015	0	cDC1	LAMP3
																					0	1.21805	0.761	0.089	0	cDC1	MPEG1
																					0	1.20818	0.891	0.367	0	cDC1	UCP2
																					0	1.19462	0.913	0.442	0	cDC1	RGS10
																					0	1.15501	0.841	0.067	0	cDC1	DAPP1
																					0	1.13465	0.855	0.225	0	cDC1	SERPINF1
																					0	1.12904	0.957	0.628	0	cDC1	COTL1
																					0	1.12345	0.899	0.343	0	cDC1	SERPINB1
																					0	1.12019	0.819	0.311	0	cDC1	SAMHD1
																					0	1.11375	0.688	0.196	0	cDC1	NABP1
																					0	1.10625	0.725	0.007	0	cDC1	CLNK
																					0	1.09767	0.841	0.208	0	cDC1	SHTN1
																					0	1.08208	0.92	0.314	0	cDC1	SPI1
																					0	1.05782	0.891	0.22	0	cDC1	SPINT2
																					0	1.01879	0.993	0.904	0	cDC1	MT-CO1
																					0	0.942871	0.826	0.056	0	cDC1	NET1
																					0	0.941811	1	0.868	0	cDC1	MT-ATP6
																					0	0.940081	1	0.896	0	cDC1	HLA-B
																					0	0.935818	0.703	0.284	0	cDC1	RNASE6
																					0	0.933334	0.797	0.045	0	cDC1	SLAMF7
																					0	0.92785	0.87	0.272	0	cDC1	EFHD2
																					0	2.69158	0.951	0.337	0	cDC2	HLA-DQA1
																					0	2.68827	0.997	0.546	0	cDC2	HLA-DPB1
																					0	2.61488	0.725	0.021	0	cDC2	FCER1A
																					0	2.55118	1	0.614	0	cDC2	HLA-DRA
																					0	2.5058	0.999	0.562	0	cDC2	HLA-DRB1
																					0	2.48013	0.543	0.096	0	cDC2	AREG
																					0	2.42829	0.986	0.411	0	cDC2	HLA-DQB1
																					0	2.40301	0.997	0.561	0	cDC2	HLA-DPA1
																					0	2.15846	0.851	0.265	0	cDC2	LYZ
																					0	1.77676	0.512	0.087	0	cDC2	C15orf48
																					0	1.73356	1	0.704	0	cDC2	CD74
																					0	1.54728	0.808	0.337	0	cDC2	GPR183
																					0	1.47228	0.868	0.357	0	cDC2	MS4A6A
																					0	1.33919	0.889	0.315	0	cDC2	C1orf162
																					0	1.3364	0.898	0.349	0	cDC2	LST1
																					0	1.32824	0.934	0.412	0	cDC2	HLA-DMA
																					0	1.31336	0.56	0.022	0	cDC2	CLEC10A
																					0	1.30793	0.868	0.574	0	cDC2	HERPUD1
																					0	1.28979	0.898	0.626	0	cDC2	COTL1
																					0	1.26443	0.731	0.085	0	cDC2	JAML
																					0	1.23836	0.683	0.253	0	cDC2	MNDA
																					0	1.20986	0.8	0.417	0	cDC2	RGS2
																					0	1.19896	0.652	0.122	0	cDC2	FCGR2B
																					0	1.19872	0.839	0.306	0	cDC2	CTSH
																					0	1.18749	0.536	0.121	0	cDC2	PLAC8
																					0	1.1783	0.875	0.428	0	cDC2	S100A4
																					0	1.15154	0.645	0.163	0	cDC2	PKIB
																					0	1.14341	0.803	0.3	0	cDC2	LSP1
																					0	1.13923	0.623	0.31	0	cDC2	HLA-DRB5
																					0	1.13456	0.412	0.007	0	cDC2	CD1C
																					0	1.12892	0.411	0.089	0	cDC2	HLA-DQA2
																					0	1.01551	0.817	0.28	0	cDC2	RNASE6
																					0	1.0008	0.985	0.619	0	cDC2	SRGN
																					0	0.984145	0.819	0.564	0	cDC2	GPX1
																					0	0.977641	0.734	0.215	0	cDC2	FGL2
																					0	0.966573	0.716	0.217	0	cDC2	SPINT2
																					0	0.955893	0.806	0.452	0	cDC2	CXCR4
																					0	0.917661	0.959	0.556	0	cDC2	CYBA
																					0	0.887735	0.865	0.351	0	cDC2	HLA-DMB
																					0	0.87871	0.711	0.308	0	cDC2	SAMHD1
																					0	0.878365	0.852	0.517	0	cDC2	RGS1
																					0	0.8781	0.944	0.456	0	cDC2	AIF1
																					0	0.877243	0.833	0.39	0	cDC2	TYMP
																					0	0.859224	0.979	0.499	0	cDC2	TYROBP
																					0	0.855675	0.85	0.498	0	cDC2	LITAF
																					0	0.847794	0.772	0.42	0	cDC2	IFITM2
																					0	0.826884	0.781	0.311	0	cDC2	SPI1
																					0	0.821698	0.983	0.789	0	cDC2	CST3
																					0	0.815693	0.834	0.529	0	cDC2	CEBPD
																					0	0.800951	0.865	0.45	0	cDC2	VAMP8
																					0	3.29633	1	0.549	0	DC1	HLA-DPB1
																					0	3.07858	1	0.564	0	DC1	HLA-DPA1
																					0	3.00152	0.985	0.341	0	DC1	HLA-DQA1
																					0	2.95519	0.993	0.415	0	DC1	HLA-DQB1
																					0	2.87412	0.924	0.335	0	DC1	CPVL
																					0	2.65464	1	0.564	0	DC1	HLA-DRB1
																					0	2.6213	1	0.617	0	DC1	HLA-DRA
																					0	2.56156	1	0.79	0	DC1	CST3
																					0	2.50761	1	0.706	0	DC1	CD74
																					0	2.39804	0.945	0.312	0	DC1	HLA-DRB5
																					0	2.10669	0.989	0.303	0	DC1	LSP1
																					0	2.00551	0.902	0.017	0	DC1	LGALS2
																					0	1.97021	0.945	0.187	0	DC1	IRF8
																					0	1.90167	0.916	0.245	0	DC1	C1orf54
																					0	1.82816	0.953	0.268	0	DC1	LYZ
																					0	1.69912	0.865	0.034	0	DC1	CLEC9A
																					0	1.6732	0.793	0.004	0	DC1	DNASE1L3
																					0	1.66283	1	0.994	0	DC1	TMSB4X
																					0	1.57758	0.429	0.091	0	DC1	HLA-DQA2
																					0	1.5282	0.895	0.347	0	DC1	RGCC
																					0	1.45484	0.833	0.017	0	DC1	IDO1
																					0	1.32218	0.902	0.319	0	DC1	C1orf162
																					0	1.31355	0.96	0.367	0	DC1	UCP2
																					0	1.30946	0.967	0.442	0	DC1	RGS10
																					0	1.30535	0.985	0.568	0	DC1	S100A10
																					0	1.27451	0.895	0.219	0	DC1	FGL2
																					0	1.25863	0.975	0.415	0	DC1	HLA-DMA
																					0	1.22404	0.964	0.669	0	DC1	ID2
																					0	1.20225	0.993	0.87	0	DC1	HLA-C
																					0	1.16908	0.985	0.628	0	DC1	COTL1
																					0	1.0991	1	0.896	0	DC1	HLA-B
																					0	1.08611	0.756	0.089	0	DC1	C15orf48
																					0	1.07554	0.92	0.288	0	DC1	TAP1
																					0	1.03892	0.844	0.244	0	DC1	DUSP2
																					0	1.02847	0.615	0.053	0	DC1	RP11-1143G9.4
																					0	1.00095	0.716	0.125	0	DC1	VMO1
																					0	0.99569	0.956	0.314	0	DC1	SPI1
																					0	0.968636	0.676	0.006	0	DC1	TACSTD2
																					0	0.964899	0.931	0.241	0	DC1	CD48
																					0	0.962586	0.953	0.354	0	DC1	HLA-DMB
																					0	0.935537	0.84	0.229	0	DC1	CCND1
																					0	0.916919	0.92	0.22	0	DC1	SPINT2
																					0	0.903721	0.527	0.1	0	DC1	BIRC3
																					0	0.893584	0.8	0.049	0	DC1	WDFY4
																					0	0.889357	0.873	0.287	0	DC1	PTPRE
																					0	0.872939	0.935	0.342	0	DC1	SERPINB1
																					0	0.870432	0.92	0.294	0	DC1	LIMD2
																					0	0.856574	0.953	0.319	0	DC1	BASP1
																					0	0.849765	0.818	0.089	0	DC1	MPEG1
																					0	0.835086	0.891	0.224	0	DC1	SERPINF1
																					0	3.82562	0.787	0.001	0	DC2	CCL19
																					0	3.34961	0.984	0.1	0	DC2	BIRC3
																					0	3.11649	0.902	0.04	0	DC2	CCR7
																					0	2.90184	0.951	0.018	0	DC2	IDO1
																					0	2.68024	0.984	0.303	0	DC2	LSP1
																					0	2.63832	0.984	0.341	0	DC2	HLA-DQA1
																					0	2.44599	1	0.549	0	DC2	HLA-DPB1
																					0	2.26705	1	0.564	0	DC2	HLA-DPA1
																					0	2.2433	0.984	0.432	0	DC2	MARCKSL1
																					0	2.24227	1	0.617	0	DC2	HLA-DRA
																					0	2.04285	0.967	0.416	0	DC2	HLA-DQB1
																					0	2.02555	0.984	0.669	0	DC2	ID2
																					0	2.00829	0.984	0.565	0	DC2	HLA-DRB1
																					0	1.99234	0.967	0.015	0	DC2	LAMP3
																					0	1.97179	1	0.706	0	DC2	CD74
																					0	1.95213	0.607	0.088	0	DC2	EBI3
																					0	1.93933	0.672	0.173	0	DC2	G0S2
																					0	1.85744	0.492	0.015	0	DC2	CCL22
																					0	1.83272	0.984	0.319	0	DC2	BASP1
																					0	1.80861	1	0.309	0	DC2	CD83
																					0	1.72024	0.951	0.343	0	DC2	SERPINB1
																					0	1.71034	0.902	0.312	0	DC2	HLA-DRB5
																					0	1.68105	1	0.393	0	DC2	TYMP
																					0	1.66776	0.984	0.645	0	DC2	PNRC1
																					0	1.65914	0.967	0.269	0	DC2	BCL2A1
																					0	1.57299	1	0.871	0	DC2	HLA-C
																					0	1.5397	1	0.767	0	DC2	BTG1
																					0	1.53807	1	0.976	0	DC2	B2M
																					0	1.53509	0.918	0.212	0	DC2	EPSTI1
																					0	1.51418	1	0.896	0	DC2	HLA-B
																					0	1.50789	0.787	0.018	0	DC2	LGALS2
																					0	1.49527	0.525	0.189	0	DC2	IFI27
																					0	1.46681	0.541	0.007	0	DC2	CXCL9
																					0	1.45455	0.525	0.091	0	DC2	HLA-DQA2
																					0	1.4312	0.984	0.619	0	DC2	NFKBIA
																					0	1.40384	1	0.994	0	DC2	TMSB4X
																					0	1.39589	0.934	0.31	0	DC2	CTSH
																					0	1.35792	0.869	0.206	0	DC2	CSF2RA
																					0	1.27859	0.852	0.174	0	DC2	MGLL
																					0	1.27743	0.902	0.044	0	DC2	TRAF1
																					0	1.2735	0.951	0.356	0	DC2	SYNGR2
																					0	1.27304	0.869	0.357	0	DC2	SAMSN1
																					0	1.26299	0.738	0.078	0	DC2	IL4I1
																					0	1.21777	0.951	0.322	0	DC2	TUBA1C
																					0	1.21102	0.869	0.231	0	DC2	KIF2A
																					0	1.20803	0.574	0.254	0	DC2	TMEM176A
																					0	1.20281	0.361	0.002	0	DC2	TFPI2
																					0	1.19223	0.803	0.12	0	DC2	TUBB6
																					0	1.18916	0.82	0.167	0	DC2	DUSP4
																					0	1.18214	0.869	0.224	0	DC2	PIM3
																					0	4.11116	0.898	0.061	0	DC3	GZMB
																					0	3.65803	0.872	0.03	0	DC3	JCHAIN
																					0	3.52148	0.591	0.139	0	DC3	PTGDS
																					0	3.02623	0.906	0.122	0	DC3	PLAC8
																					0	2.65924	0.921	0.199	0	DC3	IRF7
																					0	2.40744	0.91	0.339	0	DC3	GPR183
																					0	2.32587	0.877	0.03	0	DC3	LILRA4
																					0	2.17776	0.955	0.186	0	DC3	IRF8
																					0	2.08075	0.836	0.048	0	DC3	CLIC3
																					0	2.01289	0.881	0.196	0	DC3	PLD4
																					0	1.93766	0.943	0.223	0	DC3	SERPINF1
																					0	1.89299	0.887	0.23	0	DC3	C12orf75
																					0	1.82663	0.815	0.145	0	DC3	LTB
																					0	1.7602	0.832	0.023	0	DC3	DERL3
																					0	1.7269	0.837	0.03	0	DC3	SPIB
																					0	1.71819	0.865	0.419	0	DC3	RGS2
																					0	1.62477	0.89	0.168	0	DC3	TSPAN13
																					0	1.56506	0.795	0.094	0	DC3	TPM2
																					0	1.53713	0.909	0.442	0	DC3	ITM2C
																					0	1.47455	0.783	0.018	0	DC3	MZB1
																					0	1.39335	0.84	0.087	0	DC3	MPEG1
																					0	1.39273	0.96	0.558	0	DC3	CYBA
																					0	1.39157	0.752	0.028	0	DC3	PTCRA
																					0	1.39067	0.797	0.016	0	DC3	IL3RA
																					0	1.38897	0.898	0.336	0	DC3	PLP2
																					0	1.32515	0.917	0.283	0	DC3	RNASE6
																					0	1.31834	0.964	0.452	0	DC3	VAMP8
																					0	1.31617	0.94	0.366	0	DC3	UCP2
																					0	1.30797	0.843	0.102	0	DC3	SELL
																					0	1.30683	0.921	0.491	0	DC3	ALOX5AP
																					0	1.29593	0.871	0.228	0	DC3	UGCG
																					0	1.28696	0.745	0.016	0	DC3	SMPD3
																					0	1.26412	1	0.705	0	DC3	CD74
																					0	1.24764	0.988	0.648	0	DC3	MYL12A
																					0	1.24025	0.785	0.043	0	DC3	BCL11A
																					0	1.20405	0.702	0.003	0	DC3	DNASE1L3
																					0	1.19681	0.864	0.13	0	DC3	IGKC
																					0	1.18424	0.964	0.414	0	DC3	HLA-DQB1
																					0	1.17989	0.673	0.008	0	DC3	LINC00996
																					0	1.14892	0.945	0.575	0	DC3	HERPUD1
																					0	1.12811	0.527	0.099	0	DC3	AREG
																					0	1.12256	0.992	0.548	0	DC3	HLA-DPB1
																					0	1.07647	0.899	0.457	0	DC3	TCF4
																					0	1.07643	0.926	0.34	0	DC3	HLA-DQA1
																					0	1.05807	0.727	0.073	0	DC3	CXCR3
																					0	1.05661	0.609	0.018	0	DC3	IRF4
																					0	1.05587	0.786	0.088	0	DC3	JAML
																					0	1.04087	0.912	0.302	0	DC3	LSP1
																					0	1.01375	0.893	0.47	0	DC3	CTSC
																					0	0.986235	0.817	0.369	0	DC3	ARL4C
																					0	7.41713	0.257	0.057	0	Mast	HBA2
																					0	7.22874	0.271	0.099	0	Mast	HBB
																					0	6.80332	0.777	0.004	0	Mast	TPSAB1
																					0	6.48163	0.716	0.005	0	Mast	TPSB2
																					0	4.04554	0.743	0.017	0	Mast	HPGD
																					0	3.90656	0.777	0.002	0	Mast	CPA3
																					0	3.17622	0.775	0.136	0	Mast	HPGDS
																					0	2.70142	0.708	0.006	0	Mast	MS4A2
																					0	2.27027	0.759	0.067	0	Mast	VWA5A
																					0	2.11542	0.799	0.459	0	Mast	ANXA1
																					0	2.10769	0.461	0.099	0	Mast	AREG
																					0	2.09756	0.716	0.005	0	Mast	SLC18A2
																					0	2.08086	0.692	0.314	0	Mast	CD69
																					0	2.07336	0.697	0.004	0	Mast	RHEX
																					0	2.01145	0.705	0.004	0	Mast	GATA2
																					0	1.88455	0.78	0.357	0	Mast	SAMSN1
																					0	1.83302	0.853	0.431	0	Mast	S100A4
																					0	1.70881	0.606	0.003	0	Mast	HDC
																					0	1.63439	0.55	0.18	0	Mast	LTC4S
																					0	1.58833	0.804	0.433	0	Mast	CAPG
																					0	1.51804	0.595	0.008	0	Mast	KIT
																					0	1.39899	0.528	0.007	0	Mast	RGS13
																					0	1.28364	0.775	0.242	0	Mast	CD52
																					0	1.24234	0.761	0.284	0	Mast	RAC2
																					0	1.18879	0.509	0.002	0	Mast	IL1RL1
																					0	1.18873	0.735	0.422	0	Mast	IFITM2
																					0	1.18814	0.82	0.492	0	Mast	ALOX5AP
																					0	1.17285	0.906	0.721	0	Mast	S100A6
																					0	1.11071	0.515	0.089	0	Mast	MAOB
																					0	1.06483	0.879	0.621	0	Mast	SRGN
																					0	1.05624	0.55	0.042	0	Mast	GRAP2
																					0	1.01602	0.477	0.053	0	Mast	ALDH1A1
																					0	0.991574	0.842	0.484	0	Mast	FCER1G
																					0	0.98517	0.812	0.532	0	Mast	ARHGDIB
																					0	0.959363	0.735	0.421	0	Mast	FXYD5
																					0	0.958218	0.55	0.105	0	Mast	LAT
																					0	0.95487	0.531	0.11	0	Mast	BTK
																					0	0.937022	0.681	0.42	0	Mast	RGS2
																					0	0.9238	0.496	0.137	0	Mast	ACSL4
																					0	0.89308	0.453	0.016	0	Mast	SLC45A3
																					0	0.872228	0.914	0.787	0	Mast	SH3BGRL3
																					0	0.868681	0.772	0.518	0	Mast	CD9
																					0	0.863408	0.37	0.006	0	Mast	CAVIN2
																					0	0.846407	0.544	0.223	0	Mast	FOXP1
																					0	0.835288	0.962	0.801	0	Mast	VIM
																					0	0.789538	0.461	0.069	0	Mast	GMPR
																					0	0.781479	0.52	0.155	0	Mast	ALOX5
																					0	0.773447	0.448	0.048	0	Mast	BACE2
																					0	0.770425	0.354	0.026	0	Mast	FCER1A
																					0	0.768166	0.509	0.217	0	Mast	BHLHE40
																					0	3.51801	0.969	0.182	0	CD8 cytotoxic	CCL5
																					0	2.64131	0.959	0.172	0	CD8 cytotoxic	IL32
																					0	2.58874	0.814	0.069	0	CD8 cytotoxic	GZMK
																					0	2.5701	0.919	0.108	0	CD8 cytotoxic	GZMA
																					0	2.50176	0.876	0.113	0	CD8 cytotoxic	NKG7
																					0	2.45707	0.942	0.192	0	CD8 cytotoxic	CD52
																					0	2.2799	0.922	0.108	0	CD8 cytotoxic	CD3E
																					0	2.19064	0.718	0.111	0	CD8 cytotoxic	IFITM1
																					0	2.18309	0.575	0.039	0	CD8 cytotoxic	PTPRCAP
																					0	2.18025	0.757	0.053	0	CD8 cytotoxic	CD8A
																					0	2.14499	0.835	0.095	0	CD8 cytotoxic	CST7
																					0	2.11173	0.897	0.116	0	CD8 cytotoxic	CD3D
																					0	2.10694	0.719	0.052	0	CD8 cytotoxic	GZMH
																					0	2.05788	0.873	0.119	0	CD8 cytotoxic	CD2
																					0	1.82054	0.743	0.072	0	CD8 cytotoxic	CTSW
																					0	1.7628	0.572	0.219	0	CD8 cytotoxic	MT-ATP8
																					0	1.73528	0.675	0.109	0	CD8 cytotoxic	CRIP1
																					0	1.71947	0.859	0.244	0	CD8 cytotoxic	RAC2
																					0	1.6565	0.904	0.414	0	CD8 cytotoxic	PTPRC
																					0	1.64367	0.635	0.039	0	CD8 cytotoxic	CD8B
																					0	1.64339	0.897	0.402	0	CD8 cytotoxic	HCST
																					0	1.61952	0.554	0.102	0	CD8 cytotoxic	TRAC
																					0	1.58257	0.636	0.103	0	CD8 cytotoxic	TRBC2
																					0	1.56056	0.829	0.428	0	CD8 cytotoxic	CXCR4
																					0	1.55747	0.805	0.302	0	CD8 cytotoxic	PLAAT4
																					0	1.53259	0.567	0.222	0	CD8 cytotoxic	DUSP2
																					0	1.52393	0.96	0.775	0	CD8 cytotoxic	SH3BGRL3
																					0	1.52023	0.808	0.509	0	CD8 cytotoxic	TXNIP
																					0	1.51247	0.893	0.435	0	CD8 cytotoxic	CORO1A
																					0	1.49563	0.935	0.628	0	CD8 cytotoxic	MYL12A
																					0	1.47105	0.462	0.541	0	CD8 cytotoxic	HSPA1B
																					0	1.47096	0.713	0.083	0	CD8 cytotoxic	CD3G
																					0	1.46746	0.457	0.08	0	CD8 cytotoxic	TRBC1
																					0	1.46385	0.811	0.669	0	CD8 cytotoxic	ZFP36L2
																					0	1.44764	0.952	0.502	0	CD8 cytotoxic	ARHGDIB
																					0	1.42928	0.885	0.758	0	CD8 cytotoxic	BTG1
																					0	1.38603	0.59	0.101	0	CD8 cytotoxic	TUBA4A
																					0	1.3745	0.997	0.889	0	CD8 cytotoxic	HLA-B
																					0	1.37337	0.995	0.862	0	CD8 cytotoxic	HLA-C
																					0	1.36813	0.757	0.292	0	CD8 cytotoxic	LCP1
																					0	1.36682	0.624	0.059	0	CD8 cytotoxic	GZMM
																					0	1.36108	0.782	0.269	0	CD8 cytotoxic	LSP1
																					0	1.31686	0.635	0.157	0	CD8 cytotoxic	GIMAP7
																					0	1.31309	0.84	0.402	0	CD8 cytotoxic	S100A4
																					0	1.30552	0.631	0.17	0	CD8 cytotoxic	APOBEC3G
																					0	1.27624	0.577	0.118	0	CD8 cytotoxic	CD7
																					0	1.27475	0.644	0.188	0	CD8 cytotoxic	CYTIP
																					0	1.26958	0.649	0.188	0	CD8 cytotoxic	ISG20
																					0	1.26165	0.999	0.974	0	CD8 cytotoxic	B2M
																					0	1.2378	0.958	0.693	0	CD8 cytotoxic	HLA-E
																					0	2.11987	0.63	0.098	0	CD8 EM	IL7R
																					0	1.99716	0.928	0.671	0	CD8 EM	ZFP36L2
																					0	1.86532	0.55	0.234	0	CD8 EM	MT-ATP8
																					0	1.80278	0.929	0.204	0	CD8 EM	IL32
																					0	1.79583	0.98	0.761	0	CD8 EM	BTG1
																					0	1.78868	0.923	0.442	0	CD8 EM	CXCR4
																					0	1.77085	0.728	0.135	0	CD8 EM	IFITM1
																					0	1.75385	0.921	0.223	0	CD8 EM	CD52
																					0	1.73749	0.831	0.484	0	CD8 EM	TSC22D3
																					0	1.72397	0.83	0.3	0	CD8 EM	CD69
																					0	1.67051	0.866	0.142	0	CD8 EM	CD3E
																					0	1.66793	0.689	0.131	0	CD8 EM	LTB
																					0	1.64353	0.695	0.232	0	CD8 EM	DUSP2
																					0	1.49077	0.85	0.149	0	CD8 EM	CD3D
																					0	1.46779	0.943	0.749	0	CD8 EM	JUNB
																					0	1.41857	0.681	0.279	0	CD8 EM	TNFAIP3
																					0	1.40098	0.656	0.133	0	CD8 EM	CRIP1
																					0	1.39492	0.671	0.223	0	CD8 EM	CCL5
																					0	1.3856	0.788	0.151	0	CD8 EM	CD2
																					0	1.38305	0.494	0.108	0	CD8 EM	GZMK
																					0	1.36412	0.486	0.063	0	CD8 EM	PTPRCAP
																					0	1.31341	0.606	0.149	0	CD8 EM	GZMA
																					0	1.27749	0.704	0.204	0	CD8 EM	CYTIP
																					0	1.22807	0.345	0.058	0	CD8 EM	KLRB1
																					0	1.20083	0.848	0.42	0	CD8 EM	S100A4
																					0	1.17773	0.516	0.121	0	CD8 EM	TRAC
																					0	1.1754	0.822	0.409	0	CD8 EM	FXYD5
																					0	1.1711	0.778	0.271	0	CD8 EM	RAC2
																					0	1.15084	0.766	0.522	0	CD8 EM	TXNIP
																					0	1.15056	0.585	0.379	0	CD8 EM	CREM
																					0	1.14406	0.592	0.126	0	CD8 EM	TRBC2
																					0	1.142	0.93	0.521	0	CD8 EM	ARHGDIB
																					0	1.13208	0.38	0.092	0	CD8 EM	CD8A
																					0	1.11359	0.556	0.122	0	CD8 EM	TUBA4A
																					0	1.09731	0.986	0.894	0	CD8 EM	HLA-B
																					0	1.09023	0.459	0.095	0	CD8 EM	TRBC1
																					0	1.06525	0.843	0.435	0	CD8 EM	PTPRC
																					0	1.05681	0.681	0.205	0	CD8 EM	ISG20
																					0	1.05562	0.588	0.136	0	CD8 EM	CD7
																					0	1.05485	0.915	0.641	0	CD8 EM	MYL12A
																					0	1.04281	0.778	0.412	0	CD8 EM	IFITM2
																					0	1.03902	0.639	0.108	0	CD8 EM	LCK
																					0	1.03553	0.522	0.134	0	CD8 EM	CST7
																					0	1.00239	0.684	0.229	0	CD8 EM	CD48
																					0	0.99585	0.853	0.455	0	CD8 EM	CORO1A
																					0	0.988208	0.626	0.24	0	CD8 EM	STK17B
																					0	0.982238	0.781	0.609	0	CD8 EM	DNAJB1
																					0	0.956341	0.7	0.469	0	CD8 EM	DDIT4
																					0	0.942379	0.598	0.112	0	CD8 EM	CD3G
																					0	0.932501	0.561	0.157	0	CD8 EM	SPOCK2
																					0	4.27166	0.831	0.08	0	CD8 NK sig	GNLY
																					0	3.6715	0.987	0.159	0	CD8 NK sig	NKG7
																					0	2.90026	0.765	0.059	0	CD8 NK sig	GZMB
																					0	2.50702	0.808	0.068	0	CD8 NK sig	PRF1
																					0	2.35524	0.905	0.14	0	CD8 NK sig	CST7
																					0	2.2325	0.795	0.054	0	CD8 NK sig	KLRD1
																					0	2.22408	0.6	0.007	0	CD8 NK sig	FGFBP2
																					0	2.21522	0.931	0.231	0	CD8 NK sig	CCL5
																					0	2.20156	0.876	0.112	0	CD8 NK sig	CTSW
																					0	2.0887	0.752	0.092	0	CD8 NK sig	GZMH
																					0	2.04747	0.59	0.062	0	CD8 NK sig	KLRB1
																					0	1.93128	0.861	0.158	0	CD8 NK sig	GZMA
																					0	1.77698	0.74	0.145	0	CD8 NK sig	CD7
																					0	1.62449	0.869	0.42	0	CD8 NK sig	IFITM2
																					0	1.59934	0.646	0.094	0	CD8 NK sig	CD247
																					0	1.59275	0.672	0.148	0	CD8 NK sig	IFITM1
																					0	1.55767	0.486	0.044	0	CD8 NK sig	SPON2
																					0	1.51186	0.809	0.239	0	CD8 NK sig	CD52
																					0	1.50702	0.774	0.221	0	CD8 NK sig	IL32
																					0	1.47305	0.924	0.428	0	CD8 NK sig	S100A4
																					0	1.46867	0.888	0.432	0	CD8 NK sig	HCST
																					0	1.42374	0.448	0.008	0	CD8 NK sig	KLRF1
																					0	1.42042	0.671	0.093	0	CD8 NK sig	GZMM
																					0	1.37538	0.647	0.242	0	CD8 NK sig	DUSP2
																					0	1.3604	0.925	0.647	0	CD8 NK sig	MYL12A
																					0	1.35527	0.484	0.256	0	CD8 NK sig	CMC1
																					0	1.3174	0.783	0.281	0	CD8 NK sig	RAC2
																					0	1.31358	0.994	0.87	0	CD8 NK sig	HLA-C
																					0	1.26114	0.434	0.047	0	CD8 NK sig	CLIC3
																					0	1.25902	0.843	0.444	0	CD8 NK sig	PTPRC
																					0	1.23685	0.389	0.242	0	CD8 NK sig	MT-ATP8
																					0	1.2368	0.764	0.527	0	CD8 NK sig	TXNIP
																					0	1.23337	0.761	0.492	0	CD8 NK sig	TSC22D3
																					0	1.20239	0.995	0.896	0	CD8 NK sig	HLA-B
																					0	1.20227	0.514	0.122	0	CD8 NK sig	PLAC8
																					0	1.17211	0.946	0.766	0	CD8 NK sig	BTG1
																					0	1.1498	0.602	0.16	0	CD8 NK sig	CD3E
																					0	1.14675	0.312	0.033	0	CD8 NK sig	TRDC
																					0	1.13383	0.956	0.709	0	CD8 NK sig	HLA-E
																					0	1.12769	0.297	0.112	0	CD8 NK sig	IL7R
																					0	1.12464	0.882	0.488	0	CD8 NK sig	CCL4
																					0	1.11699	0.514	0.102	0	CD8 NK sig	TRBC1
																					0	1.10689	0.618	0.256	0	CD8 NK sig	CCND3
																					0	1.08359	0.448	0.097	0	CD8 NK sig	CD8A
																					0	1.08153	0.818	0.677	0	CD8 NK sig	ZFP36L2
																					0	1.07926	1	0.976	0	CD8 NK sig	B2M
																					0	1.07396	0.317	0.098	0	CD8 NK sig	AREG
																					0	1.056	0.837	0.463	0	CD8 NK sig	CORO1A
																					0	1.05288	0.598	0.156	0	CD8 NK sig	IL2RG
																					0	1.04483	0.577	0.206	0	CD8 NK sig	BIN2
																					0	2.66053	0.837	0.139	0	CD4 rest	LTB
																					0	2.32755	0.974	0.234	0	CD4 rest	CD52
																					0	2.1931	0.975	0.215	0	CD4 rest	IL32
																					0	2.13477	0.553	0.06	0	CD4 rest	KLRB1
																					0	2.11283	0.761	0.105	0	CD4 rest	IL7R
																					0	2.0038	0.966	0.425	0	CD4 rest	S100A4
																					0	1.91645	0.727	0.125	0	CD4 rest	TRAC
																					0	1.78492	0.879	0.161	0	CD4 rest	CD2
																					0	1.76887	0.913	0.16	0	CD4 rest	CD3D
																					0	1.50838	0.882	0.154	0	CD4 rest	CD3E
																					0	1.47054	0.681	0.132	0	CD4 rest	TRBC2
																					0	1.46794	0.965	0.645	0	CD4 rest	MYL12A
																					0	1.44238	0.504	0.1	0	CD4 rest	TRBC1
																					0	1.3981	0.652	0.146	0	CD4 rest	IFITM1
																					0	1.36186	0.88	0.415	0	CD4 rest	FXYD5
																					0	1.34786	0.864	0.525	0	CD4 rest	TXNIP
																					0	1.26893	0.824	0.278	0	CD4 rest	RAC2
																					0	1.26415	0.856	0.417	0	CD4 rest	IFITM2
																					0	1.23798	0.601	0.157	0	CD4 rest	GZMA
																					0	1.22657	0.673	0.183	0	CD4 rest	GIMAP7
																					0	1.22587	0.771	0.235	0	CD4 rest	CD48
																					0	1.22586	0.953	0.527	0	CD4 rest	ARHGDIB
																					0	1.22352	0.971	0.785	0	CD4 rest	SH3BGRL3
																					0	1.21793	0.902	0.46	0	CD4 rest	CORO1A
																					0	1.166	0.628	0.143	0	CD4 rest	CD7
																					0	1.16033	0.664	0.31	0	CD4 rest	CD69
																					0	1.13127	0.585	0.142	0	CD4 rest	CRIP1
																					0	1.1148	0.679	0.153	0	CD4 rest	IL2RG
																					0	1.08616	1	0.975	0	CD4 rest	B2M
																					0	1.07308	0.854	0.43	0	CD4 rest	HCST
																					0	1.02323	0.768	0.451	0	CD4 rest	CXCR4
																					0	1.0167	0.881	0.441	0	CD4 rest	PTPRC
																					0	0.999057	0.995	0.869	0	CD4 rest	HLA-C
																					0	0.996507	0.834	0.427	0	CD4 rest	GMFG
																					0	0.994927	0.64	0.12	0	CD4 rest	CD3G
																					0	0.980259	0.751	0.331	0	CD4 rest	PLAAT4
																					0	0.976077	0.644	0.116	0	CD4 rest	LCK
																					0	0.957697	0.665	0.213	0	CD4 rest	ISG20
																					0	0.948192	0.275	0.242	0	CD4 rest	MT-ATP8
																					0	0.927602	0.571	0.163	0	CD4 rest	SPOCK2
																					0	0.903935	0.287	0.072	0	CD4 rest	PTPRCAP
																					0	0.895997	0.924	0.765	0	CD4 rest	BTG1
																					0	0.884824	0.729	0.417	0	CD4 rest	LY6E
																					0	0.866601	0.609	0.213	0	CD4 rest	CYTIP
																					0	0.865975	0.99	0.895	0	CD4 rest	HLA-B
																					0	0.852853	0.641	0.29	0	CD4 rest	LIMD2
																					0	0.827958	0.648	0.334	0	CD4 rest	PLP2
																					0	0.819736	0.724	0.299	0	CD4 rest	LSP1
																					0	0.810129	0.566	0.149	0	CD4 rest	ACAP1
																					0	0.795343	0.645	0.492	0	CD4 rest	TSC22D3
																					0	2.53067	0.901	0.136	0	CD4 INF	LTB
																					0	2.40993	0.917	0.121	0	CD4 INF	TRAC
																					0	2.36322	0.986	0.232	0	CD4 INF	CD52
																					0	2.29436	0.993	0.213	0	CD4 INF	IL32
																					0	2.07703	0.944	0.305	0	CD4 INF	CD69
																					0	2.05925	0.976	0.424	0	CD4 INF	S100A4
																					0	1.92425	0.941	0.158	0	CD4 INF	CD2
																					0	1.83013	0.963	0.157	0	CD4 INF	CD3D
																					0	1.81478	0.522	0.059	0	CD4 INF	KLRB1
																					0	1.80089	0.64	0.097	0	CD4 INF	TRBC1
																					0	1.75991	0.96	0.448	0	CD4 INF	CXCR4
																					0	1.7398	0.809	0.129	0	CD4 INF	TRBC2
																					0	1.7293	0.776	0.409	0	CD4 INF	ISG15
																					0	1.62243	0.989	0.644	0	CD4 INF	MYL12A
																					0	1.58044	0.786	0.211	0	CD4 INF	ISG20
																					0	1.48241	0.889	0.232	0	CD4 INF	CD48
																					0	1.45928	0.963	0.459	0	CD4 INF	CORO1A
																					0	1.42091	0.921	0.415	0	CD4 INF	IFITM2
																					0	1.41458	0.974	0.751	0	CD4 INF	JUNB
																					0	1.39067	0.689	0.155	0	CD4 INF	GZMA
																					0	1.36129	0.872	0.414	0	CD4 INF	LY6E
																					0	1.32629	0.665	0.105	0	CD4 INF	IL7R
																					0	1.30593	1	0.975	0	CD4 INF	B2M
																					0	1.30496	0.919	0.414	0	CD4 INF	FXYD5
																					0	1.2951	0.857	0.329	0	CD4 INF	PLAAT4
																					0	1.27484	0.917	0.152	0	CD4 INF	CD3E
																					0	1.23384	0.992	0.764	0	CD4 INF	BTG1
																					0	1.21874	0.998	0.869	0	CD4 INF	HLA-C
																					0	1.19726	0.766	0.18	0	CD4 INF	GIMAP7
																					0	1.19393	0.793	0.15	0	CD4 INF	IL2RG
																					0	1.15962	0.887	0.276	0	CD4 INF	RAC2
																					0	1.14878	0.981	0.526	0	CD4 INF	ARHGDIB
																					0	1.14309	0.772	0.113	0	CD4 INF	LCK
																					0	1.13955	0.986	0.784	0	CD4 INF	SH3BGRL3
																					0	1.12258	0.918	0.428	0	CD4 INF	HCST
																					0	1.063	0.494	0.114	0	CD4 INF	GZMK
																					0	1.05788	0.908	0.425	0	CD4 INF	GMFG
																					0	1.01151	0.997	0.895	0	CD4 INF	HLA-B
																					0	0.998914	0.698	0.238	0	CD4 INF	DUSP2
																					0	0.991245	0.761	0.288	0	CD4 INF	LIMD2
																					0	0.960005	0.7	0.146	0	CD4 INF	ACAP1
																					0	0.948678	1	0.994	0	CD4 INF	TMSB4X
																					0	0.938962	0.864	0.453	0	CD4 INF	ANXA1
																					0	0.933933	0.701	0.118	0	CD4 INF	CD3G
																					0	0.910273	0.833	0.463	0	CD4 INF	RPS4Y1
																					0	0.907566	0.738	0.228	0	CD4 INF	CCL5
																					0	0.900506	0.452	0.16	0	CD4 INF	TNFSF10
																					0	0.886701	0.625	0.142	0	CD4 INF	CD7
																					0	0.883051	0.817	0.296	0	CD4 INF	LSP1
																					0	0.881913	0.715	0.28	0	CD4 INF	GIMAP4
																					0	2.17939	0.871	0.225	0	Stress sig	CCL5
																					0	2.01693	0.71	0.143	0	Stress sig	IFITM1
																					0	1.98567	0.579	0.106	0	Stress sig	IL7R
																					0	1.9854	0.705	0.11	0	Stress sig	GZMK
																					0	1.95996	0.838	0.152	0	Stress sig	GZMA
																					0	1.80776	0.928	0.213	0	Stress sig	IL32
																					0	1.79224	0.921	0.15	0	Stress sig	CD3E
																					0	1.73618	0.725	0.155	0	Stress sig	NKG7
																					0	1.62331	0.932	0.674	0	Stress sig	ZFP36L2
																					0	1.61105	0.859	0.158	0	Stress sig	CD2
																					0	1.60629	0.926	0.439	0	Stress sig	PTPRC
																					0	1.5741	0.678	0.141	0	Stress sig	CD7
																					0	1.56715	0.908	0.232	0	Stress sig	CD52
																					0	1.56285	0.76	0.135	0	Stress sig	CST7
																					0	1.54337	0.979	0.763	0	Stress sig	BTG1
																					0	1.53787	0.7	0.284	0	Stress sig	TNFAIP3
																					0	1.53672	0.877	0.157	0	Stress sig	CD3D
																					0	1.52864	0.808	0.307	0	Stress sig	CD69
																					0	1.52665	0.621	0.091	0	Stress sig	CD8A
																					0	1.47658	0.756	0.21	0	Stress sig	ISG20
																					0	1.45165	0.848	0.276	0	Stress sig	RAC2
																					0	1.4341	0.668	0.13	0	Stress sig	TRBC2
																					0	1.42286	0.652	0.139	0	Stress sig	CRIP1
																					0	1.42228	0.445	0.069	0	Stress sig	PTPRCAP
																					0	1.40881	0.908	0.448	0	Stress sig	CXCR4
																					0	1.39844	0.836	0.488	0	Stress sig	TSC22D3
																					0	1.36376	0.692	0.238	0	Stress sig	DUSP2
																					0	1.34157	0.867	0.523	0	Stress sig	TXNIP
																					0	1.32572	0.567	0.089	0	Stress sig	GZMH
																					0	1.31251	0.563	0.238	0	Stress sig	MT-ATP8
																					0	1.30596	0.936	0.785	0	Stress sig	SH3BGRL3
																					0	1.29487	0.38	0.058	0	Stress sig	GZMB
																					0	1.27258	0.729	0.116	0	Stress sig	CD3G
																					0	1.27092	0.602	0.125	0	Stress sig	TRAC
																					0	1.25952	0.804	0.316	0	Stress sig	LCP1
																					0	1.22451	0.919	0.644	0	Stress sig	MYL12A
																					0	1.21952	0.696	0.307	0	Stress sig	MYH9
																					0	1.20677	0.525	0.072	0	Stress sig	CD8B
																					0	1.1806	0.463	0.099	0	Stress sig	TRBC1
																					0	1.17236	0.789	0.417	0	Stress sig	IFITM2
																					0	1.14856	0.939	0.526	0	Stress sig	ARHGDIB
																					0	1.14032	0.717	0.113	0	Stress sig	LCK
																					0	1.13959	0.874	0.459	0	Stress sig	CORO1A
																					0	1.13958	0.573	0.14	0	Stress sig	LTB
																					0	1.12827	0.969	0.707	0	Stress sig	HLA-E
																					0	1.12762	0.631	0.109	0	Stress sig	CTSW
																					0	1.11921	0.718	0.234	0	Stress sig	CD48
																					0	1.11625	0.746	0.612	0	Stress sig	DNAJB1
																					0	1.10118	0.509	0.443	0	Stress sig	HSPH1
																					0	1.09922	0.64	0.181	0	Stress sig	GIMAP7
																					0	3.21913	0.987	0.217	0	Reg T	IL32
																					0	3.06458	0.886	0.14	0	Reg T	LTB
																					0	2.62674	0.793	0.126	0	Reg T	TRAC
																					0	2.31453	0.978	0.426	0	Reg T	S100A4
																					0	2.28288	0.635	0.028	0	Reg T	TNFRSF4
																					0	2.06733	0.605	0.1	0	Reg T	TRBC1
																					0	1.99974	0.939	0.161	0	Reg T	CD3D
																					0	1.91366	0.732	0.133	0	Reg T	TRBC2
																					0	1.89882	0.65	0.026	0	Reg T	TNFRSF18
																					0	1.84794	0.908	0.162	0	Reg T	CD2
																					0	1.67669	0.936	0.236	0	Reg T	CD52
																					0	1.62404	0.662	0.027	0	Reg T	CTLA4
																					0	1.60155	0.685	0.083	0	Reg T	BATF
																					0	1.58232	0.715	0.143	0	Reg T	CD7
																					0	1.53875	0.748	0.087	0	Reg T	CD27
																					0	1.5299	0.795	0.153	0	Reg T	IL2RG
																					0	1.50863	0.683	0.04	0	Reg T	TIGIT
																					0	1.46576	0.875	0.155	0	Reg T	CD3E
																					0	1.42584	0.601	0.004	0	Reg T	FOXP3
																					0	1.40806	0.509	0.046	0	Reg T	IL2RA
																					0	1.38852	0.747	0.162	0	Reg T	SPOCK2
																					0	1.33064	0.782	0.213	0	Reg T	ISG20
																					0	1.32935	0.855	0.279	0	Reg T	RAC2
																					0	1.32294	0.962	0.528	0	Reg T	ARHGDIB
																					0	1.31857	1	0.975	0	Reg T	B2M
																					0	1.31689	0.775	0.116	0	Reg T	LCK
																					0	1.31186	0.893	0.462	0	Reg T	CORO1A
																					0	1.28741	0.766	0.286	0	Reg T	CARD16
																					0	1.24306	0.606	0.163	0	Reg T	DUSP4
																					0	1.24284	0.588	0.095	0	Reg T	BIRC3
																					0	1.21622	0.995	0.895	0	Reg T	HLA-B
																					0	1.19741	0.745	0.246	0	Reg T	STK17B
																					0	1.19519	0.896	0.442	0	Reg T	PTPRC
																					0	1.18021	0.809	0.468	0	Reg T	CTSC
																					0	1.17452	0.961	0.765	0	Reg T	BTG1
																					0	1.12916	0.858	0.417	0	Reg T	FXYD5
																					0	1.11467	0.528	0.036	0	Reg T	ICOS
																					0	1.10969	0.994	0.869	0	Reg T	HLA-C
																					0	1.08122	0.687	0.12	0	Reg T	CD3G
																					0	1.05578	0.711	0.289	0	Reg T	CYTOR
																					0	1.04742	0.532	0.077	0	Reg T	PIM2
																					0	1.03778	0.935	0.646	0	Reg T	MYL12A
																					0	1.02734	0.38	0.012	0	Reg T	AC133644.2
																					0	1.02711	0.797	0.299	0	Reg T	LSP1
																					0	1.0058	0.641	0.231	0	Reg T	GBP2
																					0	0.993811	0.622	0.1	0	Reg T	LAT
																					0	0.987963	0.638	0.26	0	Reg T	TNFRSF1B
																					0	0.9853	0.661	0.158	0	Reg T	ICAM3
																					0	0.984042	0.514	0.159	0	Reg T	PMAIP1
																					0	0.969259	0.722	0.386	0	Reg T	RNF213
																					0	2.44319	0.876	0.159	0	Prolif T	NKG7
																					0	2.35554	0.92	0.156	0	Prolif T	GZMA
																					0	2.17809	0.867	0.45	0	Prolif T	HMGB2
																					0	2.06253	0.743	0.114	0	Prolif T	GZMK
																					0	2.04582	0.676	0.399	0	Prolif T	H4C3
																					0	2.0414	0.935	0.23	0	Prolif T	CCL5
																					0	2.00807	0.847	0.127	0	Prolif T	TRAC
																					0	1.94073	0.968	0.219	0	Prolif T	IL32
																					0	1.93598	0.951	0.162	0	Prolif T	CD3D
																					0	1.86477	0.957	0.237	0	Prolif T	CD52
																					0	1.855	0.969	0.462	0	Prolif T	CORO1A
																					0	1.85497	0.83	0.505	0	Prolif T	STMN1
																					0	1.78067	0.789	0.142	0	Prolif T	CRIP1
																					0	1.76771	0.829	0.134	0	Prolif T	TRBC2
																					0	1.74775	0.938	0.163	0	Prolif T	CD2
																					0	1.63439	0.943	0.725	0	Prolif T	HMGN2
																					0	1.63155	0.94	0.28	0	Prolif T	RAC2
																					0	1.61931	0.865	0.695	0	Prolif T	TUBB
																					0	1.60555	0.427	0.061	0	Prolif T	GZMB
																					0	1.59003	0.628	0.101	0	Prolif T	TRBC1
																					0	1.53139	0.787	0.14	0	Prolif T	CST7
																					0	1.43248	0.987	0.786	0	Prolif T	SH3BGRL3
																					0	1.42788	0.901	0.821	0	Prolif T	TUBA1B
																					0	1.41686	0.838	0.196	0	Prolif T	APOBEC3G
																					0	1.41393	0.942	0.156	0	Prolif T	CD3E
																					0	1.41227	0.696	0.095	0	Prolif T	CD8A
																					0	1.40207	0.974	0.529	0	Prolif T	ARHGDIB
																					0	1.40014	0.66	0.092	0	Prolif T	GZMH
																					0	1.38408	0.334	0.037	0	Prolif T	XCL2
																					0	1.3772	0.648	0.135	0	Prolif T	TYMS
																					0	1.3085	0.589	0.068	0	Prolif T	MKI67
																					0	1.30257	0.96	0.646	0	Prolif T	MYL12A
																					0	1.2969	0.905	0.681	0	Prolif T	H2AZ1
																					0	1.29681	0.622	0.114	0	Prolif T	PCLAF
																					0	1.28735	0.523	0.093	0	Prolif T	UBE2C
																					0	1.26495	0.628	0.089	0	Prolif T	CD27
																					0	1.26136	0.931	0.626	0	Prolif T	COTL1
																					0	1.25092	0.902	0.428	0	Prolif T	S100A4
																					0	1.24902	0.542	0.063	0	Prolif T	LAG3
																					0	1.24757	0.644	0.075	0	Prolif T	CD8B
																					0	1.24275	0.386	0.035	0	Prolif T	IFNG
																					0	1.23063	0.781	0.129	0	Prolif T	TUBA4A
																					0	1.22592	0.897	0.319	0	Prolif T	LCP1
																					0	1.20203	0.692	0.226	0	Prolif T	SMC4
																					0	1.18406	0.534	0.115	0	Prolif T	CENPF
																					0	1.18296	0.544	0.1	0	Prolif T	TOP2A
																					0	1.18179	0.819	0.12	0	Prolif T	CD3G
																					0	1.17236	0.995	0.87	0	Prolif T	HLA-C
																					0	1.16783	0.824	0.154	0	Prolif T	IL2RG
																					0	1.16709	0.799	0.334	0	Prolif T	PLP2
																					0	4.07507	0.628	0.081	0	NK	GNLY
																					0	3.23629	0.954	0.158	0	NK	NKG7
																					0	2.83756	0.94	0.143	0	NK	CD7
																					0	2.7985	0.914	0.06	0	NK	KLRB1
																					0	2.67451	0.917	0.23	0	NK	CCL5
																					0	2.6109	0.949	0.111	0	NK	CTSW
																					0	2.6037	0.847	0.033	0	NK	XCL2
																					0	2.45987	0.796	0.025	0	NK	XCL1
																					0	2.45445	0.844	0.029	0	NK	TRDC
																					0	2.28934	0.855	0.053	0	NK	KLRD1
																					0	2.08129	0.674	0.016	0	NK	KLRC1
																					0	2.06013	0.825	0.157	0	NK	GZMA
																					0	1.76856	0.798	0.051	0	NK	IL2RB
																					0	1.69363	0.831	0.197	0	NK	APOBEC3G
																					0	1.68388	0.924	0.419	0	NK	IFITM2
																					0	1.67486	0.626	0.028	0	NK	TNFRSF18
																					0	1.66811	0.612	0.002	0	NK	KRT81
																					0	1.65975	0.948	0.431	0	NK	HCST
																					0	1.63929	0.495	0.06	0	NK	GZMB
																					0	1.63062	0.828	0.311	0	NK	CD69
																					0	1.62917	0.526	0.096	0	NK	AREG
																					0	1.59569	0.618	0.006	0	NK	KRT86
																					0	1.57412	0.671	0.221	0	NK	IL32
																					0	1.56228	0.838	0.14	0	NK	CST7
																					0	1.54075	0.775	0.093	0	NK	CD247
																					0	1.48904	0.609	0.255	0	NK	CMC1
																					0	1.4762	0.744	0.068	0	NK	PRF1
																					0	1.4523	0.939	0.462	0	NK	CORO1A
																					0	1.44597	0.962	0.646	0	NK	MYL12A
																					0	1.428	0.71	0.051	0	NK	MATK
																					0	1.38549	0.854	0.417	0	NK	LY6E
																					0	1.32078	0.866	0.299	0	NK	LSP1
																					0	1.29939	0.542	0.046	0	NK	CLIC3
																					0	1.29432	0.686	0.242	0	NK	DUSP2
																					0	1.26015	0.455	0.031	0	NK	ZNF683
																					0	1.2559	0.787	0.154	0	NK	IL2RG
																					0	1.19721	0.604	0.039	0	NK	TMIGD2
																					0	1.18345	0.853	0.281	0	NK	RAC2
																					0	1.13462	0.795	0.238	0	NK	CD48
																					0	1.13071	0.9	0.487	0	NK	CCL4
																					0	1.12517	0.992	0.87	0	NK	HLA-C
																					0	1.11946	0.793	0.333	0	NK	PLAAT4
																					0	1.11458	0.6	0.093	0	NK	GZMM
																					0	1.09642	0.796	0.239	0	NK	CD52
																					0	1.08222	0.787	0.332	0	NK	CLEC2B
																					0	1.07169	0.773	0.291	0	NK	LIMD2
																					0	1.03994	0.562	0.144	0	NK	LTB
																					0	1.03716	0.703	0.149	0	NK	ACAP1
																					0	1.03673	0.73	0.265	0	NK	HOPX
																					0	1.00935	0.642	0.413	0	NK	ISG15
																					0	3.17501	0.784	0.129	0	B cell	IGKC
																					0	3.142	0.917	0.008	0	B cell	CD79A
																					0	2.38483	0.872	0.009	0	B cell	MS4A1
																					0	2.3338	0.564	0.08	0	B cell	IGLC2
																					0	2.32555	0.878	0.144	0	B cell	LTB
																					0	2.14578	0.829	0.031	0	B cell	CD79B
																					0	2.12908	0.553	0.029	0	B cell	IGHM
																					0	1.94575	0.936	0.434	0	B cell	CD37
																					0	1.92699	0.958	0.24	0	B cell	CD52
																					0	1.47771	0.665	0.009	0	B cell	BANK1
																					0	1.37429	0.666	0.313	0	B cell	CD69
																					0	1.31819	0.855	0.454	0	B cell	CXCR4
																					0	1.29999	0.894	0.339	0	B cell	HLA-DQA1
																					0	1.29711	0.94	0.414	0	B cell	HLA-DQB1
																					0	1.14383	0.753	0.24	0	B cell	CD48
																					0	1.08108	0.725	0.293	0	B cell	LIMD2
																					0	1.06529	0.997	0.616	0	B cell	HLA-DRA
																					0	1.03394	0.542	0.102	0	B cell	SELL
																					0	1.0322	0.999	0.705	0	B cell	CD74
																					0	0.967564	0.487	0.099	0	B cell	BIRC3
																					0	0.913533	0.447	0.03	0	B cell	SPIB
																					0	0.877851	0.868	0.464	0	B cell	CORO1A
																					0	0.875648	0.429	0.013	0	B cell	TNFRSF13C
																					0	0.849438	0.507	0.185	0	B cell	POU2F2
																					0	0.817819	0.493	0.123	0	B cell	PLAC8
																					0	0.804861	0.391	0.004	0	B cell	BLK
																					0	0.785868	0.43	0.084	0	B cell	CD24
																					0	0.784168	0.943	0.766	0	B cell	BTG1
																					0	0.782926	0.55	0.206	0	B cell	NCF1
																					0	0.777744	0.749	0.493	0	B cell	TSC22D3
																					0	0.772218	0.977	0.547	0	B cell	HLA-DPB1
																					0	0.749932	0.697	0.283	0	B cell	RAC2
																					0	0.732766	0.581	0.217	0	B cell	ISG20
																					0	0.730178	0.349	0.002	0	B cell	TNFRSF13B
																					0	0.706892	0.382	0.047	0	B cell	FCMR
																					0	0.69389	0.386	0.105	0	B cell	HVCN1
																					0	0.656601	0.333	0.005	0	B cell	FCRLA
																					0	0.643454	0.477	0.218	0	B cell	PTPN6
																					0	0.642717	0.392	0.078	0	B cell	RIPOR2
																					0	0.63773	0.599	0.317	0	B cell	EVI2B
																					0	0.633897	0.736	0.528	0	B cell	TXNIP
																					0	0.633214	0.372	0.066	0	B cell	PDLIM1
																					0	0.63263	0.645	0.371	0	B cell	GPSM3
																					0	0.630084	0.678	0.302	0	B cell	LSP1
																					0	0.626634	0.609	0.311	0	B cell	HLA-DRB5
																					0	0.624043	0.298	0.031	0	B cell	JCHAIN
																					0	0.600177	0.421	0.166	0	B cell	ARHGAP24
																					0	0.571346	0.443	0.173	0	B cell	TNFAIP8
[truncated: 652 more rows]

## Sheet: S5
Patient	Age	Sex	Location	Diagnosis	TERT	EGFR	ATRX	MGMT	Biobank	Data generated	Subtype	Pathology comments
NH16-2366	46	M	Left frontal	IDH-wildtype glioblastoma	mutated	amplified	retained	NM	BRAINUK	snRNAseq	NA	Predominantly viable tumour, no necrosis
NH17-1245	59	M	Left temporal	IDH-wildtype glioblastoma	mutated	WT	retained	NM	BRAINUK	snRNAseq/RNA-ISS	NA	Partly cellular viable tumour and one major fragment of CNS tissue, infiltrated by tumour cells
NH17-1258	71	F	Right temporal	IDH-wildtype glioblastoma	mutated	WT	retained	NM	BRAINUK	snRNAseq	NA	Section with variably cellular glioma. Left bottom part contains CNS tissue with infiltrating vessels, followed by a piece of cellular tumour, and the top part of the sample contains necrosis
NH17-1431	67	F	NA	IDH-wildtype glioblastoma	mutated	NA	retained	NM	BRAINUK	HybISS	NA	Mostly viable tumour, with some areas of poorly preserved necrosis.
NH17-161	67	M	Right temporal	IDH-wildtype glioblastoma	mutated	WT	retained	NM	BRAINUK	snRNAseq/RNA-ISS	NA	Predominantly viable tumour with some infiltration zone into adjacent CNS
NH17-1953	57	M	Right temporal	IDH-wildtype glioblastoma	mutated	WT	retained	NM	BRAINUK	snRNAseq	NA	Most viable tumour, adjacent some CNS tissue which is variably infiltrated by tumour cells
NH17-2069	70	M	Left frontal	IDH-wildtype glioblastoma	mutated	WT	retained	NM	BRAINUK	snRNAseq	NA	Half of the sample is viable tumour, the other half necrotic tissue and blood
NH17-2680	42	M	Right frontotemporal	IDH-wildtype glioblastoma	mutated	WT	retained	NM	BRAINUK	snRNAseq/RNA-ISS	NA	The majority of the tumour is viable, with variably cellular tumour components and there are some areas of tumour necrosis.
NH17-442	NA	NA	NA	IDH-wildtype glioblastoma	mutated	WT	retained	NA	BRAINUK	snRNAseq/RNA-ISS	NA	NA
NH18-1406	53	M	Right frontal	IDH-wildtype glioblastoma	mutated	amplified	retained	M	BRAINUK	snRNAseq/RNA-ISS	NA	The majority of the tumour is solid, cellular, and some areas are infiltration zone of the brain
NH19-565	72	F	Right temporal	IDH-wildtype glioblastoma	mutated	WT	retained	M	BRAINUK	snRNAseq/RNA-ISS	NA	Moderately cellular glioma, the high-grade features are towards the top of the sample with microvascular proliferations
NH19-123	74	M	Left frontal	IDH-wildtype glioblastoma	mutated	amplified	retained	NM	BRAINUK	snRNAseq	NA	Predominately CNS tissue, and infiltration zone of a glioma towards the left of the sample
3013	78	F	NA	IDH-wildtype glioblastoma	NA	NA	NA	NA	UCAN	RNA-ISS	PN	NA
3065	77	M	NA	IDH-wildtype glioblastoma	NA	NA	NA	NA	UCAN	RNA-ISS	CL	NA
3123	64	M	NA	IDH-wildtype glioblastoma	NA	NA	NA	NA	UCAN	RNA-ISS	CL	NA
3137	74	M	NA	IDH-wildtype glioblastoma	NA	NA	NA	NA	UCAN	RNA-ISS	NL	NA
3172	50	M	NA	IDH-wildtype glioblastoma	NA	NA	NA	NA	UCAN	RNA-ISS	MS	NA
3164	68	M	NA	IDH-wildtype glioblastoma	NA	NA	NA	NA	UCAN	RNA-ISS	CL	NA
			ell

## Sheet: S6
Gene	Sequence	LbarID
ABCA1	GTGCTCATCTCAGAGCGTATTATATGCAAGGTCGCTGCGTCTATTTAGTGGAGCCAGGTTCTGCCGGATrG	201
ABCA1	CTCACAAGAAGAGGACGTATTATATGCAAGGTCGCTGCGTCTATTTAGTGGAGCCACTAGCAGGCCAGCrG	201
ABCA1	CAGCTTCTCATGCTGCGTATTATATGCAAGGTCGCTGCGTCTATTTAGTGGAGCCTGTCGCATGTCACTrC	201
ABCA1	GCCAGCGCTCACAAGCGTATTATATGCAAGGTCGCTGCGTCTATTTAGTGGAGCCGATGACCACTAGCArG	201
ABCA1	TACTCGCTCTGCTGCCGTATTATATGCAAGGTCGCTGCGTCTATTTAGTGGAGCCCATGTTGGAACGAArG	201
IGFBP2	CGCATGGTGGAGATCCGTCAGTAATACGAGCTACATGCGTCTATTTAGTGGAGCCCGCTCATCCGGAAGrG	272
IGFBP2	GCCTCCTTCTGAGTGCGTCAGTAATACGAGCTACATGCGTCTATTTAGTGGAGCCGTGGTTCTCCACCArG	272
IGFBP2	TCAGTGACCTTCTCCCGTCAGTAATACGAGCTACATGCGTCTATTTAGTGGAGCCATCTGCCGGTGCTGrC	272
IGFBP2	CTTCTGAGTGGTCATCGTCAGTAATACGAGCTACATGCGTCTATTTAGTGGAGCCTCTCCACCAGGCCTrC	272
IGFBP2	CACCAGGCCTCCTTCCGTCAGTAATACGAGCTACATGCGTCTATTTAGTGGAGCCGTCCACGTGGTTCTrC	272
CD9	GAATCGGAGCCATAGTCTGTTGAGAGCTGAGTCTATGCGTCTATTTAGTGGAGCCCTTGGTCTGAGAGTrC	223
CD9	CACAAGATCATACTGTCTGTTGAGAGCTGAGTCTATGCGTCTATTTAGTGGAGCCCTGCGGATAGCACArG	223
CD9	AGGACTTCACGGTGATCTGTTGAGAGCTGAGTCTATGCGTCTATTTAGTGGAGCCTGATGGCATCAGGArC	223
CD9	CATAGTGGATGGCTTTCTGTTGAGAGCTGAGTCTATGCGTCTATTTAGTGGAGCCCACAGCAGTTCAACrG	223
GFAP	GACGCCATTGCCTCAAATAGTATAAAGTCGCGCCCTGCGTCTATTTAGTGGAGCCTCATGCATGTTGCTrG	260
GFAP	GCCATTGCCTCATACAATAGTATAAAGTCGCGCCCTGCGTCTATTTAGTGGAGCCTGCATGTTGCTGGArC	260
GFAP	GGCTTCCAGCCTCAGAATAGTATAAAGTCGCGCCCTGCGTCTATTTAGTGGAGCCAGCCAGGTTGTTCTrC	260
GFAP	AGGTCAAGGACTGCAAATAGTATAAAGTCGCGCCCTGCGTCTATTTAGTGGAGCCGAGACTCCAGGTCGrC	260
NOTCH3	CTCCGTAGCCTGGCGAGAGCTTTAACGAGGAAGTCTGCGTCTATTTAGTGGAGCCGTTCGCAGTGGAAGrC	312
NOTCH3	CAGCAACCAGATGGTAGAGCTTTAACGAGGAAGTCTGCGTCTATTTAGTGGAGCCCCACGCGGATGTCArG	312
NOTCH3	GACTGCAGGCAGAGCAGAGCTTTAACGAGGAAGTCTGCGTCTATTTAGTGGAGCCTGATCATTCTCAGGrC	312
NOTCH3	GTCGGTGATCTCACGAGAGCTTTAACGAGGAAGTCTGCGTCTATTTAGTGGAGCCCAGCCTGTCCAGGTrG	312
NOTCH3	CGTCCGCTCCATCCAAGAGCTTTAACGAGGAAGTCTGCGTCTATTTAGTGGAGCCCGGATGTCACAGAGrG	312
OLIG1	GACGGCGACTGTGAGCTACTTTGAATCACTACGCGTGCGTCTATTTAGTGGAGCCTAGCGCTCTTGACArG	318
OLIG1	CGAGAAGGAAGACCTCTACTTTGAATCACTACGCGTGCGTCTATTTAGTGGAGCCTCAACTGCAAGACGrG	318
OLIG1	ATCCGCTCTGGTCACCTACTTTGAATCACTACGCGTGCGTCTATTTAGTGGAGCCGAGGCGCCATCGAArC	318
OLIG1	CCTGCACGGCGGCCACTACTTTGAATCACTACGCGTGCGTCTATTTAGTGGAGCCACTTGGAGAATTGCrG	318
VIM	CCAGCAGGATCTTATACTAGACTAAATTCGACCCGTGCGTCTATTTAGTGGAGCCGCTGCTCGAGCTCGrG	401
VIM	TCGGCCAGGTTGTCGACTAGACTAAATTCGACCCGTGCGTCTATTTAGTGGAGCCAGGCGCATGATGTCrC	401
VIM	TGTTGATGGCGTCGGACTAGACTAAATTCGACCCGTGCGTCTATTTAGTGGAGCCTGTTCTTGAACTCGrG	401
VIM	TCCGGCTGGAGCTCGACTAGACTAAATTCGACCCGTGCGTCTATTTAGTGGAGCCACGTAGTCACGTAGrC	401
BNC2	ATCAGGCCTCTCACTATCTCGACACAAGCTAATCGTGCGTCTATTTAGTGGAGCCCTCACTGTGGTTCTrC	212
BNC2	TACCACTGGTTGGAAATCTCGACACAAGCTAATCGTGCGTCTATTTAGTGGAGCCGGTGCTGCTCTATGrG	212
BNC2	CAGCATCCTGAAGGAATCTCGACACAAGCTAATCGTGCGTCTATTTAGTGGAGCCCCAGCACCTTGCCArG	212
BNC2	AGTACCTCCTCTTGCATCTCGACACAAGCTAATCGTGCGTCTATTTAGTGGAGCCCCGTGCAGTATGTGrC	212
BNC2	GATGAATCCGGAATGATCTCGACACAAGCTAATCGTGCGTCTATTTAGTGGAGCCCCATCCTTCTCATCrC	212
SLC1A2	CTTGCATTCATCTACAATTACGGAAAGCGAGTTCGTGCGTCTATTTAGTGGAGCCGGCTGCCAGAGTTArC	357
SLC1A2	GCTGTAGGTTCATCCAATTACGGAAAGCGAGTTCGTGCGTCTATTTAGTGGAGCCAACAGCTTGAGTGArG	357
SLC1A2	CCTTGATTCTGACAAAATTACGGAAAGCGAGTTCGTGCGTCTATTTAGTGGAGCCCACAGGTGGCCGAArG	357
SLC1A2	TCCTCTGTTGGCAGGAATTACGGAAAGCGAGTTCGTGCGTCTATTTAGTGGAGCCACCAGCAGGCTGATrG	357
SLC1A2	ACTTCCACCTGCTTGAATTACGGAAAGCGAGTTCGTGCGTCTATTTAGTGGAGCCCTGTCGTGCATTCGrC	357
EMX2	GCATTCCGCTGCTCCTAGTGCAGATGACGTTAGTCTGCGTCTATTTAGTGGAGCCTCCAGAGTCTTCGCrC	240
EMX2	TTGGTGGCGATTCTCTAGTGCAGATGACGTTAGTCTGCGTCTATTTAGTGGAGCCTCCGGACTCGCCTGrC	240
EMX2	CGTTGAGGAACGGATTAGTGCAGATGACGTTAGTCTGCGTCTATTTAGTGGAGCCCGGCCGAGTGGAAGrC	240
EMX2	CACACTTAACATCATTAGTGCAGATGACGTTAGTCTGCGTCTATTTAGTGGAGCCCGCCGTGCGCTTGGrC	240
EMX2	ACTATCGCTGAGCCTTAGTGCAGATGACGTTAGTCTGCGTCTATTTAGTGGAGCCCTCTGTAAGAGGACrC	240
DCN	ACGTAGACACATCTGCGAGCAATACATACATCTGCTGCGTCTATTTAGTGGAGCCTGAATGGCAGAGCGrC	235
DCN	GCATTGACAGCGGAACGAGCAATACATACATCTGCTGCGTCTATTTAGTGGAGCCGACCACTCGAAGATrG	235
DCN	AGCATTCCTGGAAGTCGAGCAATACATACATCTGCTGCGTCTATTTAGTGGAGCCGGACCAAGAAGCAGrC	235
DCN	ATGATAGTGGCCTTCCGAGCAATACATACATCTGCTGCGTCTATTTAGTGGAGCCGCAAGCAGAAGGAGrG	235
SOX6	ATCTGAGGCGATGGTCGTCGAGCAATATGAATGACTGCGTCTATTTAGTGGAGCCGAGCAGTCAGATGTrC	372
SOX6	CTGAGCGGCATAGAGCGTCGAGCAATATGAATGACTGCGTCTATTTAGTGGAGCCCTGCATGCTGGCCArG	372
SOX6	CACACGCCGTGGACTCGTCGAGCAATATGAATGACTGCGTCTATTTAGTGGAGCCCTCTACATGCAGCTrG	372
SOX6	CACAGCATACCTGAGCGTCGAGCAATATGAATGACTGCGTCTATTTAGTGGAGCCCAACCTGTAGGCCGrG	372
SOX6	CCTGGCTTCAGAAGGCGTCGAGCAATATGAATGACTGCGTCTATTTAGTGGAGCCACTCCGAAGAAGCArG	372
P2RY12	TGCCTGTTGGTCAGAACCGTGCTAAAGTAACACTCTGCGTCTATTTAGTGGAGCCTTCTTGTCTCTCGGrC	324
P2RY12	AGGTGAGGTTGTCGAACCGTGCTAAAGTAACACTCTGCGTCTATTTAGTGGAGCCTGTTACCAGGCGCArG	324
P2RY12	TTCTGGTAGCGATCGACCGTGCTAAAGTAACACTCTGCGTCTATTTAGTGGAGCCAATGGCCTGGTGGTrC	324
P2RY12	TGAGGTTGTCGACGGACCGTGCTAAAGTAACACTCTGCGTCTATTTAGTGGAGCCTACCAGGCGCAGAGrG	324
P2RY12	CAGAGGTGAGGTTGTACCGTGCTAAAGTAACACTCTGCGTCTATTTAGTGGAGCCTGGTGTTACCAGGCrG	324
TMEM119	AACGTGGCCTTCAGGCGAGTTACAGAGAGTACACGTGCGTCTATTTAGTGGAGCCGCCACATCCTCCAGrG	388
TMEM119	CACAGGCAGAATGACCGAGTTACAGAGAGTACACGTGCGTCTATTTAGTGGAGCCTGCTGGAGCTCTGArG	388
TMEM119	AGACGATGAACATCACGAGTTACAGAGAGTACACGTGCGTCTATTTAGTGGAGCCTGATGACCGCGGCArC	388
TMEM119	ATGATGGCACTTGGTCGAGTTACAGAGAGTACACGTGCGTCTATTTAGTGGAGCCCTGCTGAGGTGAAGrG	388
ADM	ATCTGGTGTGCCAGCGTAGCGACATTGAGTTAGCATGCGTCTATTTAGTGGAGCCTCTGTGAACTGGTArG	204
ADM	CCAGCTTCTGCACCGGTAGCGACATTGAGTTAGCATGCGTCTATTTAGTGGAGCCGGTAGATCTGGTGTrG	204
ADM	AACCGAGCGGTGTCAGTAGCGACATTGAGTTAGCATGCGTCTATTTAGTGGAGCCTCCGACGCGACATCrC	204
ADM	TAAGGAAGCGAAGCCGTAGCGACATTGAGTTAGCATGCGTCTATTTAGTGGAGCCGCACCTGAGCAAGGrC	204
TMEM119	AACGTGGCCTTCAGGCGAGTTACAGAGAGTACACGTGCGTCTATTTAGTGGAGCCGCCACATCCTCCAGrG	388
TMEM119	CACAGGCAGAATGACCGAGTTACAGAGAGTACACGTGCGTCTATTTAGTGGAGCCTGCTGGAGCTCTGArG	388
TMEM119	AGACGATGAACATCACGAGTTACAGAGAGTACACGTGCGTCTATTTAGTGGAGCCTGATGACCGCGGCArC	388
TMEM119	ATGATGGCACTTGGTCGAGTTACAGAGAGTACACGTGCGTCTATTTAGTGGAGCCCTGCTGAGGTGAAGrG	388
MYL9	AAGCAGTGCTCAGTCAGAGATAACGAACGGTCCTTTGCGTCTATTTAGTGGAGCCAGACACACAGACCArG	301
MYL9	GTCCTGACCTCTTCCAGAGATAACGAACGGTCCTTTGCGTCTATTTAGTGGAGCCAGTGAGGCTGGACTrG	301
MYL9	AGTGAGGCTGGACTGAGAGATAACGAACGGTCCTTTGCGTCTATTTAGTGGAGCCGCCAGTTCTGAAGCrC	301
RGCC	AAGTGGCGCTCGTGGGAGCAATGCGTATAGCGATATGCGTCTATTTAGTGGAGCCTGCTCCTCGTAGTGrG	346
RGCC	CTGCTGTCGCTGACAGAGCAATGCGTATAGCGATATGCGTCTATTTAGTGGAGCCGAGTCGCTGAAGCCrG	346
RGCC	GCCTGGTAGAAGGTTGAGCAATGCGTATAGCGATATGCGTCTATTTAGTGGAGCCGTGAGCCTGAGAGTrG	346
FLT1	TGTCTGGCCTGCTTGGCTACTTACGACTCCGAGATTGCGTCTATTTAGTGGAGCCGCATTGGAGATGCArG	254
FLT1	CGCTGAGTGATGCTCGCTACTTACGACTCCGAGATTGCGTCTATTTAGTGGAGCCTCTATTATTGCCATrG	254
FLT1	CTGTGAGAAGCAGACGCTACTTACGACTCCGAGATTGCGTCTATTTAGTGGAGCCAACCTGAACTAGATrC	254
FLT1	TAAGACCGCTTGCCAGCTACTTACGACTCCGAGATTGCGTCTATTTAGTGGAGCCTTCATAGAGAGCCGrG	254
FLT1	TCCTTACACGACAAGGCTACTTACGACTCCGAGATTGCGTCTATTTAGTGGAGCCTGAATGATGGTCCArC	254
LYZ	AGTAGCGGCTATTGAAGTAATTTAACTAGGGCGCGTGCGTCTATTTAGTGGAGCCTGCCATCATTACACrC	291
LYZ	AGATGAAGGCATCAGAGTAATTTAACTAGGGCGCGTGCGTCTATTTAGTGGAGCCTGGAGATGACTGAArC	291
LYZ	TGACGGACATCTCTGAGTAATTTAACTAGGGCGCGTGCGTCTATTTAGTGGAGCCCAACCTTGAACATArC	291
LYZ	GTCAGAGTGCTAGGCAGTAATTTAACTAGGGCGCGTGCGTCTATTTAGTGGAGCCCATGTTGACTGCTArG	291
LYZ	TTGTGGATCACGGACAGTAATTTAACTAGGGCGCGTGCGTCTATTTAGTGGAGCCCCATGCTCTAATGCrC	291
ABCB1	TTGGTGAGGATCTCTTATCAGCCATGCGTACTCTATGCGTCTATTTAGTGGAGCCATGTATCGGAGCCGrC	471
ABCB1	TCTGAGCATGGATCGTATCAGCCATGCGTACTCTATGCGTCTATTTAGTGGAGCCCCAACTCACATCCTrG	471
ABCB1	CCTGTCCAACACTAATATCAGCCATGCGTACTCTATGCGTCTATTTAGTGGAGCCCAATGCTTGGAGATrG	471
ABCB1	CAAGAAGAATGAAGCTATCAGCCATGCGTACTCTATGCGTCTATTTAGTGGAGCCCAGCAGGATCAAGTrC	471
ABCB1	TGTAGCTGTCAATCATATCAGCCATGCGTACTCTATGCGTCTATTTAGTGGAGCCTTAGGCCTTCCGTGrC	471
ACTA2	GAGCTGCTTCACAGGTATCAGCTAGTATCACTCGCTGCGTCTATTTAGTGGAGCCCTTCACACATAGCTrG	472
ACTA2	TTCTTCACACATAGCTATCAGCTAGTATCACTCGCTGCGTCTATTTAGTGGAGCCGGCAGTGCTGTCCTrC	472
ACTA2	TGCTGTCCTCTTCTTTATCAGCTAGTATCACTCGCTGCGTCTATTTAGTGGAGCCCACACACCAAGGCArG	472
ACTA2	ACAGAGAGGAGCAGGTATCAGCTAGTATCACTCGCTGCGTCTATTTAGTGGAGCCAGTTGTGTGCTAGArG	472
ANGPTL2	TTCAGGATCCTGTTCTATCATGTAGACTCGGAGGCTGCGTCTATTTAGTGGAGCCATGTCGGCTGTCTGrG	473
ANGPTL2	TTGACGCAGATGGCATATCATGTAGACTCGGAGGCTGCGTCTATTTAGTGGAGCCTCAGGCTCCTTGGArG	473
ANGPTL2	TCCTCCATGGTCACCTATCATGTAGACTCGGAGGCTGCGTCTATTTAGTGGAGCCTTGCGGCCGGACCArG	473
ANGPTL2	GCCTCATGGTCCTTGTATCATGTAGACTCGGAGGCTGCGTCTATTTAGTGGAGCCATGTCACGCACAGTrG	473
ANGPTL2	CTGAGAAGTGGCCTGTATCATGTAGACTCGGAGGCTGCGTCTATTTAGTGGAGCCCTGATTATTCAACTrC	473
ANGPTL4	CTGTTCTGAGCCTTGTGATCTGTACTTCCAGTCACTGCGTCTATTTAGTGGAGCCAGTTGCTGGATCCTrG	474
ANGPTL4	ACTGGAGACGCGGAGTGATCTGTACTTCCAGTCACTGCGTCTATTTAGTGGAGCCGTTCCAGGTGCGAGrG	474
ANGPTL4	ATCCTCTTAGGTAGCTGATCTGTACTTCCAGTCACTGCGTCTATTTAGTGGAGCCGTCGGAGCACCGCTrC	474
ANGPTL4	ACATTCATCTCGTCCTGATCTGTACTTCCAGTCACTGCGTCTATTTAGTGGAGCCAGTCCGTGCGCCAGrG	474
ANGPTL4	AGGTGCTGCTTCTCCTGATCTGTACTTCCAGTCACTGCGTCTATTTAGTGGAGCCAGATGCTGAATTCGrC	474
ANXA1	GATGGTATTGAACACAGTATCTGAACATCGTCACCTGCGTCTATTTAGTGGAGCCGCTTCTGGTGGTAArG	475
ANXA1	AGCCAAGTCTTCATTAGTATCTGAACATCGTCACCTGCGTCTATTTAGTGGAGCCCCTGGCATCTGAATrC	475
ANXA1	ACATCCGAGGATGGAAGTATCTGAACATCGTCACCTGCGTCTATTTAGTGGAGCCTTATGCAAGGCAGCrG	475
ANXA1	AGGAATTCTGATACCAGTATCTGAACATCGTCACCTGCGTCTATTTAGTGGAGCCAACCAGGCCTGCTTrG	475
ANXA1	AGTTCCTCTCTGTAGAGTATCTGAACATCGTCACCTGCGTCTATTTAGTGGAGCCGCCAGATCTCTCTTrC	475
APOD	AGGATCCAGTACGGTAGTCACACAATACACTCTGGTGCGTCTATTTAGTGGAGCCTCATAGTCGGTGGCrC	476
APOD	AGCGTCCATTCTCAAAGTCACACAATACACTCTGGTGCGTCTATTTAGTGGAGCCAGTTGGCCTGGATGrC	476
APOD	AGGATCCAGTACGGTAGTCACACAATACACTCTGGTGCGTCTATTTAGTGGAGCCTCATAGTCGGTGGCrC	476
APOD	AGCACAGCAGGTCAGAGTCACACAATACACTCTGGTGCGTCTATTTAGTGGAGCCTTGGAATCTACTGCrG	476
APOD	TGTGAGGTTAACTGGAGTCACACAATACACTCTGGTGCGTCTATTTAGTGGAGCCCAGCTTGGCAGGCTrC	476
APOE	TCCTGCACCTGCTCAATGCGAATAACTATGACGCCTGCGTCTATTTAGTGGAGCCGAGCTGAGCAGCTCrC	477
APOE	GCTTGCTCCACCTTGATGCGAATAACTATGACGCCTGCGTCTATTTAGTGGAGCCGGCTCTGTCTCCACrC	477
APOE	TGCCTGTGATTGGCCATGCGAATAACTATGACGCCTGCGTCTATTTAGTGGAGCCGAACCTTCATCTTCrC	477
APOE	AGTGATTGTCGCTGGATGCGAATAACTATGACGCCTGCGTCTATTTAGTGGAGCCCAGGCTTCGGCGTTrC	477
APOE	ATGGTCTCGTCCATCATGCGAATAACTATGACGCCTGCGTCTATTTAGTGGAGCCGCCTTCAACTCCTTrC	477
AQP4	TGCTCCAATGATGGCCGATCTTCACAGAGACATCATGCGTCTATTTAGTGGAGCCCAGATAGAGGATTCrC	478
AQP4	CTGGTGCACACCATGCGATCTTCACAGAGACATCATGCGTCTATTTAGTGGAGCCGCGATGCTGATCTTrC	478
AQP4	ACCAGCGGTAAGATTCGATCTTCACAGAGACATCATGCGTCTATTTAGTGGAGCCAACCAGGAGACCATrG	478
AXL	AGGACACAGGCAGCGCGTCTGTAAGCTGGAGTAATTGCGTCTATTTAGTGGAGCCAAGAGAGCCAAGATrG	479
AXL	GCAATCTTCATCGTCCGTCTGTAAGCTGGAGTAATTGCGTCTATTTAGTGGAGCCGACCTCGTGCAGATrG	479
AXL	TGCCACACACACTGTCGTCTGTAAGCTGGAGTAATTGCGTCTATTTAGTGGAGCCAGCAGCAGTGTAGGrC	479
AXL	ACGCGGTACCTGACTCGTCTGTAAGCTGGAGTAATTGCGTCTATTTAGTGGAGCCCTGTAGGACTTGCGrC	479
AXL	ATCCAGACAGTCCGCCGTCTGTAAGCTGGAGTAATTGCGTCTATTTAGTGGAGCCCAAGGCATACAGTCrC	479
BANK1	ATGAGTGGCTCTTGTGAGGATCGAATACTGTCGTATGCGTCTATTTAGTGGAGCCGGAGGTCTGCTGCTrC	480
BANK1	GTGCACAATGGTGAGGAGGATCGAATACTGTCGTATGCGTCTATTTAGTGGAGCCCTTACCACCTGGATrG	480
BANK1	AGTTCTTCCTGACCAGAGGATCGAATACTGTCGTATGCGTCTATTTAGTGGAGCCTCCTGCAGGAGGATrG	480
BANK1	CGAGCTCTGTCTTGTGAGGATCGAATACTGTCGTATGCGTCTATTTAGTGGAGCCGCTGGACTCTCTATrC	480
BATF	CTGTGAGGCATGGCTGCTGAGATAGCACTCGATACTGCGTCTATTTAGTGGAGCCTCACTGCTGTCGGArG	481
BATF	CCTCTGTCGGCTCTTGCTGAGATAGCACTCGATACTGCGTCTATTTAGTGGAGCCGGCCTTCTGTGTCTrG	481
BATF	CGACGTGAAGTACTTGCTGAGATAGCACTCGATACTGCGTCTATTTAGTGGAGCCGTGGCTGTTCAGCArC	481
BATF	TTGGTGGAATGCGTGGCTGAGATAGCACTCGATACTGCGTCTATTTAGTGGAGCCGGAGCTGACATGAGrG	481
BCAN	TTCCACCTCCTCCGTGTATCTCACGATCTTGCAGATGCGTCTATTTAGTGGAGCCCTTCTGGAGTGGAGrC	482
BCAN	TGTCTCCTTCCAGAAGTATCTCACGATCTTGCAGATGCGTCTATTTAGTGGAGCCCGCGGTCCTCTGAGrC	482
BCAN	CAGAGTGGAAGGTGAGTATCTCACGATCTTGCAGATGCGTCTATTTAGTGGAGCCCTCTCTTGCCTCAArC	482
BCAN	CAGTAGACGTTGAAGGTATCTCACGATCTTGCAGATGCGTCTATTTAGTGGAGCCGCCGAGTCTCGGAArG	482
BCAN	CTGTCTCCTTCCAGAGTATCTCACGATCTTGCAGATGCGTCTATTTAGTGGAGCCGCGCGGTCCTCTGArG	482
BHLHE41	AAGTCGGACTGAATGGTATGACTACCTGCACTCAGTGCGTCTATTTAGTGGAGCCGAGTGGAACGCATCrC	483
BHLHE41	CCGCTCTTGTCCAGGGTATGACTACCTGCACTCAGTGCGTCTATTTAGTGGAGCCAGATACTTCTCCAGrG	483
BHLHE41	TTGCAAGAGATTGGAGTATGACTACCTGCACTCAGTGCGTCTATTTAGTGGAGCCCCAGAGCCTGGAGGrC	483
BHLHE41	GCCTCACAGGACTTCGTATGACTACCTGCACTCAGTGCGTCTATTTAGTGGAGCCCTTGGAGATAGGAArG	483
BHLHE41	CAAGTGGTTGATCAGGTATGACTACCTGCACTCAGTGCGTCTATTTAGTGGAGCCGGTGGCCACGGCGTrG	483
C1QC	CAAGGATGCAGACTGGTTCTCGTACTAGCTTCAGATGCGTCTATTTAGTGGAGCCGGAGAATGGTCTAGrG	484
C1QC	CTGTATGCGACGCGTGTTCTCGTACTAGCTTCAGATGCGTCTATTTAGTGGAGCCGCACGCACAGGTTGrG	484
C1QC	TGATCAGGCTGTTGGGTTCTCGTACTAGCTTCAGATGCGTCTATTTAGTGGAGCCGGACCGCGTTGAATrC	484
C1QC	AGCCACACCTCCTCGGTTCTCGTACTAGCTTCAGATGCGTCTATTTAGTGGAGCCTAGTCATTGACAGCrC	484
CA9	ACGTGGATCTCGGCATATCCATACGTCGTGACTCATGCGTCTATTTAGTGGAGCCGTGCTGAGGTGAACrC	485
CA9	AGGAATTCAGCTGGATATCCATACGTCGTGACTCATGCGTCTATTTAGTGGAGCCCACCAGCAGCCAGGrC	485
CA9	AAGATCCAGCCTCTATATCCATACGTCGTGACTCATGCGTCTATTTAGTGGAGCCCTTCTCACATTCTCrC	485
CA9	GCAGGCGCAGTTCTGTATCCATACGTCGTGACTCATGCGTCTATTTAGTGGAGCCTGTGGCCATTGTTGrC	485
CA9	CCTCAACAGTAGGTATATCCATACGTCGTGACTCATGCGTCTATTTAGTGGAGCCGAGGATCTCCAGGArG	485
CACNA2D3	AGTGCCACCAACTGCTATCCGGTAGACGGGTTATCTGCGTCTATTTAGTGGAGCCTAGCTGTCATATCGrG	486
CACNA2D3	ATCAGCCAAGGTGGATATCCGGTAGACGGGTTATCTGCGTCTATTTAGTGGAGCCGACATTCTCCTGCArC	486
CACNA2D3	CAGCCTGAGTTCCGGTATCCGGTAGACGGGTTATCTGCGTCTATTTAGTGGAGCCTCCTTCTTCGTACArG	486
CACNA2D3	CCTTCTTCGATGGTTTATCCGGTAGACGGGTTATCTGCGTCTATTTAGTGGAGCCTCTAAGTCATGCAGrG	486
CACNA2D3	CTGAGTTCCGGATGCTATCCGGTAGACGGGTTATCTGCGTCTATTTAGTGGAGCCTCTTCGTACAGCAGrC	486
CALCRL	TCTGCTGGAGAGAGATGATTAGTATCTAGGCGCACTGCGTCTATTTAGTGGAGCCCAGGAGGTGACACTrC	487
CALCRL	TCAAGACTCTACAACTGATTAGTATCTAGGCGCACTGCGTCTATTTAGTGGAGCCAATGACTGCTACGCrC	487
CALCRL	ACTCTACAACAGACATGATTAGTATCTAGGCGCACTGCGTCTATTTAGTGGAGCCCTGCTACGCCTCAArG	487
CALCRL	TGCAGTGAGGTGAATTGATTAGTATCTAGGCGCACTGCGTCTATTTAGTGGAGCCCTGGTTGTTGGCCArC	487
CALCRL	TTACACCAGCTCAGATGATTAGTATCTAGGCGCACTGCGTCTATTTAGTGGAGCCTGTGCTGGAACTGGrC	487
CALD1	TGCTTCCTCCTCTGCTGATTCTGACTGTCGATGACTGCGTCTATTTAGTGGAGCCCGATCGGCTTCCTCrC	488
CALD1	GTCGGTCACCTGTCCTGATTCTGACTGTCGATGACTGCGTCTATTTAGTGGAGCCATTCACCTCCACCTrG	488
CALD1	TGGATACGTCTCCTGTGATTCTGACTGTCGATGACTGCGTCTATTTAGTGGAGCCAGAGGTTCCGCTTGrC	488
CALD1	ATGCTAGTCAGCTTGTGATTCTGACTGTCGATGACTGCGTCTATTTAGTGGAGCCGCAGATTCACAGAArC	488
CALD1	ACTGCTCAGATACAGTGATTCTGACTGTCGATGACTGCGTCTATTTAGTGGAGCCGATGTGGTTGGTATrC	488
CALD1	AGGAATACTGCAGATTGATTCTGACTGTCGATGACTGCGTCTATTTAGTGGAGCCGGTTAGCTCTTCTGrG	488
CCL2	AGTGCGAGCTTCAGTACACTAATAAATGCGCGTCCTGCGTCTATTTAGTGGAGCCCATGCTGGAGGCGArG	489
CCL2	TTCAAGTCTTCGGAGACACTAATAAATGCGCGTCCTGCGTCTATTTAGTGGAGCCGTTGTGGAGTGAGTrG	489
CCL2	TGAGATCTTCCTATTACACTAATAAATGCGCGTCCTGCGTCTATTTAGTGGAGCCCGCGAGCCTCTGCArC	489
CCL2	ATGGAATCCTGAACCACACTAATAAATGCGCGTCCTGCGTCTATTTAGTGGAGCCTTGTCCAGGTGGTCrC	489
CCL20	CAAGACAGCAGTCAAACACTAGAACACCGTACTGTTGCGTCTATTTAGTGGAGCCTACGGTCTGTGTATrC	490
CCL20	AGAGGTGGAGTAGCAACACTAGAACACCGTACTGTTGCGTCTATTTAGTGGAGCCCTTCTGATTCGCCGrC	490
CCL20	CTGCCGTGTGAAGCCACACTAGAACACCGTACTGTTGCGTCTATTTAGTGGAGCCGCCTTCATTGGCCArG	490
CCL5	CTTAAGAGTGCAGTGACACTATTAAAGCTGCTCCGTGCGTCTATTTAGTGGAGCCTTGAGACGGCGGAArG	491
CCL5	CTTCATGGTACCTGTACACTATTAAAGCTGCTCCGTGCGTCTATTTAGTGGAGCCGGCTGCCGCGGAGArC	491
CCL5	AAGGACTCTCCATCCACACTATTAAAGCTGCTCCGTGCGTCTATTTAGTGGAGCCTGTAAGTTCAGGTTrC	491
CCL5	TGTCTTGATCCTCTGACACTATTAAAGCTGCTCCGTGCGTCTATTTAGTGGAGCCGCGAGGTCCACGTGrC	491
CCL5	TTCCTGGTCACAGAGACACTATTAAAGCTGCTCCGTGCGTCTATTTAGTGGAGCCGGCATGCTGACTTCrC	491
CCNA1	TCAGTCCTGACGCACACTCAGAAATATACGTCCGCTGCGTCTATTTAGTGGAGCCTACTTAGCCAGGTTrC	492
CCNA1	CAGGTCTGACTTGAGACTCAGAAATATACGTCCGCTGCGTCTATTTAGTGGAGCCATCCAGCAGGAAGTrG	492
CCNA1	ACGATTATTGGCACTACTCAGAAATATACGTCCGCTGCGTCTATTTAGTGGAGCCGTGCAGAAGCCTATrG	492
CCNA1	AATCGTGCGCATGCCACTCAGAAATATACGTCCGCTGCGTCTATTTAGTGGAGCCCAGCCAGTCCACCArG	492
CCNA1	CACAACTCCACTCTTACTCAGAAATATACGTCCGCTGCGTCTATTTAGTGGAGCCGGCCACTGTAGCCArG	492
CCNB1	CTCTTCACCAGGCAGACTCAGCTAAAGTGGTAGACTGCGTCTATTTAGTGGAGCCGAGCGCCATGGCTTrC	493
CCNB1	ATGGCACATGGTGCCACTCAGCTAAAGTGGTAGACTGCGTCTATTTAGTGGAGCCCAGTAATATGTACArG	493
CCNB1	TTCGATGTGGCATACACTCAGCTAAAGTGGTAGACTGCGTCTATTTAGTGGAGCCCTGATCTTAGCATGrC	493
CCNB1	CATGACTTGGCTTACACTCAGCTAAAGTGGTAGACTGCGTCTATTTAGTGGAGCCATGCAGCAGATTCTrC	493
CCNB1	CACTGGCACCAGCATACTCAGCTAAAGTGGTAGACTGCGTCTATTTAGTGGAGCCTGGCTCAGACACTGrG	493
CD163	TCTGTTCCTCCAAGAACTCCAATAACAGGTACTCGTGCGTCTATTTAGTGGAGCCAGCCTCAGCTCCTTrG	494
CD163	CTCCAGCCATTATTAACTCCAATAACAGGTACTCGTGCGTCTATTTAGTGGAGCCGAGACCGCTTCCATrG	494
CD163	ATCTTGTTGGTGAGTACTCCAATAACAGGTACTCGTGCGTCTATTTAGTGGAGCCGCAGGTCACTCCAGrC	494
CD163	AGATCCAGAGTCTTCACTCCAATAACAGGTACTCGTGCGTCTATTTAGTGGAGCCTCTTCTGAAGTCAGrC	494
CD163	ACCACAGTAATGGTGACTCCAATAACAGGTACTCGTGCGTCTATTTAGTGGAGCCGCACTGAGAAGTAArG	494
CD247	CCTGCAGGATGGCCGAGTCAGTCAACATGCTAGACTGCGTCTATTTAGTGGAGCCTAATCGGCAACTGTrG	495
CD247	CATCCAGCAGGTAGCAGTCAGTCAACATGCTAGACTGCGTCTATTTAGTGGAGCCAGATGAAGAGGATTrC	495
CD247	CTCGTTATAGAGCTGAGTCAGTCAACATGCTAGACTGCGTCTATTTAGTGGAGCCTCGTCCTAGATTGArG	495
CD247	AGTGATACAGACATTAGTCAGTCAACATGCTAGACTGCGTCTATTTAGTGGAGCCGCCACTCAGACACArG	495
CD247	AAGGTCAGTCTGTTCAGTCAGTCAACATGCTAGACTGCGTCTATTTAGTGGAGCCTGTGCACAGCTCATrC	495
CD3E	GCTGAGGAACGATTCAGTCAGTTAAGATCAACGCCTGCGTCTATTTAGTGGAGCCCGAGTTCACCATGArG	496
CD3E	CAGACTTACTACTTCAGTCAGTTAAGATCAACGCCTGCGTCTATTTAGTGGAGCCGATGGCGGAGGCCArG	496
CD3E	ATTCAGGCCAGAATAAGTCAGTTAAGATCAACGCCTGCGTCTATTTAGTGGAGCCTCAGATGCGTCTCTrG	496
CD3E	AGGCTTGGCCTTGGCAGTCAGTTAAGATCAACGCCTGCGTCTATTTAGTGGAGCCCGCTCCTCGTGTCArC	496
CD3E	TCCATGCAGTTCTCAAGTCAGTTAAGATCAACGCCTGCGTCTATTTAGTGGAGCCGACATCACATCCATrC	496
CD3G	GACTGGCGAACTCCAATGCGGTTAAGCGGTAATACTGCGTCTATTTAGTGGAGCCTTGTCTGAAGCTCTrC	497
CD3G	AATTCCTCCTCAACTATGCGGTTAAGCGGTAATACTGCGTCTATTTAGTGGAGCCCTGAGTCCTGAGTTrC	497
CD3G	CTGTGCAGCAGCTAGATGCGGTTAAGCGGTAATACTGCGTCTATTTAGTGGAGCCAGCCAGCCAGCCAGrC	497
CD3G	ATGGTTAGTATCTAGATGCGGTTAAGCGGTAATACTGCGTCTATTTAGTGGAGCCGACAGGACACTCAGrC	497
CD52	TGTCTTGGTAGCAGCATGCTACGAACTACCAATCGTGCGTCTATTTAGTGGAGCCTAGGATCTTCGTGGrC	498
CD52	GTGATGTCTGGCATCATGCTACGAACTACCAATCGTGCGTCTATTTAGTGGAGCCAACTTCTACAACCTrG	498
CD52	AAGCAGAAGAGGTGGATGCTACGAACTACCAATCGTGCGTCTATTTAGTGGAGCCGTGTCACCTCAACTrG	498
CD52	CTGATGGTGAGTAGGATGCTACGAACTACCAATCGTGCGTCTATTTAGTGGAGCCACCATAACCAGGAGrG	498
CD52	TTGCTGGATGCTGAGATGCTACGAACTACCAATCGTGCGTCTATTTAGTGGAGCCATGCCTCCGCTTATrG	498
CD7	CACTGAGAAGCACCGCATGCGACAAGATGTTAGACTGCGTCTATTTAGTGGAGCCGGAGGCATCATTGTrC	499
CD7	ATAGTCAGGTTGTCCCATGCGACAAGATGTTAGACTGCGTCTATTTAGTGGAGCCAGGCGGTGCATGGTrG	499
CD7	AGCACACACGCCACCCATGCGACAAGATGTTAGACTGCGTCTATTTAGTGGAGCCATCTGTGTCCTCGCrC	499
CD7	GCTGTGCGACATGTCCATGCGACAAGATGTTAGACTGCGTCTATTTAGTGGAGCCCAGCGTGTTGCAGCrG	499
CD7	CGCTCAGAGCTCAGACATGCGACAAGATGTTAGACTGCGTCTATTTAGTGGAGCCACAGGAGACCGCAGrG	499
CD74	CACAGAAGGCCACTCCATGCTAGAAGAGGTGTACCTGCGTCTATTTAGTGGAGCCGGAATCTGATTCGTrC	500
CD74	AGAGTCACCAGGATGCATGCTAGAAGAGGTGTACCTGCGTCTATTTAGTGGAGCCTGGCCAGCGAGGAGrC	500
CD74	TCATCCATGACTGGCCATGCTAGAAGAGGTGTACCTGCGTCTATTTAGTGGAGCCATAAGGTCGCGCTGrG	500
CD74	TTCTCCAGCTGCAGGCATGCTAGAAGAGGTGTACCTGCGTCTATTTAGTGGAGCCAGCTTCATGCGCAGrG	500
CD8A	AACAGTATTGTGACCCGTCTTGCACCTTACAGTAGTGCGTCTATTTAGTGGAGCCCCGCGATGTGCGCArC	501
CD8A	ATTCTGAGAACTCTGCGTCTTGCACCTTACAGTAGTGCGTCTATTTAGTGGAGCCAGCTCTCTCAGCATrG	501
CD8A	AGGTCTGCCTCATCCCGTCTTGCACCTTACAGTAGTGCGTCTATTTAGTGGAGCCCTCCTTAAGAGAGTrC	501
CD8A	TACCATACCTTAAGCCGTCTTGCACCTTACAGTAGTGCGTCTATTTAGTGGAGCCGGCAGGCATTGCTTrG	501
CDH11	GTGGCTCCAGTGGCCGAGGGATCAATCGTGACTACTGCGTCTATTTAGTGGAGCCCAATGAATTCCGACrG	502
CDH11	GGTCACAGTGTCCTTGAGGGATCAATCGTGACTACTGCGTCTATTTAGTGGAGCCTACTGAGATCTTGArC	502
CDH11	CTTCTGCCGACTGAAGAGGGATCAATCGTGACTACTGCGTCTATTTAGTGGAGCCAAGGTACAAGTCCTrG	502
CDH11	TAGGCCTCTGCGTTGGAGGGATCAATCGTGACTACTGCGTCTATTTAGTGGAGCCCCGGCGTTCAGAATrG	502
CDH11	CTTGTCATCTGCACTGAGGGATCAATCGTGACTACTGCGTCTATTTAGTGGAGCCATTGGCCGTGTCATrC	502
CENPF	GCCTGTTCAGCTCTGGTATGATTACGGAGTACGCTTGCGTCTATTTAGTGGAGCCTGACTCGCCTGGAArC	503
CENPF	TCCAGACCTTGTAGCGTATGATTACGGAGTACGCTTGCGTCTATTTAGTGGAGCCGACCGAGAACTTAArG	503
CENPF	ATGCACTCCTGGTCCGTATGATTACGGAGTACGCTTGCGTCTATTTAGTGGAGCCCTGGCCTTCATCTGrG	503
CENPF	CACTGAGAGTTCTTCGTATGATTACGGAGTACGCTTGCGTCTATTTAGTGGAGCCTCTCTCACTTGTGArC	503
CENPF	CATGGTATAGCACACGTATGATTACGGAGTACGCTTGCGTCTATTTAGTGGAGCCGCACAACGACAGACrG	503
CH25H	TGGTCCTCCACGGAAGTATGTACCGCTTACGAGTCTGCGTCTATTTAGTGGAGCCAAGTTGTAGCCGGArG	504
CH25H	ACACGAAGAACTCCAGTATGTACCGCTTACGAGTCTGCGTCTATTTAGTGGAGCCGGTGCAGCAGGTGCrC	504
CH25H	CGTTGCCAGCGCGAAGTATGTACCGCTTACGAGTCTGCGTCTATTTAGTGGAGCCGACGCTCATATACTrG	504
CH25H	CAGCTCATTGCGAGGGTATGTACCGCTTACGAGTCTGCGTCTATTTAGTGGAGCCTCGGAGCAGTTGTGrG	504
CH25H	TTAGAAGGACACTTGGTATGTACCGCTTACGAGTCTGCGTCTATTTAGTGGAGCCGAGGCTGATGGAGGrC	504
CHI3L1	ATTCTATGGACTGTGGTTCTGATAGCAGTAGAGCTTGCGTCTATTTAGTGGAGCCACCTGCTGGCCGAGrG	505
CHI3L1	CCAGAGTGAAGCTCCGTTCTGATAGCAGTAGAGCTTGCGTCTATTTAGTGGAGCCCAGTCTCAGAAGAArG	505
CHI3L1	CTGACCTCGGAACAGGTTCTGATAGCAGTAGAGCTTGCGTCTATTTAGTGGAGCCAGGACTTGCATCCTrC	505
CHI3L1	CAGCTACCTAGACAGGTTCTGATAGCAGTAGAGCTTGCGTCTATTTAGTGGAGCCCACGGCTCCTGGTGrC	505
CHI3L1	TCACATCATTCCACTGTTCTGATAGCAGTAGAGCTTGCGTCTATTTAGTGGAGCCGCATGCCGTAGAGCrG	505
CKB	ACCTCCGAGAACTTCTATCGACTATCCCTGAGACGTGCGTCTATTTAGTGGAGCCCGCAGCCGCTTAAGrC	506
CKB	CGTTGTGGCTGTTGGTATCGACTATCCCTGAGACGTGCGTCTATTTAGTGGAGCCAGCGCAGCTTCAGTrG	506
CKB	AGCAGCTTCACTCCGTATCGACTATCCCTGAGACGTGCGTCTATTTAGTGGAGCCTGCTCCATCTCGATrG	506
CKB	AGCGTGAAGCCGCTCTATCGACTATCCCTGAGACGTGCGTCTATTTAGTGGAGCCTGGATGACGTCGTCrC	506
CLDN5	TCACGATGTTGTGGTTATCGCATAGATCAGTGAGCTGCGTCTATTTAGTGGAGCCAGGTGGTCTGCGCCrG	507
CLDN5	AGCCGCCTACCATGATATCGCATAGATCAGTGAGCTGCGTCTATTTAGTGGAGCCCGCAGCACAAGAGGrC	507
CLDN5	AACGAACGCCAGCAGTATCGCATAGATCAGTGAGCTGCGTCTATTTAGTGGAGCCGGTCACGAAGAGCGrC	507
CLDN5	TCGTAGTCGCCGGTGTATCGCATAGATCAGTGAGCTGCGTCTATTTAGTGGAGCCACGTAGTTCTTCTTrG	507
CLDN5	CTCGCAGGCGTGGCTTATCGCATAGATCAGTGAGCTGCGTCTATTTAGTGGAGCCAGGCTTATCCAACGrC	507
CLDN5	CAGCACCGAGTCGTATATCGCATAGATCAGTGAGCTGCGTCTATTTAGTGGAGCCCTCGGTGCTCAGAGrC	507
CLEC9A	CCAGGAGAAGGAGAGTATCGGGACTCCTGACATACTGCGTCTATTTAGTGGAGCCTCTGCTGGCAACAGrG	508
CLEC9A	TGCTTCACAAGAGCTTATCGGGACTCCTGACATACTGCGTCTATTTAGTGGAGCCCAAGGTAGGCCGTTrG	508
CLEC9A	GCTGGAACAAGTAACTATCGGGACTCCTGACATACTGCGTCTATTTAGTGGAGCCCAGTCCACACAGGArG	508
CLEC9A	CTGCAACAACTTGACTATCGGGACTCCTGACATACTGCGTCTATTTAGTGGAGCCCGCAATGGTGGACArC	508
CLU	CATGTGCGTCTGCTGACTCCAGTAAATCACGTAGCTGCGTCTATTTAGTGGAGCCCTGCATGACATCCArG	509
CLU	AACTTCATGCAGGTCACTCCAGTAAATCACGTAGCTGCGTCTATTTAGTGGAGCCCAGACGCGTGCGTArG	509
CLU	AGGTGTTGAGCATCTACTCCAGTAAATCACGTAGCTGCGTCTATTTAGTGGAGCCGCTCCAGCAAGGAGrG	509
CLU	TGCAGAGCTCTCTCTACTCCAGTAAATCACGTAGCTGCGTCTATTTAGTGGAGCCGGTTACTTGGTGACrG	509
CLU	CATGGCCTGCTGAGCACTCCAGTAAATCACGTAGCTGCGTCTATTTAGTGGAGCCATGGAAGTGGATGTrC	509
CNTNAP2	ATCTATCCAGTAATAACTCCGACAAATCATAGTGCTGCGTCTATTTAGTGGAGCCTCCGCTGCCATCAGrG	510
CNTNAP2	ATAATGGTCGCTGTCACTCCGACAAATCATAGTGCTGCGTCTATTTAGTGGAGCCAACCTGAAGCCATTrG	510
CNTNAP2	CATGCACTCTCTTCCACTCCGACAAATCATAGTGCTGCGTCTATTTAGTGGAGCCTTACACACCAGGTGrC	510
CNTNAP2	GAAGTGCTGCATGCTACTCCGACAAATCATAGTGCTGCGTCTATTTAGTGGAGCCCTCTCCATTGGTACrG	510
CNTNAP2	TCCTCCTGTGCCAGGACTCCGACAAATCATAGTGCTGCGTCTATTTAGTGGAGCCAAGCTGAAGCGGATrC	510
COL4A1	ACTTCCAGCGCTACGACTCCGTAACACTCTTAGGATGCGTCTATTTAGTGGAGCCCTCTCGGAAGGCCGrG	511
COL4A1	TCCTGGCAGAGATGTACTCCGTAACACTCTTAGGATGCGTCTATTTAGTGGAGCCATCTCTTCCACTTGrG	511
COL4A1	CATCTCTGCCAGGCAACTCCGTAACACTCTTAGGATGCGTCTATTTAGTGGAGCCGCACTCCTGCAACArC	511
COL6A1	GCCAATGCTCTCTGAAGTCATCTAACATTCCGACGTGCGTCTATTTAGTGGAGCCCTCGAAGTTCTGCArG	512
COL6A1	CAGGCTGGCATTCGAAGTCATCTAACATTCCGACGTGCGTCTATTTAGTGGAGCCCCGGAGGTCCTCTTrG	512
COL6A1	TCACTGTAGTGCAGCAGTCATCTAACATTCCGACGTGCGTCTATTTAGTGGAGCCATGATCTCCACCTCrG	512
COL6A1	TTCTCCTTGACCAGCAGTCATCTAACATTCCGACGTGCGTCTATTTAGTGGAGCCAGCAGCTCTGCATArG	512
COL6A1	CAGGAACTGCAGCGAAGTCATCTAACATTCCGACGTGCGTCTATTTAGTGGAGCCGGCCGTGTAGTTCTrG	512
COL6A2	GCGAGATGACCTCCTAGTCCATGACAACGTACACTTGCGTCTATTTAGTGGAGCCTCTCGGTAGTGTCCrG	513
COL6A2	AGGCGATGGAGTAGAAGTCCATGACAACGTACACTTGCGTCTATTTAGTGGAGCCGCTGTGGCTTGTCGrC	513
COL6A2	AACTGCTTCATGTGGAGTCCATGACAACGTACACTTGCGTCTATTTAGTGGAGCCATGAACTGCGGCACrG	513
COL6A2	CTTGTAGCACTCTCCAGTCCATGACAACGTACACTTGCGTCTATTTAGTGGAGCCTTCCAGGCAGCTCArC	513
COL6A2	TCACACTCCGTGAGAAGTCCATGACAACGTACACTTGCGTCTATTTAGTGGAGCCACGTAGGTCATGACrG	513
COLEC12	ACTTGGACCAGTGCCATGCTACTAACGCGGACTAATGCGTCTATTTAGTGGAGCCCAATCTGATTGAAGrG	514
COLEC12	AGTTGGTGCTGATAGATGCTACTAACGCGGACTAATGCGTCTATTTAGTGGAGCCAGGTGGAGAGTTCTrG	514
COLEC12	GCTGTTCATATCCTCATGCTACTAACGCGGACTAATGCGTCTATTTAGTGGAGCCGAATGAGTTGAGCTrG	514
COLEC12	AGGTTCCTCTGCTGCATGCTACTAACGCGGACTAATGCGTCTATTTAGTGGAGCCTGCAGATTCGTGATrG	514
COLEC12	GAGGAGAATCTATGTATGCTACTAACGCGGACTAATGCGTCTATTTAGTGGAGCCGCACGGTTACTGACrG	514
CSF1R	AGGCCTCATCTCCACATGCTCCAACGATACATACGTGCGTCTATTTAGTGGAGCCTGAAGAAGTGGAGArC	515
CSF1R	TCAGGTGCTCACTAGATGCTCCAACGATACATACGTGCGTCTATTTAGTGGAGCCCTTGCTCGCAGCAGrG	515
CSF1R	TTGGTGTGGCGCATGATGCTCCAACGATACATACGTGCGTCTATTTAGTGGAGCCGGCGAGAAGGAGTArG	515
CSF1R	ACCACTGGTGTGAAGATGCTCCAACGATACATACGTGCGTCTATTTAGTGGAGCCGACATGCAGGCGACrC	515
CSF1R	AGCATCTGCTGCTCCATGCTCCAACGATACATACGTGCGTCTATTTAGTGGAGCCTGAGTGTGGTCTGTrG	515
CTLA4	CCTGCCGAAGCACTGATGGACGTAACGCAGTCTAATGCGTCTATTTAGTGGAGCCTCACCTGGCTGTCArG	516
CTLA4	TGCCTTCTTCTGTCCATGGACGTAACGCAGTCTAATGCGTCTATTTAGTGGAGCCCATTCTGCCACCTGrC	516
CTLA4	CTGTGGCTTCCTTGCATGGACGTAACGCAGTCTAATGCGTCTATTTAGTGGAGCCCTCAGATACCACCArG	516
CTLA4	TCCTGAGCTCCTCCAATGGACGTAACGCAGTCTAATGCGTCTATTTAGTGGAGCCCCTGGTGTATTAGTrG	516
CTLA4	CCTTGTGCCGCTGAAATGGACGTAACGCAGTCTAATGCGTCTATTTAGTGGAGCCCCAGGTTCAGCTGArG	516
CTSS	TTACATGACAGTCTTCATTACTTACACACGAGCGATGCGTCTATTTAGTGGAGCCCCAGGAGAGCACCTrC	517
CTSS	ACCAAGAGCACACAACATTACTTACACACGAGCGATGCGTCTATTTAGTGGAGCCACTGCAGAGGAGCArC	517
CTSS	CTTCCTGCTTCTGCACATTACTTACACACGAGCGATGCGTCTATTTAGTGGAGCCGAAGGTCAGAGTCArC	517
CTSS	TAGACACCACTTCTGCATTACTTACACACGAGCGATGCGTCTATTTAGTGGAGCCCAGGATGGTTCATArG	517
CTSS	CTTAGATGCATCTACCATTACTTACACACGAGCGATGCGTCTATTTAGTGGAGCCAGTTCCTGCTGCCTrG	517
CX3CR1	TGGAAGCTTCCATCTCGATGGGTACGAAGTCATAATGCGTCTATTTAGTGGAGCCTCCATGAGATTGGArC	518
CX3CR1	TGCACGGTCCGGTTGCGATGGGTACGAAGTCATAATGCGTCTATTTAGTGGAGCCATGGTGACGCCATGrC	518
CX3CR1	TTAAGCGTCTCCAGGCGATGGGTACGAAGTCATAATGCGTCTATTTAGTGGAGCCAAGAAGTCATAGAGrC	518
CX3CR1	GTTCTCTGTAGACACCGATGGGTACGAAGTCATAATGCGTCTATTTAGTGGAGCCGTTCAGGAACTCCArG	518
CXCL8	TTGTGGATCCTGGCTCGTGAAGTACGTGACAAGTATGCGTCTATTTAGTGGAGCCCAGTGGAACAAGGArC	519
CXCL8	AAGAGAGCCACGGCCCGTGAAGTACGTGACAAGTATGCGTCTATTTAGTGGAGCCATCAGGAAGGCTGCrC	519
CXCL8	CACTCTCAATCACTCCGTGAAGTACGTGACAAGTATGCGTCTATTTAGTGGAGCCTGGCGCAGTGTGGTrC	519
CXCL8	TTCCTTCCGGTGGTTCGTGAAGTACGTGACAAGTATGCGTCTATTTAGTGGAGCCCACACAGTGAGATGrG	519
CXCL8	ACAGCTGGCAATGACCGTGAAGTACGTGACAAGTATGCGTCTATTTAGTGGAGCCCACAGCACTACCAArC	519
DERL3	TGGAACTTCCGGAACCGTGAATTACATCAGACAGCTGCGTCTATTTAGTGGAGCCACGAGCCTCCAGACrC	520
DERL3	GCAGTAGCGGAACACCGTGAATTACATCAGACAGCTGCGTCTATTTAGTGGAGCCCTCTTCCAGCATGCrG	520
DERL3	AACCTTCTCAAGCACCGTGAATTACATCAGACAGCTGCGTCTATTTAGTGGAGCCCCTGCCACGCCATTrG	520
DERL3	GAAGTAGTAGATATGCGTGAATTACATCAGACAGCTGCGTCTATTTAGTGGAGCCGAAGACGTCCTCCArG	520
DNAJB1	CCAGAGGTCAGGAAGGAGGGTTGACGACCTTACTATGCGTCTATTTAGTGGAGCCTCAGCTTCACTGGArG	521
DNAJB1	GTTCTTGATGTCTGGGAGGGTTGACGACCTTACTATGCGTCTATTTAGTGGAGCCACCTGCTCAAGTACrG	521
DNAJB1	GAGAGGTATTGCTTGGAGGGTTGACGACCTTACTATGCGTCTATTTAGTGGAGCCTGGTCCTGCTGGAArC	521
DNAJB1	CAGTGGCAACTTACAGAGGGTTGACGACCTTACTATGCGTCTATTTAGTGGAGCCTTGGTCTCATGTTGrG	521
DNAJB1	GCTGTAGATCTCTTCGAGGGTTGACGACCTTACTATGCGTCTATTTAGTGGAGCCCTTCTTGGTACAGCrC	521
EDIL3	AGGTCCAGGCATTCAGAGGTAGAATCGTCTCGACATGCGTCTATTTAGTGGAGCCGGTCATTGTGGCCArG	522
EDIL3	CTGGAGGCAGTGATCGAGGTAGAATCGTCTCGACATGCGTCTATTTAGTGGAGCCAGCGTTCTGAAGATrG	522
EDIL3	GGCTACCGAGCGCTTGAGGTAGAATCGTCTCGACATGCGTCTATTTAGTGGAGCCGACCAAGAGCCAGArC	522
EDIL3	GCAATGTGATCCTCCGAGGTAGAATCGTCTCGACATGCGTCTATTTAGTGGAGCCCCAGCAGCTCTGACrC	522
EGFL7	GGTCCTATAGATGGTGAGGTATTACGACTACGTCCTGCGTCTATTTAGTGGAGCCGCTGCGGCGGTAGGrC	523
EGFL7	CAGACAGGCTGTGCCGAGGTATTACGACTACGTCCTGCGTCTATTTAGTGGAGCCAGAGTGTACCGTCTrG	523
EGFL7	GCGGCTGGCATATTGGAGGTATTACGACTACGTCCTGCGTCTATTTAGTGGAGCCCTCCGTTCCGGCATrG	523
EGFL7	AACGACTCGGAGACAGAGGTATTACGACTACGTCCTGCGTCTATTTAGTGGAGCCTACACACGCTGCACrG	523
EGFL7	CACCTCCTGAGAGCCGAGGTATTACGACTACGTCCTGCGTCTATTTAGTGGAGCCAAGCCACATCAGCArG	523
EGFR	GAGCCGTGATCTGTCGCTGTCGGACTAATGTGATCTGCGTCTATTTAGTGGAGCCCAGGCTCGGACGCArC	524
EGFR	GAGTATGTGTGAAGGGCTGTCGGACTAATGTGATCTGCGTCTATTTAGTGGAGCCGTGGATCCAGAGGArG	524
EGFR	ACTGATGGAGGTGCAGCTGTCGGACTAATGTGATCTGCGTCTATTTAGTGGAGCCGATGTGGAGATCGCrC	524
EGFR	TCATAGCTGTCGGCCGCTGTCGGACTAATGTGATCTGCGTCTATTTAGTGGAGCCCCGTCTTCCTCCATrC	524
EGFR	TGATGGAGGTGCAGTGCTGTCGGACTAATGTGATCTGCGTCTATTTAGTGGAGCCTGTGGAGATCGCCArC	524
EMP3	ATAGAAGAGACCTCCGTATTAGACTCGATCCGACGTGCGTCTATTTAGTGGAGCCGCAGAGGCCGGTGGrC	525
EMP3	ATGGCTGCAGTGGAAGTATTAGACTCGATCCGACGTGCGTCTATTTAGTGGAGCCAGCAAGAGGAGTGArC	525
EMP3	CGCCTTCAGCCAGCCGTATTAGACTCGATCCGACGTGCGTCTATTTAGTGGAGCCCATGAGGACCTGCArC	525
EMP3	TAGATGATGCCGCTGGTATTAGACTCGATCCGACGTGCGTCTATTTAGTGGAGCCTTCCGTAGGTGGATrG	525
EMP3	GTACCAGAGATTCAGGTATTAGACTCGATCCGACGTGCGTCTATTTAGTGGAGCCGTTCCACGTGCAGTrC	525
ENO2	GAATCACAGCACACTTATCGTCCACGTCATCTGATTGCGTCTATTTAGTGGAGCCTCCAGGCAAGCAGArG	526
ENO2	GTGGTGGCAACTGTGTATCGTCCACGTCATCTGATTGCGTCTATTTAGTGGAGCCTTCAATGCCACAGArG	526
ENO2	CAGGCTTCAGTGAGTTATCGTCCACGTCATCTGATTGCGTCTATTTAGTGGAGCCCGCTCTGGACCAACrG	526
ENO2	TTGTCGATGGCTTCCTATCGTCCACGTCATCTGATTGCGTCTATTTAGTGGAGCCTCCGTGTAGCCAGCrC	526
ENO2	ACAGAGAGACCTGAGTATCGTCCACGTCATCTGATTGCGTCTATTTAGTGGAGCCTTCTCTTGCTCCACrC	526
ENPP2	TGAAGGTATTAGTGCACTCGAATAACAGCATCTCGTGCGTCTATTTAGTGGAGCCCTGGCATGGTTGGCrC	527
ENPP2	CATCTGCGTTCCACCACTCGAATAACAGCATCTCGTGCGTCTATTTAGTGGAGCCTTCCTTGCAACATGrC	527
ENPP2	TAGAGTTCCAGGCACACTCGAATAACAGCATCTCGTGCGTCTATTTAGTGGAGCCGGATCGAATTCTTCrC	527
EPN2	AGGAACTCTAGACACAGTCCTCTAAATGTGGTACGTGCGTCTATTTAGTGGAGCCAGAAGGTGGCTGGTrC	528
EPN2	CGGTGCTTCATCGTGAGTCCTCTAAATGTGGTACGTGCGTCTATTTAGTGGAGCCGGTGTCTTATGGAGrC	528
EPN2	TGCTCAGCCACTTCTAGTCCTCTAAATGTGGTACGTGCGTCTATTTAGTGGAGCCCTGAGGCGTTCTTCrC	528
EPN2	AAGGCCTCAGAGGAGAGTCCTCTAAATGTGGTACGTGCGTCTATTTAGTGGAGCCTCCACGTCCTCGTCrC	528
EPN2	CACAGCCATGGACTCAGTCCTCTAAATGTGGTACGTGCGTCTATTTAGTGGAGCCGGAGGTCATCGAGGrC	528
ERO1A	TATAGGAGGCAGGTTAGTCGATAAGAATACTGCGGTGCGTCTATTTAGTGGAGCCAGGAGACCAGCTAGrG	529
ERO1A	GCACTGTACCAGGCCAGTCGATAAGAATACTGCGGTGCGTCTATTTAGTGGAGCCCCAAGTATGTGCTTrG	529
ERO1A	TCTGTGCCGCTGTCTAGTCGATAAGAATACTGCGGTGCGTCTATTTAGTGGAGCCCCTGGCAGAAGCACrC	529
ERO1A	GATTGAGGAGTCTGGAGTCGATAAGAATACTGCGGTGCGTCTATTTAGTGGAGCCTGCAACAGGCAGATrG	529
ETNPPL	AGGCGTAAGGCTAAGAGTCGCACAACATTACTACGTGCGTCTATTTAGTGGAGCCCTGAACTGCCGAGCrC	530
ETNPPL	GGCACTGAGAAGCACAGTCGCACAACATTACTACGTGCGTCTATTTAGTGGAGCCTCTATGAGGTCCATrC	530
ETNPPL	CATGGATTCAGCAATAGTCGCACAACATTACTACGTGCGTCTATTTAGTGGAGCCTCCGCCACAACTCTrG	530
ETNPPL	AGTCTGCATGGTCTTAGTCGCACAACATTACTACGTGCGTCTATTTAGTGGAGCCCATAAGCACTGGCTrG	530
ETNPPL	CTTCAGCTGTGGCAGAGTCGCACAACATTACTACGTGCGTCTATTTAGTGGAGCCAGATGATGTGCTGArG	530
ETV1	AACCATGGTGTTGTGCATTATCGAAGCACGGTACATGCGTCTATTTAGTGGAGCCGCTGGCCGCACTGCrC	531
ETV1	ATAGGACGTCCTTCCCATTATCGAAGCACGGTACATGCGTCTATTTAGTGGAGCCATCTGGCGTTGGTArC	531
ETV1	ACATAAGCATAGTGGCATTATCGAAGCACGGTACATGCGTCTATTTAGTGGAGCCGTGCTGTAGATGGCrC	531
ETV1	CTCGTTGATGTGACGCATTATCGAAGCACGGTACATGCGTCTATTTAGTGGAGCCAGGCACTGTGTCCTrC	531
ETV1	ACGTAATGCTACTGGCATTATCGAAGCACGGTACATGCGTCTATTTAGTGGAGCCGGTGGCACCAGATArC	531
FCER1A	TGAAGGAGCAGCCAGCATTGTAACTGACGACACACTGCGTCTATTTAGTGGAGCCACCTCAGCAGAGGCrC	532
FCER1A	AGAGCTTCACCATCCCATTGTAACTGACGACACACTGCGTCTATTTAGTGGAGCCTCATACCAGTACTTrG	532
FCER1A	TCTTCAACTGTGGCACATTGTAACTGACGACACACTGCGTCTATTTAGTGGAGCCTAGTAGGTTCCACTrG	532
FCER1A	ATGGCACCTGAGGAACATTGTAACTGACGACACACTGCGTCTATTTAGTGGAGCCCCAGTTCCTCCAACrC	532
FCER1A	TCCAGCTGCCACACTCATTGTAACTGACGACACACTGCGTCTATTTAGTGGAGCCGGCTCAGACTCATArG	532
FCER1G	ACTGCTGGAATCATCCGATGTGTAAGGACTGCTAATGCGTCTATTTAGTGGAGCCAGTAAGAGCAAGACrC	533
FCER1G	GCATGCAGGCATATGCGATGTGTAAGGACTGCTAATGCGTCTATTTAGTGGAGCCCAGCTGGTGTTAATrG	533
FCER1G	AGAGCTGAGGCTCTCCGATGTGTAAGGACTGCTAATGCGTCTATTTAGTGGAGCCCATCCAGGATATAGrC	533
FCER1G	AGTCGACAGTAGAGGCGATGTGTAAGGACTGCTAATGCGTCTATTTAGTGGAGCCCGCACTTGGATCTTrC	533
FCER1G	TTCCTGGTGCTCAGGCGATGTGTAAGGACTGCTAATGCGTCTATTTAGTGGAGCCTCGTAAGTCTCCTGrG	533
FGFBP2	AGACTTCTCCAGCACCGATGTTTAAGTCCACAGACTGCGTCTATTTAGTGGAGCCAGTCGACACGAAGCrC	534
FGFBP2	GCCTCAGCTCCTGCACGATGTTTAAGTCCACAGACTGCGTCTATTTAGTGGAGCCACGCATGGTGAAGGrC	534
FGFBP2	TGCACCAGGAGAGAGCGATGTTTAAGTCCACAGACTGCGTCTATTTAGTGGAGCCACTTGCTTGCAACTrC	534
FGFBP2	TGTGAGAACGTTGGACGATGTTTAAGTCCACAGACTGCGTCTATTTAGTGGAGCCACTCTCTTCTTCCArG	534
FGFBP2	TCACCTGCTGCATATCGATGTTTAAGTCCACAGACTGCGTCTATTTAGTGGAGCCCCTTGAGGCTGGAArG	534
FGFBP2	TCACCTGCTGCATATCGATGTTTAAGTCCACAGACTGCGTCTATTTAGTGGAGCCCCTTGAGGCTGGAArG	534
FGFBP2	TCGACACGAAGCCAGCGATGTTTAAGTCCACAGACTGCGTCTATTTAGTGGAGCCTCTGTGTTGCGGCArG	534
FGFBP2	CGCCTCAGCTCCTGCCGATGTTTAAGTCCACAGACTGCGTCTATTTAGTGGAGCCCACGCATGGTGAAGrG	534
FN1	GTGCATTCCACTGGAGAGGTCTCAATCCGTACTACTGCGTCTATTTAGTGGAGCCTGTGAGATGGCTGTrG	535
FN1	GTCCGCTGCCTTCTCGAGGTCTCAATCCGTACTACTGCGTCTATTTAGTGGAGCCAAGTGCAAGTGATGrC	535
FN1	GAGTAGAACGTCCTGGAGGTCTCAATCCGTACTACTGCGTCTATTTAGTGGAGCCCCTTCTGTGGTGCArG	535
FN1	TGCATTCCACTGGATGAGGTCTCAATCCGTACTACTGCGTCTATTTAGTGGAGCCGTGAGATGGCTGTGrG	535
FN1	AGTAGGCAATGCATGGAGGTCTCAATCCGTACTACTGCGTCTATTTAGTGGAGCCGATCTCGAAGCTGCrG	535
FOSL2	AGTAATTACAGGAGAGAGGTGACATGACGTACATCTGCGTCTATTTAGTGGAGCCGCAGAATGGCAAGGrC	536
FOSL2	CACAAGCCACAGCGAGAGGTGACATGACGTACATCTGCGTCTATTTAGTGGAGCCGAATGGCGCATGAGrC	536
FOSL2	CGTGCGCAGGAGAGCGAGGTGACATGACGTACATCTGCGTCTATTTAGTGGAGCCTGGAGTAGGACTCGrG	536
FOSL2	GAGCCACAAGAAGCAGAGGTGACATGACGTACATCTGCGTCTATTTAGTGGAGCCGCTGCCTCGCGAGTrG	536
FOSL2	ACAGACCTTCTCACCGAGGTGACATGACGTACATCTGCGTCTATTTAGTGGAGCCCCTTGGATCTTGAArG	536
FPR2	CCAGCAGACTCATAGGAGTACATCGGAGGACTAACTGCGTCTATTTAGTGGAGCCCGCAGAACAGTGTArG	537
FPR2	TGAAGCAGAATTGGCGAGTACATCGGAGGACTAACTGCGTCTATTTAGTGGAGCCAGTCTCTGCAGGAGrG	537
FPR2	TTCAGCCTCTCCTCAGAGTACATCGGAGGACTAACTGCGTCTATTTAGTGGAGCCATGGTAATGGCCACrC	537
FPR2	TGAAGCAGAATTGGCGAGTACATCGGAGGACTAACTGCGTCTATTTAGTGGAGCCAGTCTCTGCAGGAGrG	537
FTL	CTTGAGAGTGAGCCTGTTGCGTACTCCTACTACTGTGCGTCTATTTAGTGGAGCCAGGCTCTTAGTCGTrG	538
FTL	ACATCATCGCGGTCGGTTGCGTACTCCTACTACTGTGCGTCTATTTAGTGGAGCCACGCCTTCCAGAGCrC	538
FTL	TCTCCAGGAAGTCACGTTGCGTACTCCTACTACTGTGCGTCTATTTAGTGGAGCCCATCTAGGAAGTGArG	538
FTL	AATAATTCTGACGAAGTTGCGTACTCCTACTACTGTGCGTCTATTTAGTGGAGCCCCTCCACGTCGGTGrG	538
FXYD6	TGACAGGCAGAGCAATATCGTTGACTAGGTAGGCATGCGTCTATTTAGTGGAGCCCACCGCTCTGACCArC	539
FXYD6	TTCCAGAGGCTTCCATATCGTTGACTAGGTAGGCATGCGTCTATTTAGTGGAGCCAGCAGCCGCCTCAGrG	539
FXYD6	AGAAGGTGATGGAGGTATCGTTGACTAGGTAGGCATGCGTCTATTTAGTGGAGCCCAGCCTCCTAGGAGrC	539
FXYD6	TATTGCCTGCCAGAGTATCGTTGACTAGGTAGGCATGCGTCTATTTAGTGGAGCCCAGGAGTCCTTCAArC	539
FZD4	CATAGATGCAATCACTATCTATACGATTGGGTCGCTGCGTCTATTTAGTGGAGCCCCAGACTGGCGTCTrG	540
FZD4	GATGAGCGGTGTGAATATCTATACGATTGGGTCGCTGCGTCTATTTAGTGGAGCCGGAGCAGCCGTACTrG	540
FZD4	CAGCACCACTCTACCTATCTATACGATTGGGTCGCTGCGTCTATTTAGTGGAGCCGCAGATGGTTCTGGrC	540
FZD4	CTGTATAAGCCAGCATATCTATACGATTGGGTCGCTGCGTCTATTTAGTGGAGCCTCCTTGGCTGAGCGrG	540
FZD4	GTTCCTGGAGCTGTGTATCTATACGATTGGGTCGCTGCGTCTATTTAGTGGAGCCCAGATTGGCTTCAArG	540
GAP43	AGGACGGCGAGTTATACTCGCATAAACGACAGTCTTGCGTCTATTTAGTGGAGCCCATCTTCAGCCTTGrG	541
GAP43	ACATCATCCTTCTTCACTCGCATAAACGACAGTCTTGCGTCTATTTAGTGGAGCCGCCTCAGCAGCTTGrG	541
GAP43	TCTGAGGATGCAGGAACTCGCATAAACGACAGTCTTGCGTCTATTTAGTGGAGCCGAGCCGGCCTTCTCrC	541
GAP43	TGAGCAGGACAGGAAACTCGCATAAACGACAGTCTTGCGTCTATTTAGTGGAGCCACAGACTCACAGACrG	541
GAP43	CATCCTCTGCGGCAGACTCGCATAAACGACAGTCTTGCGTCTATTTAGTGGAGCCTTGCCTTGGCAGCArG	541
GATM	CCAGCCACAAGCTCCACTCGCTTAAAGTTCATCCGTGCGTCTATTTAGTGGAGCCTAGGTGTATCTGAGrG	542
GATM	GTCCAAGCACATATGACTCGCTTAAAGTTCATCCGTGCGTCTATTTAGTGGAGCCATCCTGTCAAGGTTrC	542
GATM	GCGCCACGGTGGAAGACTCGCTTAAAGTTCATCCGTGCGTCTATTTAGTGGAGCCGCTGTTGTCCACTTrG	542
GATM	TTCACCTCGATGGTGACTCGCTTAAAGTTCATCCGTGCGTCTATTTAGTGGAGCCTCATATGTGTTGGCrC	542
GATM	TGGAGCAAGATGCCTACTCGCTTAAAGTTCATCCGTGCGTCTATTTAGTGGAGCCATGCACTCTGTAGTrC	542
GNLY	TGGATCGAGGAAGCGAGTCGCTAACCATAAGACCTTGCGTCTATTTAGTGGAGCCCTGGAGAGTGGATTrC	543
GNLY	CTTCTTCCACAGGACAGTCGCTAACCATAAGACCTTGCGTCTATTTAGTGGAGCCGGACAGGAGCCTGTrG	543
GNLY	ACCAGACGGTGGAGCAGTCGCTAACCATAAGACCTTGCGTCTATTTAGTGGAGCCCTCAGACGAGAGAArG	543
GNLY	TCACAGATCTGCTGGAGTCGCTAACCATAAGACCTTGCGTCTATTTAGTGGAGCCCACAACCTGAGGTCrC	543
GPR34	AATGGCTACGTTAAGAGTCGCTCACAACCTATAAGTGCGTCTATTTAGTGGAGCCGAGTAGGAGGTCTGrC	544
GPR34	GCTATGATTGGTTATAGTCGCTCACAACCTATAAGTGCGTCTATTTAGTGGAGCCTTGTGGCGGTTGGTrC	544
GPR34	AATCACACCTAGTGTAGTCGCTCACAACCTATAAGTGCGTCTATTTAGTGGAGCCCACAACCTTGCACArG	544
GPR34	TTGCTGTATAGACCGAGTCGCTCACAACCTATAAGTGCGTCTATTTAGTGGAGCCTGTTATTGCCTTCCrG	544
GPR34	CAAGAGCAAGCATCCAGTCGCTCACAACCTATAAGTGCGTCTATTTAGTGGAGCCTAGTTAGGAATCCArC	544
GZMA	AGGCTTCCAGCACAAATGGCTGTAACCTTGAGTACTGCGTCTATTTAGTGGAGCCTCTCTTCCACCTCGrG	545
GZMA	GAATTAGCAGGAGAGATGGCTGTAACCTTGAGTACTGCGTCTATTTAGTGGAGCCCACAGACATCTTCArG	545
GZMA	ATTGTGGCTGCTGTCATGGCTGTAACCTTGAGTACTGCGTCTATTTAGTGGAGCCCTATAGGAGTTCCTrC	545
GZMA	AGCTGCAGTCAACACATGGCTGTAACCTTGAGTACTGCGTCTATTTAGTGGAGCCGTTCAAGTTACAGTrG	545
GZMA	TATTGTGAGTCCTGCATGGCTGTAACCTTGAGTACTGCGTCTATTTAGTGGAGCCCGGACCAAGATGCArC	545
GZMA	ACCTCGGAGGCTTCCATGGCTGTAACCTTGAGTACTGCGTCTATTTAGTGGAGCCGCACGAGTCTCTTCrC	545
GZMK	TGGATCGGTGGCTCCCCAAGGAGACTACACGATCTTGCGTCTATTTAGTGGAGCCAGGTCTTAATGAATrC	546
GZMK	ATCTGCACTGCAAGACCAAGGAGACTACACGATCTTGCGTCTATTTAGTGGAGCCGAAGCAGTTCTAGArG	546
GZMK	TGGATGGAGGCCATACCAAGGAGACTACACGATCTTGCGTCTATTTAGTGGAGCCTGATGTCCGCCATArC	546
GZMK	ATGACCTCCAGAGACCCAAGGAGACTACACGATCTTGCGTCTATTTAGTGGAGCCGGCAACACCACATTrC	546
HES1	TAGCGCTGTTCCAGGCCACGGAACTTAATAGTCGATGCGTCTATTTAGTGGAGCCCTACTTGGTGATCArG	547
HES1	TGTTGCTGGTGTAGACCACGGAACTTAATAGTCGATGCGTCTATTTAGTGGAGCCCCACGGAGGTGCCGrC	547
HES1	CACCTCGGTATTAACCCACGGAACTTAATAGTCGATGCGTCTATTTAGTGGAGCCGAGCAGCCGAGTGCrG	547
HES1	GCTGAAGCCGGCTCGCCACGGAACTTAATAGTCGATGCGTCTATTTAGTGGAGCCCTCGTTCATGCACTrC	547
HES1	ACCAGCTCCGGATCCCCACGGAACTTAATAGTCGATGCGTCTATTTAGTGGAGCCTCCGCTGTTATCAGrC	547
HILPDA	GAAGAGAGGCTCAACCCACGTTAAGTCCGAATACGTGCGTCTATTTAGTGGAGCCGGAGGAGCTCTTGTrG	548
HILPDA	ATAACTTGAGCAGGCCCACGTTAAGTCCGAATACGTGCGTCTATTTAGTGGAGCCGTGGCCACAATGTCrC	548
HILPDA	AGCTTGTCTGCTAGGCCACGTTAAGTCCGAATACGTGCGTCTATTTAGTGGAGCCGTTACAACGGTGCTrC	548
HILPDA	GATGGTCTGGAAGGCCCACGTTAAGTCCGAATACGTGCGTCTATTTAGTGGAGCCACATGCTTCTGGATrG	548
HILPDA	TGGTCCAGGAGGTCCCCACGTTAAGTCCGAATACGTGCGTCTATTTAGTGGAGCCCTAGTTGGCTTCTGrG	548
HK2	TCACGGATGCGGCAGCGATTCTGACCACATACGAGTGCGTCTATTTAGTGGAGCCTATCGCTGTCCAGCrC	549
HK2	CTTGCTCAGACCTCGCGATTCTGACCACATACGAGTGCGTCTATTTAGTGGAGCCACTGGCATGAGTCTrC	549
HK2	AGATGCGGCCTCGGACGATTCTGACCACATACGAGTGCGTCTATTTAGTGGAGCCTCTTGAGCCGCTCTrG	549
HK2	GTTGAGCGAGCCATCCGATTCTGACCACATACGAGTGCGTCTATTTAGTGGAGCCCTCAGTGCGAATGTrC	549
HK2	GGATCAGAGCCACAACGATTCTGACCACATACGAGTGCGTCTATTTAGTGGAGCCTCTGGATGGCCTTCrC	549
HLA-DQA1	AACGTGGTCAGCCACCGCAACCTTTCGTACAAGTATGCGTCTATTTAGTGGAGCCTACACCACAAGAGGrC	550
HLA-DQA1	TGAACGCAGGCCTTGCGCAACCTTTCGTACAAGTATGCGTCTATTTAGTGGAGCCTCTGGAAGCACCAArC	550
HLA-DQA1	ATGGCGATGCACCTTCGCAACCTTTCGTACAAGTATGCGTCTATTTAGTGGAGCCCTTCTGCTCCTGTArG	550
HLA-DQA1	GGTAGAGTTGTAGCGCGCAACCTTTCGTACAAGTATGCGTCTATTTAGTGGAGCCCTCATTGGTAGCAGrC	550
HLA-DQA1	CAGTTGGTGTTCTGACGCAACCTTTCGTACAAGTATGCGTCTATTTAGTGGAGCCCCAAGGCAGCCTCArG	550
HOPX	ACAGCGTGGTGGAATCGCAATAAGTCTAGCTCACTTGCGTCTATTTAGTGGAGCCCGGCCGCGATGAGGrC	551
HOPX	TTGAAGTTGTACTCCCGCAATAAGTCTAGCTCACTTGCGTCTATTTAGTGGAGCCTGCTTGTCGACCTTrG	551
HOPX	CAATGGAACATACAACGCAATAAGTCTAGCTCACTTGCGTCTATTTAGTGGAGCCCAGCAGGACAGCTArG	551
HSPB1	TGGACGTCTGCTCAGGAGTATAGCGAGAGCTTCATTGCGTCTATTTAGTGGAGCCTGGCTGACTCTGCTrC	552
HSPB1	GCCATCCTTGGTCTTGAGTATAGCGAGAGCTTCATTGCGTCTATTTAGTGGAGCCGGTGATCTCCACCArC	552
HSPB1	ACTGCGTGGCTAGCTGAGTATAGCGAGAGCTTCATTGCGTCTATTTAGTGGAGCCTGGTGATCTCGTTGrG	552
HSPB1	TGCCGCCTAACCACTGAGTATAGCGAGAGCTTCATTGCGTCTATTTAGTGGAGCCAGCCTGGCCAGCTGrC	552
HSPG2	AGAGGTAGTCTCTGGGCTTCATTACTACTATGCGCTGCGTCTATTTAGTGGAGCCCCTCCTGTCCGTCGrC	553
HSPG2	GTTGTCTCTGGCCGGGCTTCATTACTACTATGCGCTGCGTCTATTTAGTGGAGCCGGCTGTCGCATGATrG	553
HSPG2	GCAGAGACAAGCCATGCTTCATTACTACTATGCGCTGCGTCTATTTAGTGGAGCCTCTCTATGTCCTCArG	553
HSPG2	GTCACAGTGGAAGCTGCTTCATTACTACTATGCGCTGCGTCTATTTAGTGGAGCCACAGTCGCTCTCCTrC	553
HSPG2	TGTCAGCCAGCATGTGCTTCATTACTACTATGCGCTGCGTCTATTTAGTGGAGCCCGTCTCCTGAGATGrC	553
HSPH1	TGTGCTGTTAGAGCTGTATTTGTACGTCGCAGGACTGCGTCTATTTAGTGGAGCCATTCAGTGGAAGGTrC	554
HSPH1	TCAGCTTCAGAAGACGTATTTGTACGTCGCAGGACTGCGTCTATTTAGTGGAGCCTTCAGACACTCCATrG	554
HSPH1	ATTCAGACACTCCATGTATTTGTACGTCGCAGGACTGCGTCTATTTAGTGGAGCCTTCTGGTGGTCTCTrG	554
HSPH1	ACGTAGGAGTGCTCGGTATTTGTACGTCGCAGGACTGCGTCTATTTAGTGGAGCCACATTCCTGATACArG	554
IER3	GTGAGCCGAGCGGAGGTCACATACTTCACCGTAGGTGCGTCTATTTAGTGGAGCCCGAGAGTGACACATrG	555
IER3	CTAATGGTCCGCCGAGTCACATACTTCACCGTAGGTGCGTCTATTTAGTGGAGCCTCACGGATCTCATTrC	555
IER3	GATCTGGCAGAAGACGTCACATACTTCACCGTAGGTGCGTCTATTTAGTGGAGCCCTCTTCAGCCATCArG	555
IER3	GACAGTCGCTCCGTGGTCACATACTTCACCGTAGGTGCGTCTATTTAGTGGAGCCATACTAGGCGATCTrC	555
IER3	TGCTTCCACCAGTCCGTCACATACTTCACCGTAGGTGCGTCTATTTAGTGGAGCCCAGTTCCAGGTGTCrC	555
IFI6	CTTGGAGGAGAGAAGGTTGCTACCTAGTCTACCATTGCGTCTATTTAGTGGAGCCGCTCCGTCACTAGArC	556
IFI6	CAGCCACCGAGTTGGGTTGCTACCTAGTCTACCATTGCGTCTATTTAGTGGAGCCAGCTCATCAGCGAGrG	556
IFI6	CTGCTGCCACCAGCCGTTGCTACCTAGTCTACCATTGCGTCTATTTAGTGGAGCCTTACCTATGACGACrG	556
IFI6	CTCCTCACTATCGAGGTTGCTACCTAGTCTACCATTGCGTCTATTTAGTGGAGCCTGGCTACTCCTCATrC	556
IFIT1	TGGTGCGTCCTTAGAGTTGCTATATCGTAGGAGCCTGCGTCTATTTAGTGGAGCCTTATGCAGGTGGACrC	557
IFIT1	ACACTGCAGCCTCGAGTTGCTATATCGTAGGAGCCTGCGTCTATTTAGTGGAGCCAGTGGCAAGATCTCrG	557
IFIT1	CTCCTCTCCTGCAACGTTGCTATATCGTAGGAGCCTGCGTCTATTTAGTGGAGCCGTGAGCCACTGCAGrC	557
IFIT1	AGTGAGCTAGGTGAAGTTGCTATATCGTAGGAGCCTGCGTCTATTTAGTGGAGCCTGTGGCGCTACGTGrG	557
IFIT1	ATCTGGCTATTCTGTGTTGCTATATCGTAGGAGCCTGCGTCTATTTAGTGGAGCCCCAGGCTCCTCTGArG	557
IGFBP5	TGTAGTCACCGTGGATATGACGTATAGGGTCCAGCTGCGTCTATTTAGTGGAGCCCGCTTCAGCATGTArC	558
IGFBP5	GAAGTCCGGAGAAGGTATGACGTATAGGGTCCAGCTGCGTCTATTTAGTGGAGCCTCGCAGGTTCTACGrC	558
IGFBP5	AGAGGAGACTCCGGCTATGACGTATAGGGTCCAGCTGCGTCTATTTAGTGGAGCCTGACAGTGGCGGTArG	558
IGFBP5	CCATGGATAGTCCGGTATGACGTATAGGGTCCAGCTGCGTCTATTTAGTGGAGCCCACTTAGATTCGGArG	558
IGFBP5	TGCTGTGTGCACCACTATGACGTATAGGGTCCAGCTGCGTCTATTTAGTGGAGCCATGGACTGAGGCGCrG	558
IGFBP7	GACCTTGCTCGCAGGTGCGGAGAGTGATATACTTCTGCGTCTATTTAGTGGAGCCGCGTCACTATGGAArG	559
IGFBP7	GCACACGCCGCTTACTGCGGAGAGTGATATACTTCTGCGTCTATTTAGTGGAGCCGCGGCTCTTGCACArC	559
IGFBP7	ACAGCTCAAGTACACTGCGGAGAGTGATATACTTCTGCGTCTATTTAGTGGAGCCGATTCCGATGACCTrC	559
IGFBP7	GGCTCTTCACGCACTTGCGGAGAGTGATATACTTCTGCGTCTATTTAGTGGAGCCCCTTCCGCCTCTTGrC	559
IGFBP7	CAGCATCTTCCTTACTGCGGAGAGTGATATACTTCTGCGTCTATTTAGTGGAGCCGGCACTCATATTCTrC	559
IL18	AAGGTCTGAGGTTCCTGCGGTCTACTGCTATACTATGCGTCTATTTAGTGGAGCCGAGGAAGCGATCTGrG	560
IL18	CAGGCAGTCGCCAGGTGCGGTCTACTGCTATACTATGCGTCTATTTAGTGGAGCCTCCTTGCTGACTGTrC	560
IL18	TGCAGCAGGTGGCAGTGCGGTCTACTGCTATACTATGCGTCTATTTAGTGGAGCCCGAAGCTGTGTAGArC	560
IL18	CATACCTCTAGGCTGTGCGGTCTACTGCTATACTATGCGTCTATTTAGTGGAGCCAGAGATAGTTACAGrC	560
IL1B	AGGCCTGGCTCAACAACTCGTCTAAAGGTGTAGCATGCGTCTATTTAGTGGAGCCTAGGAGAGGTGAGArG	561
IL1B	AACAACTGACGCGGCACTCGTCTAAAGGTGTAGCATGCGTCTATTTAGTGGAGCCCTTGTCCATGGCCArC	561
IL1B	AGTGATCGTACAGGTACTCGTCTAAAGGTGTAGCATGCGTCTATTTAGTGGAGCCCGGAGCGTGCAGTTrC	561
IL1B	CTGGAAGGAGCACTTACTCGTCTAAAGGTGTAGCATGCGTCTATTTAGTGGAGCCGCAGAGGTCCAGGTrC	561
IL1B	TTGAGCAATGAAGATACTCGTCTAAAGGTGTAGCATGCGTCTATTTAGTGGAGCCGGCTGCTTCAGACArC	561
IL1RN	GTTGTTGTGACGCCTACTCGTGGAAAGTTAGGTACTGCGTCTATTTAGTGGAGCCGAGTCCTGTGACCArG	562
IL1RN	GACAGGCACATCTTCACTCGTGGAAAGTTAGGTACTGCGTCTATTTAGTGGAGCCCCAGACTTGACACArG	562
IL1RN	CAGATTATGGAAGTGACTCGTGGAAAGTTAGGTACTGCGTCTATTTAGTGGAGCCCTGGACAGAGGAGTrC	562
IL1RN	AAGTGCCAGAAGCTCACTCGTGGAAAGTTAGGTACTGCGTCTATTTAGTGGAGCCTTCATACAAGTCTCrC	562
IL1RN	GATGAAGGCGAAGCGACTCGTGGAAAGTTAGGTACTGCGTCTATTTAGTGGAGCCGCCACTGTCTGAGCrG	562
IL2RA	TGCCTGGCAGCCAGGAGTCGTACAGAACTCGATACTGCGTCTATTTAGTGGAGCCATCGTCACAGAGCTrC	563
IL2RA	AGTCAGGAGTTGCTCAGTCGTACAGAACTCGATACTGCGTCTATTTAGTGGAGCCTCCAGTCTCTATCGrG	563
IL2RA	TACCAGTGTGACCTCAGTCGTACAGAACTCGATACTGCGTCTATTTAGTGGAGCCTCCGTGGTTACGTTrC	563
IL2RA	ACTGGCTGCATTGGAAGTCGTACAGAACTCGATACTGCGTCTATTTAGTGGAGCCAGGCTCGCTTGGTCrC	563
IL2RA	CTCTGTCTCCGCTGCAGTCGTACAGAACTCGATACTGCGTCTATTTAGTGGAGCCGTTCTTCTACTCTTrC	563
IL2RA	GGAGTCAGGAGTTGCAGTCGTACAGAACTCGATACTGCGTCTATTTAGTGGAGCCCATCCAGTCTCTATrC	563
IL2RA	GCAGAGCTTGTGCATAGTCGTACAGAACTCGATACTGCGTCTATTTAGTGGAGCCGTTGTGTTCCGAGTrG	563
IL2RA	ATGATGAACGTGAGCAGTCGTACAGAACTCGATACTGCGTCTATTTAGTGGAGCCTGGCAGCCAGGCACrC	563
IL2RA	TTCCTTCCTTGTAGGAGTCGTACAGAACTCGATACTGCGTCTATTTAGTGGAGCCCACAGTTCAACATGrG	563
INSR	GATGACAGAGCAATTAGTCGTCGAAATTAGTAGCCTGCGTCTATTTAGTGGAGCCCTGCAAGTGTCCTTrC	564
INSR	ACGTACTGGTGGCAGAGTCGTCGAAATTAGTAGCCTGCGTCTATTTAGTGGAGCCTTGTTGTTGTGAATrG	564
INSR	GAAGTGGTAGTACGGAGTCGTCGAAATTAGTAGCCTGCGTCTATTTAGTGGAGCCACAGCGCCAGTCCTrG	564
INSR	CCGTGTGACTTACAGAGTCGTCGAAATTAGTAGCCTGCGTCTATTTAGTGGAGCCCCTTCGGCGGTGCArG	564
INSR	AGGATCTGAGAGTCTAGTCGTCGAAATTAGTAGCCTGCGTCTATTTAGTGGAGCCTCCTCCAGCTCCTTrC	564
ISG15	TACCTCGTAGGTGCTAGTCGTGAAGAACTCATACGTGCGTCTATTTAGTGGAGCCGGTCTGCGTCAGCCrG	565
ISG15	CTCAGAGGTTCGTCGAGTCGTGAAGAACTCATACGTGCGTCTATTTAGTGGAGCCTTCCTCACCAGGATrG	565
ISG15	ACACCGACATGGAGCAGTCGTGAAGAACTCATACGTGCGTCTATTTAGTGGAGCCGCGCCTTCAGCTCTrG	565
ISG15	AGGTCGTCCTGCACAAGTCGTGAAGAACTCATACGTGCGTCTATTTAGTGGAGCCAAGGTCAGCCAGAArC	565
ISG15	ATGCTGGTGGAGGCCAGTCGTGAAGAACTCATACGTGCGTCTATTTAGTGGAGCCCTTGATCCTGCTCGrG	565
ISG15	CGACATGGAGCTGCTAGTCGTGAAGAACTCATACGTGCGTCTATTTAGTGGAGCCCTTCAGCTCTGACArC	565
ISG15	TGCTGGAAGGCGTGCAGTCGTGAAGAACTCATACGTGCGTCTATTTAGTGGAGCCTGGACAGCCAGACGrC	565
ISG15	AGGTCGTCCTGCACAAGTCGTGAAGAACTCATACGTGCGTCTATTTAGTGGAGCCAAGGTCAGCCAGAArC	565
ISG15	TCGTAGGTGCTGCTGAGTCGTGAAGAACTCATACGTGCGTCTATTTAGTGGAGCCTGCGTCAGCCGTACrC	565
ITGA4	TTGGCGAGCCAGTTGATGGTAACGTACTATCACCCTGCGTCTATTTAGTGGAGCCTTGATCACTGAAGCrG	566
ITGA4	AACAGCGTGTTGTGGATGGTAACGTACTATCACCCTGCGTCTATTTAGTGGAGCCACGACCGAGTAGCCrG	566
ITGA4	AGTGTCCACGTTGTAATGGTAACGTACTATCACCCTGCGTCTATTTAGTGGAGCCAAGCAGCGCGCTCTrC	566
ITGB1	CACTCTCCATTGTTAATGGTCGTACAAGACGTAGATGCGTCTATTTAGTGGAGCCCACTGTCCGCAGACrG	567
ITGB1	TTCTCTGCTGTTCCTATGGTCGTACAAGACGTAGATGCGTCTATTTAGTGGAGCCTCCTCTGGCTTGAGrC	567
ITGB1	CTGTTGCATAGCCACATGGTCGTACAAGACGTAGATGCGTCTATTTAGTGGAGCCTCGCGTAGGTGAGArG	567
ITGB1	GTCTGACACATCTCAATGGTCGTACAAGACGTAGATGCGTCTATTTAGTGGAGCCCAGACACCAAGGCArG	567
ITGB1	TCCAGCCAATCAGTGATGGTCGTACAAGACGTAGATGCGTCTATTTAGTGGAGCCGCCGTGTAACATTCrC	567
JAML	TCCAGTCTCTCTGCCCCACTATTAAGGAGCGACACTGCGTCTATTTAGTGGAGCCGTTCCTCCAGAGCTrG	568
JAML	GTGACAGAGTCCAGTCCACTATTAAGGAGCGACACTGCGTCTATTTAGTGGAGCCTGGCGTGCTCTCCTrG	568
JAML	GAGCAGGAGAGAGCCCCACTATTAAGGAGCGACACTGCGTCTATTTAGTGGAGCCCTCTTGCACATCTTrG	568
JAML	CTGCTGAGATGAAGGCCACTATTAAGGAGCGACACTGCGTCTATTTAGTGGAGCCAGAGAGTCTCCACCrG	568
JCHAIN	CACTGTCTTCATCACCGCACAGTACATAGGAATCCTGCGTCTATTTAGTGGAGCCAGCAGGTCTCTGTArG	569
JCHAIN	TCATTAGGATCTTCGCGCACAGTACATAGGAATCCTGCGTCTATTTAGTGGAGCCCTCTCCACAATGTCrC	569
JCHAIN	AGAATACGTACCATGCGCACAGTACATAGGAATCCTGCGTCTATTTAGTGGAGCCCTCAGACTGTGCTArG	569
JPT1	TTCTGTTGGTTCATCCGTGCTCTACACTAGCTTAGTGCGTCTATTTAGTGGAGCCCTTCCTCACAGGTTrG	570
JPT1	CAGATGACTCCAAGTCGTGCTCTACACTAGCTTAGTGCGTCTATTTAGTGGAGCCTCCTTCTCTGCAGTrC	570
JPT1	AGGCCTCTTCATTGTCGTGCTCTACACTAGCTTAGTGCGTCTATTTAGTGGAGCCCAAGGCAGGAGGCGrC	570
JPT1	TTCCTCTGCGTGAGACGTGCTCTACACTAGCTTAGTGCGTCTATTTAGTGGAGCCTTGTACATCCAAGCrC	570
JPT1	TTACTATCTGGCTACCGTGCTCTACACTAGCTTAGTGCGTCTATTTAGTGGAGCCAGCCAGCCAGTCTTrG	570
JPT1	TGCCTGTGGACTGTTCGTGCTCTACACTAGCTTAGTGCGTCTATTTAGTGGAGCCGCCTGGCAGGAACGrG	570
KDR	CGGATAGTGAGGTTCGAGTCAATGCTATGAGACGATGCGTCTATTTAGTGGAGCCTCCTTCCTCACTCTrG	571
KDR	AGCTCTGGCTACTGGGAGTCAATGCTATGAGACGATGCGTCTATTTAGTGGAGCCATCCAGAGCTGGCTrG	571
KDR	CGGAGGTGGAACTCGGAGTCAATGCTATGAGACGATGCGTCTATTTAGTGGAGCCCTAGAGAAGGAGGCrG	571
KDR	CACTCAGTCACCTCCGAGTCAATGCTATGAGACGATGCGTCTATTTAGTGGAGCCAAGAGGCCATCGCTrG	571
KDR	ATGGCTCTGCTTCTCGAGTCAATGCTATGAGACGATGCGTCTATTTAGTGGAGCCAACCAGAGAGACCArC	571
KDR	TGCATGCCTGGCAGGGAGTCAATGCTATGAGACGATGCGTCTATTTAGTGGAGCCCACAGCCAAGAACArC	571
KDR	GCAAGAACCATACCAGAGTCAATGCTATGAGACGATGCGTCTATTTAGTGGAGCCTTCAGCTCTTCTGArG	571
KDR	ACCTTGCTCTGCATCGAGTCAATGCTATGAGACGATGCGTCTATTTAGTGGAGCCGCGACGGCCAGCAGrC	571
KDR	TTGAGCAAGGCAGACGAGTCAATGCTATGAGACGATGCGTCTATTTAGTGGAGCCCTTGGTCTTCCTGTrC	571
KDR	AGGCGCGGAGGTGGAGAGTCAATGCTATGAGACGATGCGTCTATTTAGTGGAGCCCCTGTCTAGAGAAGrG	571
LAMA2	CCATCTGCTGTCACTGCTTCGACGTTACTCACTATTGCGTCTATTTAGTGGAGCCTGTCCGGTCTGCTCrG	572
LAMA2	TGAGGTTGATGCTCAGCTTCGACGTTACTCACTATTGCGTCTATTTAGTGGAGCCCAGGCAGCGGACCArG	572
LAMA2	CTGGCATGGCCTTGGGCTTCGACGTTACTCACTATTGCGTCTATTTAGTGGAGCCATCGCAATGACATGrG	572
LAMA2	CTGATCTGCTGAGGTGCTTCGACGTTACTCACTATTGCGTCTATTTAGTGGAGCCTCCGCGTTACTGATrG	572
LAMA2	CAACAAGATTCACAAGCTTCGACGTTACTCACTATTGCGTCTATTTAGTGGAGCCCGCCTGTGCCTAGGrC	572
LDB2	CATGCAGAGCACATGGTTGTCCTACCTCTGACTAGTGCGTCTATTTAGTGGAGCCAGTATCAGTAACGTrC	573
LDB2	TCTCTTGTTCATCTCGTTGTCCTACCTCTGACTAGTGCGTCTATTTAGTGGAGCCTGTGCGAGACTGCArG	573
LDB2	TATGGTGTATGCCTCGTTGTCCTACCTCTGACTAGTGCGTCTATTTAGTGGAGCCTCTGGCTGTACCATrG	573
LDHA	TTGTAGCCTAGACAGTATGAGGGACGTGTCTACTCTGCGTCTATTTAGTGGAGCCCCACCTAGAATCCTrG	574
LDHA	GAGCCAGGAAGTTATTATGAGGGACGTGTCTACTCTGCGTCTATTTAGTGGAGCCGCATGTTCAGTGAArG	574
LDHA	ATATCCACTGAACAATATGAGGGACGTGTCTACTCTGCGTCTATTTAGTGGAGCCGCCACGTAGGTCAArG	574
LDHA	AGAGGACAAGATCTCTATGAGGGACGTGTCTACTCTGCGTCTATTTAGTGGAGCCTTGTTACCAGCTTCrC	574
LDHA	GCAGTGGTGCGTCAGTATGAGGGACGTGTCTACTCTGCGTCTATTTAGTGGAGCCGTACGTACAGCATTrG	574
LEPR	AGTATGTGCTTGCTCTATGATACCTTCGTACCGGATGCGTCTATTTAGTGGAGCCGGCCAGAACCGTAArC	575
LEPR	ACTCCAGATTCCTGGTATGATACCTTCGTACCGGATGCGTCTATTTAGTGGAGCCAGGAGTACTCCAGTrC	575
LEPR	TTGTCAGCTTCTCTGTATGATACCTTCGTACCGGATGCGTCTATTTAGTGGAGCCGTAGCTGAGACAATrC	575
LEPR	AGGAAGGACACATGTTATGATACCTTCGTACCGGATGCGTCTATTTAGTGGAGCCCTTCACCACAGAATrC	575
LEPR	GCACAAGACATTCACTATGATACCTTCGTACCGGATGCGTCTATTTAGTGGAGCCTGGCTGTTGGCACArG	575
LGALS3	GTGCCTGTCCAGGATTATGCACTACTCTCATCGAGTGCGTCTATTTAGTGGAGCCGGTAGGCGCCTGGArG	576
LGALS3	TTCAACCAGTACTTGTATGCACTACTCTCATCGAGTGCGTCTATTTAGTGGAGCCCTTGAAGTGGTCAGrG	576
LGALS3	GCTGTCCAGAAGATGTATGCACTACTCTCATCGAGTGCGTCTATTTAGTGGAGCCCTCCGGTGGCACTTrG	576
LGALS3	TCTATGTCACCAGAATATGCACTACTCTCATCGAGTGCGTCTATTTAGTGGAGCCGAAGCACTGGTGAGrG	576
LIFR	AAGACCAGGTGGTAATGCGTGCTAGATGTAGACTTTGCGTCTATTTAGTGGAGCCTCTGTATAGGCTCGrC	577
LIFR	CGACCGAGACGAGTTTGCGTGCTAGATGTAGACTTTGCGTCTATTTAGTGGAGCCCATAAGGCATGGTTrC	577
LIFR	CAGTCAGTCGGCCGTTGCGTGCTAGATGTAGACTTTGCGTCTATTTAGTGGAGCCATCATCTGTGCAATrG	577
LIFR	TCTCCAAGTATCAGGTGCGTGCTAGATGTAGACTTTGCGTCTATTTAGTGGAGCCATCAGAACTCCACTrC	577
LIFR	ACGGCCTGTTCCAGATGCGTGCTAGATGTAGACTTTGCGTCTATTTAGTGGAGCCTTCATAATCAGTACrC	577
LINC01088	GCATGTGAACCTTCCACTCTATCAAACGAGATCCGTGCGTCTATTTAGTGGAGCCAGAGAGATCCTTGArG	578
LINC01088	ACAGAGGAGGACTATACTCTATCAAACGAGATCCGTGCGTCTATTTAGTGGAGCCAGGTCTTCACCAGGrC	578
LINC01088	TCCTATTCCTTCAAGACTCTATCAAACGAGATCCGTGCGTCTATTTAGTGGAGCCGTTCAGCAGGTCTArC	578
LINC01088	TGGTAATAAGACAGCACTCTATCAAACGAGATCCGTGCGTCTATTTAGTGGAGCCTGCTTGCCGGCCTTrG	578
LSP1	CAGGTGGACTTCATCACTCTCGAACACTATTGACGTGCGTCTATTTAGTGGAGCCCAGACTCAACTCCTrC	579
LSP1	CAACAGGAAGCAACTACTCTCGAACACTATTGACGTGCGTCTATTTAGTGGAGCCGGTAGGTCATGCTGrG	579
LSP1	CTCCTAACTTCCTAGACTCTCGAACACTATTGACGTGCGTCTATTTAGTGGAGCCAGGCTGTGCCTCAArC	579
LSP1	TGCATGGCCGTTATCACTCTCGAACACTATTGACGTGCGTCTATTTAGTGGAGCCCAGCATCAAGCATCrC	579
LSP1	TCTCTCATGCTGGCAACTCTCGAACACTATTGACGTGCGTCTATTTAGTGGAGCCCTGAAGCTGCCTGTrC	579
MARCKSL1	CAGTGACCTCACAAGAGTCGTGTAACCATGTGACATGCGTCTATTTAGTGGAGCCGGCACCAGGTCCAGrG	580
MARCKSL1	CTCAGCGCTGGCTGGAGTCGTGTAACCATGTGACATGCGTCTATTTAGTGGAGCCTAGCTACTCATTCTrG	580
MARCKSL1	CACAGCACAAGAGACAGTCGTGTAACCATGTGACATGCGTCTATTTAGTGGAGCCCCAGGTGCCACTAGrG	580
MARCKSL1	AGAACCAGATGGCTGAGTCGTGTAACCATGTGACATGCGTCTATTTAGTGGAGCCACTGGCCTTAAGAGrG	580
MARCKSL1	GCTGCACTAGCCTCTAGTCGTGTAACCATGTGACATGCGTCTATTTAGTGGAGCCGCCTCTTCTTCTGArG	580
MARCO	GACAATCCTGACGGAAGTCGTTTAACTGAACCGAGTGCGTCTATTTAGTGGAGCCTCGGTTACTACTGCrC	581
MARCO	CAGATTCAGAACTTGAGTCGTTTAACTGAACCGAGTGCGTCTATTTAGTGGAGCCCCGGAGCCGCGCCTrG	581
MARCO	CTCGTCCTCCTTGAGAGTCGTTTAACTGAACCGAGTGCGTCTATTTAGTGGAGCCGGTCTCACTCAAGArG	581
MARCO	ACAATGGCATCAGAAAGTCGTTTAACTGAACCGAGTGCGTCTATTTAGTGGAGCCAGCATGCGGCAGAArG	581
MARCO	TGCAGTCATGATGGCAGTCGTTTAACTGAACCGAGTGCGTCTATTTAGTGGAGCCCGTCCTCCTCGTGGrC	581
MBP	CATCACATCCAGGCTAGTCTACAACATTAGCACGCTGCGTCTATTTAGTGGAGCCTCTCTTCTGTGACGrC	582
MBP	CATGGTCCATGGTACAGTCTACAACATTAGCACGCTGCGTCTATTTAGTGGAGCCGGAAGCCATGCCTGrG	582
MBP	CATGGTACTTGCTGTAGTCTACAACATTAGCACGCTGCGTCTATTTAGTGGAGCCATGCCTGGCATGGTrC	582
MBP	TGCACTGTCTTCTTGAGTCTACAACATTAGCACGCTGCGTCTATTTAGTGGAGCCGCTCTCGGAGGTGGrC	582
MCAM	TGTGGTTCACTCAGCATGGTGATAACCTGTCTACCTGCGTCTATTTAGTGGAGCCTTCACCAGTAGTTCrC	583
MCAM	CCGTGCATTCAACACATGGTGATAACCTGTCTACCTGCGTCTATTTAGTGGAGCCCCAGGTCGTTGGAGrG	583
MCAM	CTTGAATGCCATCCAATGGTGATAACCTGTCTACCTGCGTCTATTTAGTGGAGCCCCACACCTTCCTCTrC	583
MCAM	AGTGGTTGTGTTGGAATGGTGATAACCTGTCTACCTGCGTCTATTTAGTGGAGCCGGAAGTGCTGAGGCrC	583
MCAM	AACATGAGCAGGCGCATGGTGATAACCTGTCTACCTGCGTCTATTTAGTGGAGCCTGAACAGCGCACTTrC	583
MIF	TGGAGTTGTTCCAGCCCACTTAGAAGGACTACGACTGCGTCTATTTAGTGGAGCCGCTCTTAGGCGAAGrG	584
MIF	CCTGACTTCTCGGACCCACTTAGAAGGACTACGACTGCGTCTATTTAGTGGAGCCCCGCTGAGCTACGTrG	584
MIF	GCAGAAGGACCAGGACCACTTAGAAGGACTACGACTGCGTCTATTTAGTGGAGCCAACATCGGCATGATrG	584
MIF	TGCAGGCTGCAGAGCCCACTTAGAAGGACTACGACTGCGTCTATTTAGTGGAGCCATCTTGCCGATGCTrG	584
MIF	GAGCGGTTCTGCGCGCCACTTAGAAGGACTACGACTGCGTCTATTTAGTGGAGCCAGCAGCTTGCTGTArG	584
MKI67	CACCGCTCGTCAAGTCGCACGCTACAGACTATTATTGCGTCTATTTAGTGGAGCCGGCCACTTGTCGAArC	585
MKI67	CTGGATACGGATGTCCGCACGCTACAGACTATTATTGCGTCTATTTAGTGGAGCCTGACACAACAGGAArG	585
MKI67	ACGACGTGCTGGCTCCGCACGCTACAGACTATTATTGCGTCTATTTAGTGGAGCCGCTAGATCTTGAGArC	585
MKI67	GAAGCTGGCCAGATCCGCACGCTACAGACTATTATTGCGTCTATTTAGTGGAGCCTTGAGAGAGCTCTTrG	585
MKI67	TTCCGCAGGTTCAATCGCACGCTACAGACTATTATTGCGTCTATTTAGTGGAGCCGTTGCTGTTCAGCTrC	585
MMP14	TTGTCGGTAGGCAGCGAGTCGGAATCGGTTATACTTGCGTCTATTTAGTGGAGCCAGAGCAGCATCAATrC	586
MMP14	CCGCTGAGAGTGACTGAGTCGGAATCGGTTATACTTGCGTCTATTTAGTGGAGCCGCATGGCAGCGATGrG	586
MMP14	ACTGACTGAGCAACGGAGTCGGAATCGGTTATACTTGCGTCTATTTAGTGGAGCCTCTCCGAGGAACTTrG	586
MMP14	GCCTCGTATGTGGCAGAGTCGGAATCGGTTATACTTGCGTCTATTTAGTGGAGCCAACGCCTTGCGAATrG	586
MMP14	TCGTAGGCAGTGTTGGAGTCGGAATCGGTTATACTTGCGTCTATTTAGTGGAGCCTTGCCATCCTTCCTrC	586
MS4A1	TTCCTGGAAGAAGGCGCTTGACTACGACTTAGCACTGCGTCTATTTAGTGGAGCCGCCAGCTATTACAArG	587
MS4A1	CTCCTGAAGAGTGGTGCTTGACTACGACTTAGCACTGCGTCTATTTAGTGGAGCCACCAGTGAAGACATrC	587
MS4A1	TGGTGCGTATGTGCAGCTTGACTACGACTTAGCACTGCGTCTATTTAGTGGAGCCGGCCAGATAGAGATrG	587
MS4A1	CACTCATCATGTAGCGCTTGACTACGACTTAGCACTGCGTCTATTTAGTGGAGCCGCCACAATCTGGCArG	587
MT3	CTGGCACTATCTCCAGTCACGGTACGTTATACTCATGCGTCTATTTAGTGGAGCCGTGGCACTGAGCCArC	588
MT3	TTCTCTGCTTCTGCCGTCACGGTACGTTATACTCATGCGTCTATTTAGTGGAGCCTGGCAGCAGCTGCArC	588
MT3	ACACTTCTCACACTCGTCACGGTACGTTATACTCATGCGTCTATTTAGTGGAGCCCACACAGTCCTTGGrC	588
MT3	AGCAGCAGCTGGAGGGTCACGGTACGTTATACTCATGCGTCTATTTAGTGGAGCCGTCCATGTCGAGGArG	588
MZB1	ACCTTCTCTGAGCAGTGCGTGTGACTATTGATACGTGCGTCTATTTAGTGGAGCCTCTCTTGTGGCTGArC	589
MZB1	CATCACAGCGCAGGTTGCGTGTGACTATTGATACGTGCGTCTATTTAGTGGAGCCCCACAGCTCTGCAGrG	589
MZB1	ATGCTTGGCTCTGGCTGCGTGTGACTATTGATACGTGCGTCTATTTAGTGGAGCCGTGACCATCACGCTrG	589
MZB1	TAGTCCTGCCAGTTCTGCGTGTGACTATTGATACGTGCGTCTATTTAGTGGAGCCACTTCTCGAACTCCrG	589
MZB1	AAGTGTAGTCTGTGGTGCGTGTGACTATTGATACGTGCGTCTATTTAGTGGAGCCAGGAGCCAGTTCAGrC	589
NAMPT	GCTGCCTCAGAAGAAACACTTATACACACACGGTGTGCGTCTATTTAGTGGAGCCTATAGTTGGCCAACrC	590
NAMPT	TGCTGCTGGAACAGAACACTTATACACACACGGTGTGCGTCTATTTAGTGGAGCCTATGGTACTGTGTTrC	590
NAMPT	CCACAGGCAATCTCTACACTTATACACACACGGTGTGCGTCTATTTAGTGGAGCCAGGTGCATATTAGArG	590
NAMPT	TATGCCAGCAGTCTCACACTTATACACACACGGTGTGCGTCTATTTAGTGGAGCCGTGAGCAGATGCTCrC	590
NAMPT	TAGTGGACATTCGTGACACTTATACACACACGGTGTGCGTCTATTTAGTGGAGCCCACACAGCAGAGTTrC	590
NDRG1	GCCTGCTCCTGTTCCACTCTGATAAATCCGACACGTGCGTCTATTTAGTGGAGCCAGTTAGGATGTAGGrC	591
NDRG1	ACCACTTCCACGTTAACTCTGATAAATCCGACACGTGCGTCTATTTAGTGGAGCCTGGCGGTAGGTGTGrG	591
NDRG1	ATTGATGAACAGGTGACTCTGATAAATCCGACACGTGCGTCTATTTAGTGGAGCCCCGGCTGTTGTAGGrC	591
NDRG1	CCACTGGTTAATGGAACTCTGATAAATCCGACACGTGCGTCTATTTAGTGGAGCCGAGAGTGGCAACCGrG	591
NDRG1	GACTACTTCCTCCTCACTCTGATAAATCCGACACGTGCGTCTATTTAGTGGAGCCCCACCTGGAAGGCTrG	591
NECTIN3	ACTTGGCCGAACGCTACTCTGTAACACGTTTAGCCTGCGTCTATTTAGTGGAGCCTCGCTGCCGGCTGArC	592
NECTIN3	TGCTCCACACAGATTACTCTGTAACACGTTTAGCCTGCGTCTATTTAGTGGAGCCATTGTCCATCCAACrC	592
NECTIN3	ATAATCGTTGCCGTTACTCTGTAACACGTTTAGCCTGCGTCTATTTAGTGGAGCCAGCTTGTACTGGCTrG	592
NES	CAGCTCATTCTGCTCACTCTGTGAAAGTGGGTTACTGCGTCTATTTAGTGGAGCCGAGCTCCGCGCTGArG	593
NES	AGTCACGGCCACACTACTCTGTGAAAGTGGGTTACTGCGTCTATTTAGTGGAGCCCTTCTGACAGGTCArG	593
NES	AGAGAGGAGCATCCTACTCTGTGAAAGTGGGTTACTGCGTCTATTTAGTGGAGCCGTGTCTGGAGCAGArG	593
NES	CACGCGCTCCTGGTAACTCTGTGAAAGTGGGTTACTGCGTCTATTTAGTGGAGCCCGTCTCCATGTGTGrC	593
NES	CTCAGTGACTCTTGGACTCTGTGAAAGTGGGTTACTGCGTCTATTTAGTGGAGCCTCCTCCTCCAGAGArC	593
NFKBIA	AGTGACACCAGGTCAACTCTTCAACACTTCTAGGGTGCGTCTATTTAGTGGAGCCCCACACTTCAACAGrG	594
NFKBIA	TCACTCTCTGGCAGCACTCTTCAACACTTCTAGGGTGCGTCTATTTAGTGGAGCCTAGCTCTCCTCATCrC	594
NFKBIA	TAGTTGGTAGCCTTCACTCTTCAACACTTCTAGGGTGCGTCTATTTAGTGGAGCCCACGTGTGGCCATTrG	594
NFKBIA	TTCCATGGTCAGTGCACTCTTCAACACTTCTAGGGTGCGTCTATTTAGTGGAGCCCACCTGGCGGATCArC	594
NFKBIA	CTTAACACTCCTGGCACTCTTCAACACTTCTAGGGTGCGTCTATTTAGTGGAGCCCCACATCACTGAACrG	594
NKG7	AAGGAGGCTGTGCACAGTCTCGTAACATGCGATACTGCGTCTATTTAGTGGAGCCTTGAATCTCAGAGArG	595
NKG7	GCTGCTGATCAGACTAGTCTCGTAACATGCGATACTGCGTCTATTTAGTGGAGCCCTGGAGGAGGAAGArG	595
NKG7	AGGATAGCTGAGACCAGTCTCGTAACATGCGATACTGCGTCTATTTAGTGGAGCCCCTGTACAGAGCAArG	595
NKG7	CCTTCTGCTCACAAGAGTCTCGTAACATGCGATACTGCGTCTATTTAGTGGAGCCATCTTGCCGCTCTTrG	595
NPC2	CACTTAGAGATGAGAAGTCTCTGACAACATTGAGCTGCGTCTATTTAGTGGAGCCCCGAACTCAATGAGrG	596
NPC2	AGTCTCAGCAGACTCAGTCTCTGACAACATTGAGCTGCGTCTATTTAGTGGAGCCGGAGGTGCTGTCAArG	596
NPC2	TGACATTGACGCTGTAGTCTCTGACAACATTGAGCTGCGTCTATTTAGTGGAGCCTATTGCTGGTGAAGrG	596
NPC2	TTGTTGAAGCAGCAGAGTCTCTGACAACATTGAGCTGCGTCTATTTAGTGGAGCCGAGAGCAAGTCACTrG	596
NRCAM	CTGTACACTGATAGAAGTCTGCTAAATTGTCCGACTGCGTCTATTTAGTGGAGCCCGCGTTCGTTCCTTrG	597
NRCAM	TGTGCCAGGCTTCATAGTCTGCTAAATTGTCCGACTGCGTCTATTTAGTGGAGCCAATTATGAGCGTTCrC	597
NRCAM	ATCAGCTACCACTAGAGTCTGCTAAATTGTCCGACTGCGTCTATTTAGTGGAGCCGTCATCGTCACTGArC	597
NRCAM	ATAGACTGCACTTGAAGTCTGCTAAATTGTCCGACTGCGTCTATTTAGTGGAGCCAGAGGCATTGCACTrG	597
NTRK2	AGGTTAGGTGCGGCCAGTCTGTTAAGATATGCGCCTGCGTCTATTTAGTGGAGCCCCTTCCTCCACAGTrG	598
NTRK2	AAGTCAAGGTGACGGAGTCTGTTAAGATATGCGCCTGCGTCTATTTAGTGGAGCCAGGATCAGTTCAGArC	598
NTRK2	ACATAATGTCACAGGAGTCTGTTAAGATATGCGCCTGCGTCTATTTAGTGGAGCCGGAGAGTCTTGATCrC	598
NTRK2	TGTGATTGGTAACATAGTCTGTTAAGATATGCGCCTGCGTCTATTTAGTGGAGCCAGCCGTGGTACTCCrG	598
OLIG2	TTGAAGCCACTGCCTATGTAGCGAACGTACTCACATGCGTCTATTTAGTGGAGCCCTGGACGAGGATGArC	599
OLIG2	CGGAGGCCATCCATGATGTAGCGAACGTACTCACATGCGTCTATTTAGTGGAGCCTACGGCATGACCTCrG	599
OLIG2	AGTCGCTTCATCTCCATGTAGCGAACGTACTCACATGCGTCTATTTAGTGGAGCCTAGATCTCGCTCACrC	599
OLIG2	TAGTTGCGCGCCAGCATGTAGCGAACGTACTCACATGCGTCTATTTAGTGGAGCCGTGAGCATGAGGATrG	599
OLIG2	ACGCAGCTGCTGCAGATGTAGCGAACGTACTCACATGCGTCTATTTAGTGGAGCCGCTGTTGATCTTGArG	599
OSM	AGAGCACCTGCCGCAATGTAGTAACGCTCAGTACCTGCGTCTATTTAGTGGAGCCGTTCCTCTCATCCArC	600
OSM	CCTGTGTCATCAGACATGTAGTAACGCTCAGTACCTGCGTCTATTTAGTGGAGCCCCGGCCATGAGTCArG	600
OSM	GAGGCCAGCTCAGGCATGTAGTAACGCTCAGTACCTGCGTCTATTTAGTGGAGCCCATGATGAGGCATArG	600
OSM	TCGGCCAGTCTGTGCATGTAGTAACGCTCAGTACCTGCGTCTATTTAGTGGAGCCAGGCGCTGCTCTAArG	600
OSMR	TCTGGTAAGTCCTCAATGTATGAACGTCACGCAAGTGCGTCTATTTAGTGGAGCCCAGCCAAGACTTCArC	601
OSMR	AGTCCATTGTAAGTGATGTATGAACGTCACGCAAGTGCGTCTATTTAGTGGAGCCAGGAAGGTTGTGGArC	601
OSMR	TTCCACTTCACAGTGATGTATGAACGTCACGCAAGTGCGTCTATTTAGTGGAGCCCAATGCAGAACCTGrG	601
PAX6	TGGCAGCCATTGGAGATGTATTAACGGTACTGCCCTGCGTCTATTTAGTGGAGCCCCTCCTTCCTGTTGrC	602
PAX6	AGCTGAAGTCGCATTATGTATTAACGGTACTGCCCTGCGTCTATTTAGTGGAGCCTGCAGCTTCCGCTTrC	602
PAX6	TGTCTTCTCTGATTCATGTATTAACGGTACTGCCCTGCGTCTATTTAGTGGAGCCGGTGTGTTGCTGGCrC	602
PCNA	ACCGGCTGAGACTAACCAGACGTAAGCGACTATACTGCGTCTATTTAGTGGAGCCGCGAACGTCGCGACrG	603
PCNA	AGTGCCTCCAACACCCCAGACGTAAGCGACTATACTGCGTCTATTTAGTGGAGCCTTGATGAGGTCCTTrG	603
PCNA	CGCGTTATCTTCGGCCCAGACGTAAGCGACTATACTGCGTCTATTTAGTGGAGCCTAGCGCCAAGGTATrC	603
PCNA	AGAGTGGAGTGGCTTCCAGACGTAAGCGACTATACTGCGTCTATTTAGTGGAGCCGTGTCACCGTTGAArG	603
PCNA	CAACAACGCCGCTACCCAGACGTAAGCGACTATACTGCGTCTATTTAGTGGAGCCATGGTGGCGGAGTGrG	603
PDGFRB	AAGGACAGGCAGGACGAGTGAGTAATGCTACGTCATGCGTCTATTTAGTGGAGCCGTAACAGCTGAGTArG	604
PDGFRB	TCAGGAGAACAGAGGGAGTGAGTAATGCTACGTCATGCGTCTATTTAGTGGAGCCCAGGCTCCTGAAGGrC	604
PDGFRB	CTCCTTGTTGATCTCGAGTGAGTAATGCTACGTCATGCGTCTATTTAGTGGAGCCGCCGGCTCTCTCCTrC	604
PDGFRB	CTCACAGAGCGATCCGAGTGAGTAATGCTACGTCATGCGTCTATTTAGTGGAGCCTCTGGCTCCAAGTTrG	604
PECAM1	TTGGCTGGAGGTGCTGGACAGATGGTACGTCATTATGCGTCTATTTAGTGGAGCCTTCTGGATGGTGAArG	605
PECAM1	AGTGAAGACTGCAGGGGACAGATGGTACGTCATTATGCGTCTATTTAGTGGAGCCCGGCTGCATCCTGArG	605
PECAM1	TTCCATGATCATTCCGGACAGATGGTACGTCATTATGCGTCTATTTAGTGGAGCCGTGGAGCTGAGCTCrC	605
PECAM1	ACGGTGACCAGTTCAGGACAGATGGTACGTCATTATGCGTCTATTTAGTGGAGCCGAGAAGGATTCCGTrC	605
PECAM1	GCAGGCTCTTCATGTGGACAGATGGTACGTCATTATGCGTCTATTTAGTGGAGCCGCACCGTCCAGTCCrG	605
PECAM1	ATGAGGACAAGGCGGGGACAGATGGTACGTCATTATGCGTCTATTTAGTGGAGCCGCCTGTGGAGCACArC	605
PGF	TTGCGGAGTCAGGAGGTTTACCTATGTCTACGCCGTGCGTCTATTTAGTGGAGCCCATCTTCTGGAAGCrC	606
PGF	GCATCTTCTCAGACGGTTTACCTATGTCTACGCCGTGCGTCTATTTAGTGGAGCCACAGCCTCATGACCrG	606
PGF	TGAGAGAACGTCAGCGTTTACCTATGTCTACGCCGTGCGTCTATTTAGTGGAGCCTCGCAGCGAACGTGrC	606
PGF	GTCCACCAGCCTCTCGTTTACCTATGTCTACGCCGTGCGTCTATTTAGTGGAGCCGTACTCGGACACGArC	606
PGF	GCACTGAATTCCTGAGTTTACCTATGTCTACGCCGTGCGTCTATTTAGTGGAGCCCTCACGTTGTTGAArG	606
PGF	CTGAATGTTCTGATCGTTTACCTATGTCTACGCCGTGCGTCTATTTAGTGGAGCCCACTGTTCTCCAGArG	606
PLK2	AATATCAGTAACACTGTTTAGGTACTCCCTCACGATGCGTCTATTTAGTGGAGCCGAGCCGAGGTCTTCrG	607
PLK2	AGGACGGCATTGTATGTTTAGGTACTCCCTCACGATGCGTCTATTTAGTGGAGCCCAGGAGCCAGCAATrG	607
PLK2	CAGACATCAGCAGAGGTTTAGGTACTCCCTCACGATGCGTCTATTTAGTGGAGCCATTCTGATGAACAGrC	607
PLK2	TGGCTCTGTCAACACGTTTAGGTACTCCCTCACGATGCGTCTATTTAGTGGAGCCGTAGTATCGAACTTrC	607
PLK2	TTCTTCGAGTCCGCTGTTTAGGTACTCCCTCACGATGCGTCTATTTAGTGGAGCCTGCGGCGGCCGCTTrC	607
PLK2	GCTGGTAGGTGATAGGTTTAGGTACTCCCTCACGATGCGTCTATTTAGTGGAGCCTGGTGCTGGCGGCTrG	607
PLVAP	CATTGATGCGGTCCAGTTTATCACACGCTCCTAGATGCGTCTATTTAGTGGAGCCACTGGCGGAAGCTGrG	608
PLVAP	CACGTTGCCATAGACGTTTATCACACGCTCCTAGATGCGTCTATTTAGTGGAGCCCTCTGTGCTCACGTrG	608
PLVAP	GTCATGCCAAGTTCCGTTTATCACACGCTCCTAGATGCGTCTATTTAGTGGAGCCGCATCTCGGTGTGArC	608
PLVAP	ATCACCACGGTGATAGTTTATCACACGCTCCTAGATGCGTCTATTTAGTGGAGCCTGGCCACGTGACGCrC	608
PLVAP	AGGTGAATGGCTTCCGTTTATCACACGCTCCTAGATGCGTCTATTTAGTGGAGCCACGCTCAAGGAGCGrG	608
PLXND1	GTGAGGTTGCCGTGCTATGTACTCGTATCGACGCATGCGTCTATTTAGTGGAGCCTGCATGTACCAGAArG	609
PLXND1	CCGGTGAGACTTCTTTATGTACTCGTATCGACGCATGCGTCTATTTAGTGGAGCCCTTGCGATGGCTCTrG	609
PLXND1	ATCTGCTTGTAGTAGTATGTACTCGTATCGACGCATGCGTCTATTTAGTGGAGCCGGCGTCATGTCCTGrG	609
PLXND1	TCACCACACCTGAGATATGTACTCGTATCGACGCATGCGTCTATTTAGTGGAGCCTAGAGGCGTTCACGrG	609
PPDPF	CGTGGCCATGAACGGTATGTAGTACGTGCGGACTTTGCGTCTATTTAGTGGAGCCTGCGGACTCCAACArC	610
PPDPF	CTCAGGTCAGGACGGTATGTAGTACGTGCGGACTTTGCGTCTATTTAGTGGAGCCGGCTGGTGGTAACCrG	610
PPDPF	TGCTTGCTGCAGCCGTATGTAGTACGTGCGGACTTTGCGTCTATTTAGTGGAGCCGTTGATGCGAAGGTrC	610
PPDPF	TGCACAGTTCCAGGTTATGTAGTACGTGCGGACTTTGCGTCTATTTAGTGGAGCCCCGCTTGGTGCCAGrG	610
PPFIBP1	TCTGTGCTCTTCAAGTGCTAGTTAGGAGTATCGCATGCGTCTATTTAGTGGAGCCGGCATTCACCTTCTrC	611
PPFIBP1	TCCTGCTGCAGCATTTGCTAGTTAGGAGTATCGCATGCGTCTATTTAGTGGAGCCGTCCTACTTAGAAGrC	611
PPFIBP1	TTAACACACTTACCTTGCTAGTTAGGAGTATCGCATGCGTCTATTTAGTGGAGCCCCTCCACCTGGTCTrG	611
PPFIBP1	TCTGAAGTCTTCTGATGCTAGTTAGGAGTATCGCATGCGTCTATTTAGTGGAGCCGCCGGAGCTCTGTCrC	611
PROS1	CAGGACTTGTGAAGCTGCTCGATACTCTCTCTGAGTGCGTCTATTTAGTGGAGCCACGACGCTTCCTAArC	612
PROS1	GCTGAGTGATCGATATGCTCGATACTCTCTCTGAGTGCGTCTATTTAGTGGAGCCGCAATCAGGAGCCArC	612
PROS1	AGACACGCCAGCAGCTGCTCGATACTCTCTCTGAGTGCGTCTATTTAGTGGAGCCGGAAGCACTAGGAGrG	612
PROS1	CAGCAGGCACGTGGCTGCTCGATACTCTCTCTGAGTGCGTCTATTTAGTGGAGCCAATGCATCACAGTArC	612
PROS1	AAGATTCCTGTGCTGTGCTCGATACTCTCTCTGAGTGCGTCTATTTAGTGGAGCCGCAGCTGCCAAGAArG	612
PTGDS	TCCACCACTGACACGACACTTCAACAATCGTAGCGTGCGTCTATTTAGTGGAGCCTGGTCGTAGTCGGTrC	613
PTGDS	GTTGAGGCCACCATCACACTTCAACAATCGTAGCGTGCGTCTATTTAGTGGAGCCGAAGGTGGAGGTCArG	613
PTGDS	TCCTGCAGCAGAGCGACACTTCAACAATCGTAGCGTGCGTCTATTTAGTGGAGCCGATGAGTAGCCATTrC	613
PTGDS	ACATGGACAACGCCGACACTTCAACAATCGTAGCGTGCGTCTATTTAGTGGAGCCCCACCACAGACTTGrC	613
PTN	CATTCTCCACAGTCAACACTTCCAAAGATACTGCGTGCGTCTATTTAGTGGAGCCCACACACTCCACTGrC	614
PTN	ACAGCTGCCAGTATGACACTTCCAAAGATACTGCGTGCGTCTATTTAGTGGAGCCGCTTCAGCAGTATCrC	614
PTN	TCTTCTGGCATTCGGACACTTCCAAAGATACTGCGTGCGTCTATTTAGTGGAGCCTGGAGATGGTGACArG	614
PTN	TGTTGAGCCTGCATTACACTTCCAAAGATACTGCGTGCGTCTATTTAGTGGAGCCCGCTGCTGCTGGTArC	614
PTN	TCCAGTCCGAGTGCCACACTTCCAAAGATACTGCGTGCGTCTATTTAGTGGAGCCTTGCTTGCACTCAGrC	614
PTPRB	AGAATGGCTGGAGGCACTGACATAACATACGGTCCTGCGTCTATTTAGTGGAGCCCCACTGGATAGACArC	615
PTPRB	AGCCGGTATCGTTCCACTGACATAACATACGGTCCTGCGTCTATTTAGTGGAGCCTTATCCATTAGCATrC	615
PTPRB	GATTCCTTGATGGTCACTGACATAACATACGGTCCTGCGTCTATTTAGTGGAGCCGGTGCTAATACTCTrG	615
PTPRB	TGTTGATCCATTGGTACTGACATAACATACGGTCCTGCGTCTATTTAGTGGAGCCCACTGGAGATGGCArC	615
PTPRB	ACAGTTCACCAGAGAACTGACATAACATACGGTCCTGCGTCTATTTAGTGGAGCCCCATCTTCTGAGCArG	615
PTPRZ1	TCACAAGGCTGAGGAACTGACTAACAGCTAATCCGTGCGTCTATTTAGTGGAGCCCTTCCTGCCTTGTGrC	616
PTPRZ1	ACTCTTCTGAGTGACACTGACTAACAGCTAATCCGTGCGTCTATTTAGTGGAGCCGGCAAGCACTTGCArC	616
PTPRZ1	GTGCGTGCGTATGTGACTGACTAACAGCTAATCCGTGCGTCTATTTAGTGGAGCCGATCGAAGTGAGATrC	616
PTPRZ1	TTGACCGTGGAGACCACTGACTAACAGCTAATCCGTGCGTCTATTTAGTGGAGCCTGCGAGTATACCACrG	616
PTPRZ1	AATGAGGAGTGCATTACTGACTAACAGCTAATCCGTGCGTCTATTTAGTGGAGCCGCCTGCTGGTCCAGrG	616
RCAN2	AATAGCGGAGCCTACAGTCTTATACAGCGAACTCGTGCGTCTATTTAGTGGAGCCAGTGCTCTGCATCTrG	617
RCAN2	ACATGGCTGGATGCTAGTCTTATACAGCGAACTCGTGCGTCTATTTAGTGGAGCCCCTAATCTAGATAGrG	617
RCAN2	TGCACGACGACACTTAGTCTTATACAGCGAACTCGTGCGTCTATTTAGTGGAGCCTCACTGTCGCACACrG	617
RCAN2	GCACACACATCAGGAAGTCTTATACAGCGAACTCGTGCGTCTATTTAGTGGAGCCCCAGGAGAGAACAArC	617
RCAN2	GTCATAGTTGAGGACAGTCTTATACAGCGAACTCGTGCGTCTATTTAGTGGAGCCCACAGCATAGAGGArG	617
RHOB	GCGTCAGCAGACAGAAGTCTTGGAACAGTGAGTACTGCGTCTATTTAGTGGAGCCTGGCGCAAGCCAGArG	618
RHOB	TGCTGAAGCTGTGTCAGTCTTGGAACAGTGAGTACTGCGTCTATTTAGTGGAGCCCCGCAGGAGAGGCTrG	618
RHOB	TAGGCTTGGATGCGCAGTCTTGGAACAGTGAGTACTGCGTCTATTTAGTGGAGCCCACTCGAGGTAGTCrG	618
RHOB	ACAGCCACACACTCTAGTCTTGGAACAGTGAGTACTGCGTCTATTTAGTGGAGCCGAGTCGAACAGACArC	618
RHOB	TTGATGCAGCCGTTCAGTCTTGGAACAGTGAGTACTGCGTCTATTTAGTGGAGCCAGCACCTTGCAGCArG	618
RNASE1	CGGACAAGAGACTTCATGTCCTCACAAGAGTCTACTGCGTCTATTTAGTGGAGCCACAAGCAGAAGGAGrC	619
RNASE1	TAGAGTCCTCCACAGATGTCCTCACAAGAGTCTACTGCGTCTATTTAGTGGAGCCTGCTCTGACCTTAGrG	619
RNASE1	ATGTGCATGCTGGAGATGTCCTCACAAGAGTCTACTGCGTCTATTTAGTGGAGCCAGGCGGCAGTCTGTrG	619
RNASE1	CATATGCTGCCGCTGATGTCCTCACAAGAGTCTACTGCGTCTATTTAGTGGAGCCGGAACTGTCTGAGTrC	619
S100A10	TTAGTACGTGCGGCGATGTCGAGAAATAGTGACCCTGCGTCTATTTAGTGGAGCCGGCTGTGCGCCTTCrC	620
S100A10	CCTTGGCCGAGGCGCATGTCGAGAAATAGTGACCCTGCGTCTATTTAGTGGAGCCTGTGGTCCGTTGAArG	620
S100A10	GTCCAGGTCCTTCATATGTCGAGAAATAGTGACCCTGCGTCTATTTAGTGGAGCCGCCATCTCTACACTrG	620
S100A6	TTCCATCAGCCTTGCCCAGGTAACTCTACTGAACGTGCGTCTATTTAGTGGAGCCGTTCCGGTCCAAGTrC	621
S100A6	GAGGCCAATGGCCTGCCAGGTAACTCTACTGAACGTGCGTCTATTTAGTGGAGCCGAAGATGGCCACGArG	621
S100A6	AATGGTGAGCTCCTTCCAGGTAACTCTACTGAACGTGCGTCTATTTAGTGGAGCCCTGCAGCTTCGAGCrC	621
S100A8	ACGTCGATGATAGAGCCAGGTAGACAGACATACTCTGCGTCTATTTAGTGGAGCCGAGTACTTGTGGTArG	622
S100A8	CTGGAAGTTAACTGCCCAGGTAGACAGACATACTCTGCGTCTATTTAGTGGAGCCCAGAATGAGGAACTrC	622
S100A8	ACTCGGTCTCTAGCACCAGGTAGACAGACATACTCTGCGTCTATTTAGTGGAGCCTGATATACTGAGGArC	622
S100A9	TGGCCACCATGACTGCGTGGGTAAGGTTATCTACATGCGTCTATTTAGTGGAGCCTAGTGGCTGTGGCCrG	623
S100A9	GCCACTGTGGTCTTACGTGGGTAAGGTTATCTACATGCGTCTATTTAGTGGAGCCGCCACTGTGATCTTrG	623
S100A9	CGTTCCAGCTGCGACCGTGGGTAAGGTTATCTACATGCGTCTATTTAGTGGAGCCATGGTCTCTATGTTrG	623
S100A9	CATCAGCATGATGAACGTGGGTAAGGTTATCTACATGCGTCTATTTAGTGGAGCCCCAGGTTAGCCTCGrC	623
S100A9	CTGCTTGTCTGCATTCGTGGGTAAGGTTATCTACATGCGTCTATTTAGTGGAGCCCTCCTCGAAGCTCArG	623
S100B	GCAGTAGTAACCATGGAGTGTCGAAGTCTGTTACCTGCGTCTATTTAGTGGAGCCAAGAACTCGTGGCArG	624
S100B	CTGCAGCCGCGACTTGAGTGTCGAAGTCTGTTACCTGCGTCTATTTAGTGGAGCCTTGGAGGCAAGGATrC	624
S100B	CTCTTCCTTGTCTCAGAGTGTCGAAGTCTGTTACCTGCGTCTATTTAGTGGAGCCTCCAGCTCAGACATrC	624
S100B	CAGGCGTCGTCTCTGGAGTGTCGAAGTCTGTTACCTGCGTCTATTTAGTGGAGCCCTGGTCTCCTTGCTrG	624
S100B	AAGTCACATTCGCCGGAGTGTCGAAGTCTGTTACCTGCGTCTATTTAGTGGAGCCGCCATGAATTCCTGrG	624
SAT1	ACTCCTCTGTTGCCAGTTTATGTACGGCGGATCTATGCGTCTATTTAGTGGAGCCACAGCAGCACTCCTrC	625
SAT1	TGCTGCAGCGACACCGTTTATGTACGGCGGATCTATGCGTCTATTTAGTGGAGCCCCAAGAAGTGCATGrC	625
SAT1	CCGCAGTATGTCACTGTTTATGTACGGCGGATCTATGCGTCTATTTAGTGGAGCCCAGCTCCTTGATCArG	625
SAT1	TCAGGCTGGCACCATGTTTATGTACGGCGGATCTATGCGTCTATTTAGTGGAGCCGCGTCCTCTTCTCArG	625
SDC3	AAGAGAAGCCAGTGCTATGTCTGACGTGATAGTCCTGCGTCTATTTAGTGGAGCCGCTAAGGACACAGArG	626
SDC3	GTTGTGTGGTCTCTTTATGTCTGACGTGATAGTCCTGCGTCTATTTAGTGGAGCCCATTGGCTGTGTCTrG	626
SDC3	CTTCCGCTCCAGGATTATGTCTGACGTGATAGTCCTGCGTCTATTTAGTGGAGCCAGCTACGAGCACCTrC	626
SDC3	CAGTGGTGGCCGTAATATGTCTGACGTGATAGTCCTGCGTCTATTTAGTGGAGCCTGGTCCTTATAACArG	626
SDC3	ACGGTGGTGGCTCTCTATGTCTGACGTGATAGTCCTGCGTCTATTTAGTGGAGCCGCCATGGTAGTGGArG	626
SFRP4	AGCGCCACTAGGATGTATGTGTACTGATGCTCACGTGCGTCTATTTAGTGGAGCCTGCAGCCACAGGCArC	627
SFRP4	ACTCCTCTGCACAGCTATGTGTACTGATGCTCACGTGCGTCTATTTAGTGGAGCCGACCTCATTGCAGCrC	627
SFRP4	GAAGTCGGAAGTCTCTATGTGTACTGATGCTCACGTGCGTCTATTTAGTGGAGCCGCCTCATCCTGTAArG	627
SFRP4	GCTGTTCCTGCAGCCTATGTGTACTGATGCTCACGTGCGTCTATTTAGTGGAGCCCCTGAACTGTTCTCrC	627
SFRP4	CAGCTCCTCGTACTGTATGTGTACTGATGCTCACGTGCGTCTATTTAGTGGAGCCGCAGTTCACGTCCArC	627
SH3BGRL3	GAACCAACAGAGGTGTATGTGTGAGCAGTGTACTCTGCGTCTATTTAGTGGAGCCGAGCTCTGGCTGATrG	628
SH3BGRL3	AGGAACTCCTGCAGCTATGTGTGAGCAGTGTACTCTGCGTCTATTTAGTGGAGCCACTCAAGCCAGCTTrC	628
SH3BGRL3	TATTGGATGCGCTTCTATGTGTGAGCAGTGTACTCTGCGTCTATTTAGTGGAGCCATGTCCACTAGCTGrG	628
SH3BGRL3	AAGAGCTCATAGTCCTATGTGTGAGCAGTGTACTCTGCGTCTATTTAGTGGAGCCTCCACAGCCTCCACrG	628
SH3BGRL3	CGCAGGCCGCTCATGTATGTGTGAGCAGTGTACTCTGCGTCTATTTAGTGGAGCCGACGTGCTGTAGACrG	628
SLC12A2	GACGAGGAGGCAGCTTATTAGATACTGGACTCGCGTGCGTCTATTTAGTGGAGCCAGGCTGTCTTCAGCrC	629
SLC12A2	ACAGCATCTCTGGTTTATTAGATACTGGACTCGCGTGCGTCTATTTAGTGGAGCCGCAGTATACGTGACrC	629
SLC12A2	GAACAACACAAGAACTATTAGATACTGGACTCGCGTGCGTCTATTTAGTGGAGCCTTCCAGTGGCATCTrC	629
SLC12A2	CACATCCTTGGTGCCTATTAGATACTGGACTCGCGTGCGTCTATTTAGTGGAGCCTTCCACACTTACTArC	629
SLC12A2	CAGCAGCCTGCATCATATTAGATACTGGACTCGCGTGCGTCTATTTAGTGGAGCCTCATACGACCAAGArC	629
SLC38A11	AGCATCTCTGGTCCATGCTGGATATGACTGTCGTATGCGTCTATTTAGTGGAGCCTGTTCTCTAGGTCArC	630
SLC38A11	AGCAGGTGGAAGATGTGCTGGATATGACTGTCGTATGCGTCTATTTAGTGGAGCCTGAGCGGTGGTCCTrC	630
SLC38A11	TGCACTGCAGTTCTATGCTGGATATGACTGTCGTATGCGTCTATTTAGTGGAGCCTGGCTGAGGTCAGCrC	630
SLC38A11	AGTGACTCAGCTCTTTGCTGGATATGACTGTCGTATGCGTCTATTTAGTGGAGCCCACTATGAGTCACArC	630
SLC38A11	AGCTTAACCAGCATATGCTGGATATGACTGTCGTATGCGTCTATTTAGTGGAGCCCAGAACCAGGCCTGrC	630
SLC4A10	CAGCAACACAGTTCCACTGATGTAAATCCACACCGTGCGTCTATTTAGTGGAGCCGTTGGCATGCATGTrC	631
SLC4A10	CTTGAAGCAATACAGACTGATGTAAATCCACACCGTGCGTCTATTTAGTGGAGCCGGACTTCAGCCAGTrC	631
SLC4A10	ATTAGCTGCAGAGTAACTGATGTAAATCCACACCGTGCGTCTATTTAGTGGAGCCAAGCAGTGCATGACrC	631
SLC4A10	TATCCACAACTGCTTACTGATGTAAATCCACACCGTGCGTCTATTTAGTGGAGCCAACGAGTTCCACCTrC	631
SLC4A10	GAGTATTGTGTCAGCACTGATGTAAATCCACACCGTGCGTCTATTTAGTGGAGCCTCCACACAGTTACArC	631
SLC4A4	ATGAACTGCACACCAACTGCAATAACATATCCGCGTGCGTCTATTTAGTGGAGCCAGCTTCAGACGATCrC	632
SLC4A4	TGCAGAAGTCTCTGTACTGCAATAACATATCCGCGTGCGTCTATTTAGTGGAGCCTGGTTGTTCTCCAGrG	632
SLC4A4	TCATCAGACATCAGGACTGCAATAACATATCCGCGTGCGTCTATTTAGTGGAGCCATGTCATGGAACACrC	632
SLC4A4	AAGCTTCTGCATCACACTGCAATAACATATCCGCGTGCGTCTATTTAGTGGAGCCCAACAAGCACGTTGrG	632
SLC4A4	TGCAGCTCTGCAATCACTGCAATAACATATCCGCGTGCGTCTATTTAGTGGAGCCTGTTACACTGTACTrC	632
SLC4A4	AGGACTTGGCATACCACTGCAATAACATATCCGCGTGCGTCTATTTAGTGGAGCCTACTGGAGTTCTAGrG	632
SLC4A4	ACATCATGGAGAAGGACTGCAATAACATATCCGCGTGCGTCTATTTAGTGGAGCCTTATCTCCGGAAGTrC	632
SLC4A4	CAGAGAGAGCGCTGTACTGCAATAACATATCCGCGTGCGTCTATTTAGTGGAGCCTATGCAAGAGAGAArG	632
SLC4A4	CACAGAGCACATACAACTGCAATAACATATCCGCGTGCGTCTATTTAGTGGAGCCATACACCAGCCATGrG	632
SLC6A12	TGTGCGTTCCAATTAAGTGACCCAACATTATAGCGTGCGTCTATTTAGTGGAGCCCACATTGGACGGCArG	633
SLC6A12	AGAGGCTGTCCGCTGAGTGACCCAACATTATAGCGTGCGTCTATTTAGTGGAGCCGCAGGAGACAGAGGrC	633
SLC6A12	GATCCAACACAGTGTAGTGACCCAACATTATAGCGTGCGTCTATTTAGTGGAGCCCCTAACGGAACCTCrC	633
SLC6A12	CAGACGCTTCCTGAAAGTGACCCAACATTATAGCGTGCGTCTATTTAGTGGAGCCGGTGATGAGCTGACrG	633
SLC7A5	TTGGAGAAGGCGTAGAGTGACGAACATCTAGTACGTGCGTCTATTTAGTGGAGCCACGGAGAAGATGTCrC	634
SLC7A5	CTGTAGCAGTTCACGAGTGACGAACATCTAGTACGTGCGTCTATTTAGTGGAGCCGTGGCGGCCTTCACrG	634
SLC7A5	ACGGTCGTGGAGAAGAGTGACGAACATCTAGTACGTGCGTCTATTTAGTGGAGCCAGCTTCTGACACAGrG	634
SLC7A5	TGAGCACTGGAGTGAAGTGACGAACATCTAGTACGTGCGTCTATTTAGTGGAGCCTCCTCCAGCCACAGrC	634
SLC7A5	CTTGGCTCTGTCTCCAGTGACGAACATCTAGTACGTGCGTCTATTTAGTGGAGCCGAGACGTGAGCAGTrG	634
SLC7A5	CAAGTGCGTGCCGTCAGTGACGAACATCTAGTACGTGCGTCTATTTAGTGGAGCCGCAGCAGCCAACAGrG	634
SNAP25	TCCAGCTCATTGCGCATGTCGATAACCTCTGCTACTGCGTCTATTTAGTGGAGCCCTTCGCTGCATCTCrC	635
SNAP25	TTGCAGCATACGACGATGTCGATAACCTCTGCTACTGCGTCTATTTAGTGGAGCCACTCTCTTCAACCArG	635
SNAP25	GCCATGGTAGCGGTGATGTCGATAACCTCTGCTACTGCGTCTATTTAGTGGAGCCATGTCTGCGTCTTCrG	635
SNAP25	CCTCATCAATTCTGGATGTCGATAACCTCTGCTACTGCGTCTATTTAGTGGAGCCTTGCACGTTGGTTGrG	635
SNAP25	TGTGGAATGTCACAGATGTCGATAACCTCTGCTACTGCGTCTATTTAGTGGAGCCCCGTGGCAGTAACTrC	635
SOX4	TCGGAGGACGAGGAGATGTCGCCAACGATTTACACTGCGTCTATTTAGTGGAGCCTCTTCGAACTCGTCrG	636
SOX4	TGTTCTCGGCATTGTATGTCGCCAACGATTTACACTGCGTCTATTTAGTGGAGCCCCAGCAGCGCTTCCrG	636
SOX4	TGGAGACCGTGCTAAATGTCGCCAACGATTTACACTGCGTCTATTTAGTGGAGCCTCTCTCGGCTGAGTrC	636
SOX4	TTCTTCTCCGCCAGGATGTCGCCAACGATTTACACTGCGTCTATTTAGTGGAGCCTAGACGCGCTTCACrC	636
SOX4	CTCTCGCAGAGGAGTATGTCGCCAACGATTTACACTGCGTCTATTTAGTGGAGCCGAAGGAGTTCTCCGrC	636
SOX5	CACTTGTTGGCACTGATGTCGTCACACAGAATACGTGCGTCTATTTAGTGGAGCCAACACATTCACAAGrC	637
SOX5	AATGGCATCTACCTGATGTCGTCACACAGAATACGTGCGTCTATTTAGTGGAGCCGCCATGAATGCCTTrC	637
SOX5	TCAGACTCTCCAGTGATGTCGTCACACAGAATACGTGCGTCTATTTAGTGGAGCCCTGCCAGTTGCTGArG	637
SOX5	CATGATTGCCTTGTAATGTCGTCACACAGAATACGTGCGTCTATTTAGTGGAGCCCTGCCGCCTGTTGCrG	637
SOX5	GATATGATCAGCTCCATGTCGTCACACAGAATACGTGCGTCTATTTAGTGGAGCCATCTCTGACATGCArG	637
SPARC	TTCTCAGCCTGTGAGCCAGGTGTAATAAACGACGTTGCGTCTATTTAGTGGAGCCTTGGAGGTGAACGArG	638
SPARC	GGAACAGTACAGCACCCAGGTGTAATAAACGACGTTGCGTCTATTTAGTGGAGCCTAGTGGCTGCCGTArC	638
SPARC	CCGAACTGCCAGTGTCCAGGTGTAATAAACGACGTTGCGTCTATTTAGTGGAGCCTGCTGGTCCAGCTGrG	638
SPARC	CTACTCATAAGATCCCCAGGTGTAATAAACGACGTTGCGTCTATTTAGTGGAGCCGATCACGCACGCTGrC	638
SPARC	TGTCTCATCAGGCAGCCAGGTGTAATAAACGACGTTGCGTCTATTTAGTGGAGCCTTCTTCCACCACCTrC	638
SPP1	AGTCCTGGCTGTCCACCAGTCAACTCGTCGATAAGTGCGTCTATTTAGTGGAGCCCGTTCGAGTCAATGrG	639
SPP1	CATTCAACTCCTCGCCCAGTCAACTCGTCGATAAGTGCGTCTATTTAGTGGAGCCTGGCCTTGTATGCArC	639
SPP1	ATGCCTAGGAGGCAACCAGTCAACTCGTCGATAAGTGCGTCTATTTAGTGGAGCCGGTATGGCACAGGTrG	639
SPP1	GTCTGTAGCATCAGGCCAGTCAACTCGTCGATAAGTGCGTCTATTTAGTGGAGCCTGAGGTGATGTCCTrC	639
SPP1	ATCCAGCTGACTCGTCCAGTCAACTCGTCGATAAGTGCGTCTATTTAGTGGAGCCTTCAGCACTCTGGTrC	639
STAB1	TCACTGCAGCCACCACCAGTCACAATAGTGTACCATGCGTCTATTTAGTGGAGCCCTACAGTTGGCGTGrC	640
STAB1	ATGGCACCAGCACGGCCAGTCACAATAGTGTACCATGCGTCTATTTAGTGGAGCCAGAAGGAGGAGACGrG	640
STAB1	TGGCCGTGGTTGTAGCCAGTCACAATAGTGTACCATGCGTCTATTTAGTGGAGCCTTCTCAACGGTCAGrC	640
STAB1	AGGATCTGTCCGATACCAGTCACAATAGTGTACCATGCGTCTATTTAGTGGAGCCGCCTCGGTAGAGGCrG	640
STAB1	TGGATCTTCTTGGCACCAGTCACAATAGTGTACCATGCGTCTATTTAGTGGAGCCCAGCAGTCCGGCACrC	640
STXBP1	CGTGAGAGCTGGTAGCGCATCCTAAGGTAGACTAATGCGTCTATTTAGTGGAGCCATAATCGGAGTCCArC	641
STXBP1	CGCATCTCATTCAGGCGCATCCTAAGGTAGACTAATGCGTCTATTTAGTGGAGCCACCTCGTAGGCGCArG	641
STXBP1	AGGACAGCATCCTCACGCATCCTAAGGTAGACTAATGCGTCTATTTAGTGGAGCCTCATCTTGCAGCAGrG	641
STXBP1	CAGTATAGGATTCTTCGCATCCTAAGGTAGACTAATGCGTCTATTTAGTGGAGCCCTCTGCCAGGCGCTrC	641
STXBP1	ATTAGCTGAGCCAGCCGCATCCTAAGGTAGACTAATGCGTCTATTTAGTGGAGCCTCGAGCTTGTCCTGrG	641
TAGLN	CAGCCAGGAACACATCGCATTAGAGACAGATCGAGTGCGTCTATTTAGTGGAGCCTCCTTCAGAGGACGrG	642
TAGLN	ATTCTTCAGCCAGACCGCATTAGAGACAGATCGAGTGCGTCTATTTAGTGGAGCCGCTCAGAATCACGCrC	642
TAGLN	TGCAGAGCAGATGGCCGCATTAGAGACAGATCGAGTGCGTCTATTTAGTGGAGCCATCCTGCGGCAGGArC	642
TAGLN	GAGGTCGTCCGTAGCCGCATTAGAGACAGATCGAGTGCGTCTATTTAGTGGAGCCAACTGATGATCTGCrC	642
TAGLN	AGAGTGCCATGAGTGCGCATTAGAGACAGATCGAGTGCGTCTATTTAGTGGAGCCTCCACAGGCTGTTArG	642
TF	AGAAGCTTCGTCTGACGTGTACTACCGAATATGCATGCGTCTATTTAGTGGAGCCTCCAGGCGGCTCAGrC	643
TF	CACGCGCACGTGCACCGTGTACTACCGAATATGCATGCGTCTATTTAGTGGAGCCTTAGCATGACACACrG	643
TF	ACCACAGGCTTCAGGCGTGTACTACCGAATATGCATGCGTCTATTTAGTGGAGCCCCATAGAACTCTGCrC	643
TF	CCTCTCGTGGTGGCTCGTGTACTACCGAATATGCATGCGTCTATTTAGTGGAGCCCTCATCACACTTGArG	643
TF	TCTCAGGCCTTACCGCGTGTACTACCGAATATGCATGCGTCTATTTAGTGGAGCCATCTGACTCCACGTrG	643
TGFBI	TTCCTTGGCATCTCCGAGTTACACGTCACCATACGTGCGTCTATTTAGTGGAGCCCAGGATGTTGGCAArG	644
TGFBI	AAGCATCGTGTTGAGGAGTTACACGTCACCATACGTGCGTCTATTTAGTGGAGCCCTGGCCGTTACCTTrC	644
TGFBI	GCTGCAGAACATTGGGAGTTACACGTCACCATACGTGCGTCTATTTAGTGGAGCCGTCTGTTGGCTGGArG	644
TGFBI	GCCGGCTTGTCTGAAGAGTTACACGTCACCATACGTGCGTCTATTTAGTGGAGCCGAGATGATTGCCGArG	644
TGFBI	TGGATCCAACGACTCGAGTTACACGTCACCATACGTGCGTCTATTTAGTGGAGCCACAGCTGAGTGGTGrG	644
THSD7A	TGAGCTTGCAGTCTGGTCATAGCAGCTTAGACCTATGCGTCTATTTAGTGGAGCCAGTTGGACCACTCArC	645
THSD7A	GTCTTGTATCAGGCAGTCATAGCAGCTTAGACCTATGCGTCTATTTAGTGGAGCCTTAACACTGCAGACrG	645
THSD7A	CAGCCATACGTGGCAGTCATAGCAGCTTAGACCTATGCGTCTATTTAGTGGAGCCCACTCTGTAGTTCTrC	645
THSD7A	CTGTCTGTCAACTTCGTCATAGCAGCTTAGACCTATGCGTCTATTTAGTGGAGCCGGCATCTCTGCACArG	645
THSD7A	TATGCAGTGTAGTCCGTCATAGCAGCTTAGACCTATGCGTCTATTTAGTGGAGCCCCTGCTTACAGTTArG	645
TIGIT	GAGAGGTGACATTGTGTTTCGGTACATCTGGTAGCTGCGTCTATTTAGTGGAGCCTGTGCCGTGGTGGArG	646
TIGIT	GAACCTGGCACCGTGGTTTCGGTACATCTGGTAGCTGCGTCTATTTAGTGGAGCCAAGCAATGGAATCTrG	646
TIGIT	GTTGCTAACCAGTCTGTTTCGGTACATCTGGTAGCTGCGTCTATTTAGTGGAGCCCAGAAGATGCCTCTrG	646
TIGIT	TGTGTATGTCTCCTTGTTTCGGTACATCTGGTAGCTGCGTCTATTTAGTGGAGCCCTCTTCCTGAAGGCrC	646
TIGIT	AATGTGTCTCTCAGAGTTTCGGTACATCTGGTAGCTGCGTCTATTTAGTGGAGCCCTGGCCATTATGAGrG	646
TLR4	TGAGCAGCAGTGGCCGTTTCTGGACGATAGTGACTTGCGTCTATTTAGTGGAGCCTCCTCACTGCTTCTrG	647
TLR4	AGAGAGGTCCAGGAAGTTTCTGGACGATAGTGACTTGCGTCTATTTAGTGGAGCCCTCCAGTTGACACTrG	647
TLR4	CAGGTGACAGTGGACGTTTCTGGACGATAGTGACTTGCGTCTATTTAGTGGAGCCGCTGCCACCAATGArG	647
TLR4	TCCACCTGCTGCCTGGTTTCTGGACGATAGTGACTTGCGTCTATTTAGTGGAGCCAGAAGGCGGTACAGrC	647
TLR4	ACACTGTTGGTTGCTGTTTCTGGACGATAGTGACTTGCGTCTATTTAGTGGAGCCGTGCTGGCACTAAGrG	647
TM4SF1	CATCGTGCACACTTCTATTAGGACGGATGCGTAACTGCGTCTATTTAGTGGAGCCAGAGAATGTCCGATrG	648
TM4SF1	ATGTGGAGGTATCCATATTAGGACGGATGCGTAACTGCGTCTATTTAGTGGAGCCCAGTGCACTCGGACrC	648
TM4SF1	TGCAATTCCAATGAGTATTAGGACGGATGCGTAACTGCGTCTATTTAGTGGAGCCACAGTAGCCAGATCrC	648
TM4SF1	TGAAGATGCCAGTCTTATTAGGACGGATGCGTAACTGCGTCTATTTAGTGGAGCCAACACTGACATCCTrG	648
TM4SF1	CCACCTCCTACGATGTATTAGGACGGATGCGTAACTGCGTCTATTTAGTGGAGCCAGGAGCATCAGCAGrG	648
TMEM144	ACTGCTTCAGGATATTATTAGTCACTCGCAGTCACTGCGTCTATTTAGTGGAGCCAGGAATCCTGGTAGrG	649
TMEM144	CGGAGCCTGACTCATTATTAGTCACTCGCAGTCACTGCGTCTATTTAGTGGAGCCGTGCCAGTGTGGAGrC	649
TMEM144	CAGGTAGCTATAGCCTATTAGTCACTCGCAGTCACTGCGTCTATTTAGTGGAGCCGCTATGAACCAACArG	649
TMEM144	TTGCTGCTAAGATAATATTAGTCACTCGCAGTCACTGCGTCTATTTAGTGGAGCCAGCTGAGGCAGGTGrC	649
TMEM144	TAGCTCTTACATGGTTATTAGTCACTCGCAGTCACTGCGTCTATTTAGTGGAGCCAGGTGGTGAGCTTArG	649
TMIGD3	CGCCGTTGCTACCTGTATTATCTAGTATGCGCGGCTGCGTCTATTTAGTGGAGCCAGCTCCTCTGACTArC	650
TMIGD3	ATAGTGACAATGAGCTATTATCTAGTATGCGCGGCTGCGTCTATTTAGTGGAGCCTTGGTCAGGCAGGArC	650
TMIGD3	TGACTGATGGAATGCTATTATCTAGTATGCGCGGCTGCGTCTATTTAGTGGAGCCCCTCTTCTTCACTTrC	650
TMIGD3	CCTTGCGGACAACTTTATTATCTAGTATGCGCGGCTGCGTCTATTTAGTGGAGCCTCCTGGAGCGGTCArG	650
TNC	TTGTGAAGGTCTCTTACTGCATGAAAGTGTCTACCTGCGTCTATTTAGTGGAGCCGAGCATCGAGGCCTrG	651
TNC	CTCCAGCTTCCTCTGACTGCATGAAAGTGTCTACCTGCGTCTATTTAGTGGAGCCTATGAGGCCTCTAArG	651
TNC	CAGAGAGTACTGGTGACTGCATGAAAGTGTCTACCTGCGTCTATTTAGTGGAGCCCTGTGGAGGCCTCArG	651
TNC	CACGCCAGGTATGAGACTGCATGAAAGTGTCTACCTGCGTCTATTTAGTGGAGCCGCTGACAAGGTACTrC	651
TNC	AATTGTTGAGACACAACTGCATGAAAGTGTCTACCTGCGTCTATTTAGTGGAGCCGTCCACGGTTGTAGrC	651
TNC	AGCTGCGGTCCAGTTACTGCATGAAAGTGTCTACCTGCGTCTATTTAGTGGAGCCCTCATAGGCCTGGTrC	651
TNF	GTCTGGTAGGAGACGAGTGAGATAACCTTACCCACTGCGTCTATTTAGTGGAGCCAGGAGGTTGACCTTrG	652
TNF	TGTGCAGGCCACACAAGTGAGATAACCTTACCCACTGCGTCTATTTAGTGGAGCCTTGCCAGCACTTCArC	652
TNF	TTATCTCTCAGCTCCAGTGAGATAACCTTACCCACTGCGTCTATTTAGTGGAGCCGGCACCACCAGCTGrG	652
TNF	AGGAAGGAGAAGAGGAGTGAGATAACCTTACCCACTGCGTCTATTTAGTGGAGCCGCGCCTGCCACGATrC	652
TNF	GAAGGCCTAAGGTCCAGTGAGATAACCTTACCCACTGCGTCTATTTAGTGGAGCCAACATCTGGAGAGArG	652
TNR	CATACATGGTGGCAGATGTGCATACAAGCTACGACTGCGTCTATTTAGTGGAGCCGAGGTCCATTGGTGrG	653
TNR	TGGCTACACTGCCTGATGTGCATACAAGCTACGACTGCGTCTATTTAGTGGAGCCCTCCTTCCTCAATCrC	653
TNR	CTTGATCATGGAGCCATGTGCATACAAGCTACGACTGCGTCTATTTAGTGGAGCCCTGACACTCTGAAGrG	653
TNR	AGACATCGCGAACCAATGTGCATACAAGCTACGACTGCGTCTATTTAGTGGAGCCAAGCCACAGTGTCCrG	653
TNR	TCTGTGTTCTCCAACATGTGCATACAAGCTACGACTGCGTCTATTTAGTGGAGCCAGGAGCACCGTGTArG	653
TSHZ2	ACAGGCATACATCTTCCAGTGTCAATAAGAGACGTTGCGTCTATTTAGTGGAGCCGCTGCGGCACCACArC	654
TSHZ2	AATTCACCTGTCTTACCAGTGTCAATAAGAGACGTTGCGTCTATTTAGTGGAGCCCGGTTGCCAGGCGGrC	654
TSHZ2	CGTTCTTCTGAGAAGCCAGTGTCAATAAGAGACGTTGCGTCTATTTAGTGGAGCCACAACTGCAAGTTGrG	654
TSHZ2	CTGTCCTCCTCCTCCCCAGTGTCAATAAGAGACGTTGCGTCTATTTAGTGGAGCCTGAGCTACTGAACCrG	654
TSHZ2	TCTGCTATTCCGTATCCAGTGTCAATAAGAGACGTTGCGTCTATTTAGTGGAGCCGTTGAGAGGCATGTrC	654
TTYH1	TCATCACGATCACCACGCCAAGACCTACATATAGTTGCGTCTATTTAGTGGAGCCGGAGACTCATGACTrG	655
TTYH1	CAGGCTGCGGCAGTGCGCCAAGACCTACATATAGTTGCGTCTATTTAGTGGAGCCACCATAGTCCTTGTrG	655
TTYH1	TCCATGGCCAAGAGTCGCCAAGACCTACATATAGTTGCGTCTATTTAGTGGAGCCGTCCTGTGCAGGCTrG	655
TTYH1	ACGAGTTGAGATCAGCGCCAAGACCTACATATAGTTGCGTCTATTTAGTGGAGCCTTCCAAGTTAGTGCrC	655
TTYH1	GTAGACAGCGATGAACGCCAAGACCTACATATAGTTGCGTCTATTTAGTGGAGCCGCAGAAGCGGATGArG	655
TXNIP	GCAGCTGCAGTGAGGCGCCACGAATATCACGTAATTGCGTCTATTTAGTGGAGCCACTGACCAAGTGCTrG	656
TXNIP	ACGCCATGATGCGCACGCCACGAATATCACGTAATTGCGTCTATTTAGTGGAGCCCCGAAGGCTCTTGCrC	656
TXNIP	ACCTGATCTGCTGCCCGCCACGAATATCACGTAATTGCGTCTATTTAGTGGAGCCTGTTCTGCTGCTTArG	656
TXNIP	TCGGTGGTGGCATGACGCCACGAATATCACGTAATTGCGTCTATTTAGTGGAGCCCCACCTCAGTATAArG	656
TXNIP	ACCTCCTACATTAGGCGCCACGAATATCACGTAATTGCGTCTATTTAGTGGAGCCGATTGCCTGCTGACrC	656
VCAN	TCCAACGATGATCATCGCCAGACATATCAATCGTATGCGTCTATTTAGTGGAGCCCCTGCCACCTCCGGrC	657
VCAN	TGCCATCAGTCCAACCGCCAGACATATCAATCGTATGCGTCTATTTAGTGGAGCCCGTATTGCAGTGTGrC	657
VCAN	TCCGCTGTATCCTGGCGCCAGACATATCAATCGTATGCGTCTATTTAGTGGAGCCAAGTTCACACTGGTrC	657
VCAN	TCCGTTAAGGCACGGCGCCAGACATATCAATCGTATGCGTCTATTTAGTGGAGCCAGGATAACAGGTGCrC	657
VCAN	ATAGGTGCAATGACCCGCCAGACATATCAATCGTATGCGTCTATTTAGTGGAGCCGCACCTATGGCTGArG	657
VEGFA	AGTAAGCGAAGGCCGCGTGTATGACAGACTCGTACTGCGTCTATTTAGTGGAGCCTCAGAAGCAGGTGArG	658
VEGFA	ATGGTGTGGTGGCGGCGTGTATGACAGACTCGTACTGCGTCTATTTAGTGGAGCCGTTCTGTCGATGGTrG	658
VEGFA	CTATGTGCTGGCCTTCGTGTATGACAGACTCGTACTGCGTCTATTTAGTGGAGCCGGAAGCTCATCTCTrC	658
VEGFA	AACCACTCACACACACGTGTATGACAGACTCGTACTGCGTCTATTTAGTGGAGCCGGATGGAGGAAGGTrC	658
VEGFA	TCTCATCTCCTCCTCCGTGTATGACAGACTCGTACTGCGTCTATTTAGTGGAGCCGATCATGCCAGAGTrC	658
VWF	TCACCACCTTGCCATCGTGTCTTACAGCACTACATTGCGTCTATTTAGTGGAGCCTGGCCGTCCTCCAGrG	659
VWF	ATGCATGATGGCACCCGTGTCTTACAGCACTACATTGCGTCTATTTAGTGGAGCCATTGAATCTGACCTrC	659
VWF	CATCCTCACAGTAGCCGTGTCTTACAGCACTACATTGCGTCTATTTAGTGGAGCCTACAGTGCATGAAGrC	659
VWF	GCAGCAGCAGGCACCCGTGTCTTACAGCACTACATTGCGTCTATTTAGTGGAGCCATCAGGCCAAGGCArG	659
VWF	TGCACACATCGATCACGTGTCTTACAGCACTACATTGCGTCTATTTAGTGGAGCCTGCAGCGGCAGGTCrG	659
WNT5A	GCACGCAATTACCTTCGTGTGAGACAGTAGCATATTGCGTCTATTTAGTGGAGCCGTGCAGTGCTGAATrG	660
WNT5A	CAGGTTGTACACCGTCGTGTGAGACAGTAGCATATTGCGTCTATTTAGTGGAGCCGCAGGCCACATCAGrC	660
WNT5A	TGGTCCTGATACAAGCGTGTGAGACAGTAGCATATTGCGTCTATTTAGTGGAGCCCCGATGTACTGCATrG	660
WNT5A	GATGTCGGAATTGATCGTGTGAGACAGTAGCATATTGCGTCTATTTAGTGGAGCCTGCAGTTCCACCTTrC	660
DLGAP1	TAACGGTGGTGGTGGGAGTTCGACGTGACATAAACTGCGTCTATTTAGTGGAGCCTGCTCTGGATGGTCrC	661
DLGAP1	ACTCCGGATCTGGAGGAGTTCGACGTGACATAAACTGCGTCTATTTAGTGGAGCCCCTCAGGTAACTATrG	661
MYOZ2	ACCTTCCAAGTTACTGAGTTGCACGTAGACGATACTGCGTCTATTTAGTGGAGCCGGCTTGCTGCGAACrC	662
NFATC1	ATTCTCCAAGTAGCCGAGTTTAGAATCGTGAGCACTGCGTCTATTTAGTGGAGCCCAGCATCAGCGGCTrC	663
NFATC1	GCCAGACAGGACCATGAGTTTAGAATCGTGAGCACTGCGTCTATTTAGTGGAGCCCTGCAGGAAGTTGTrG	663
NFATC1	TCGTGGCTGGTGGTGGAGTTTAGAATCGTGAGCACTGCGTCTATTTAGTGGAGCCTTGGAGAGGATGGCrC	663
NFATC1	TCATTCTCCAAGTAGGAGTTTAGAATCGTGAGCACTGCGTCTATTTAGTGGAGCCTGCAGCATCAGCGGrC	663
NFATC1	TCCAAGTAGCCATGCGAGTTTAGAATCGTGAGCACTGCGTCTATTTAGTGGAGCCATCAGCGGCTCATTrC	663
ADAMTS19	TCCACTCTCCGGCCAGGACTATCACTACGATCTCGTGCGTCTATTTAGTGGAGCCAAGGACTCCACAGGrC	664
ADAMTS19	AGGTCAACTCTTCTGGGACTATCACTACGATCTCGTGCGTCTATTTAGTGGAGCCCAGCCAGCCTGCTArG	664
ADAMTS19	TGGCCACTGATCTCCGGACTATCACTACGATCTCGTGCGTCTATTTAGTGGAGCCCACTCGGCAGTACArC	664
ADAMTS19	TACACTGGCCACTGAGGACTATCACTACGATCTCGTGCGTCTATTTAGTGGAGCCCGTATCACTCGGCArG	664
ADAMTS19	AGGTCCTGCTGGTACGGACTATCACTACGATCTCGTGCGTCTATTTAGTGGAGCCGATGTTCAGGTGCTrG	664
ADAMTS8	AGAGGCTCTGGCAAGGTCCAGTTACCTAGTACGGATGCGTCTATTTAGTGGAGCCAGGAGCTGCACTGTrC	665
ADAMTS8	TTCGTGTGGCACAGGGTCCAGTTACCTAGTACGGATGCGTCTATTTAGTGGAGCCGGCAGGCTGCCATTrC	665
ADAMTS8	TGCCATCACGTGGTGGTCCAGTTACCTAGTACGGATGCGTCTATTTAGTGGAGCCGTGGACGAACAGCGrG	665
ADAMTS8	CTGTACTTCAGGATGGTCCAGTTACCTAGTACGGATGCGTCTATTTAGTGGAGCCGTGGCGATGGAGCCrG	665
ADAMTS8	GCTGTCCTCCTGGTGGTCCAGTTACCTAGTACGGATGCGTCTATTTAGTGGAGCCTTGGCTCTCCTCCTrC	665
ALDH1A1	GTAAGTCTGGCGTGCGTTTGAGTAGAGTCGATCCATGCGTCTATTTAGTGGAGCCCGGTGAGTAGGACArG	666
ALDH1A1	TATACAACACTGGCCGTTTGAGTAGAGTCGATCCATGCGTCTATTTAGTGGAGCCAATCCTGGATGCGGrC	666
ALDH1A1	CAGAGCTCCTCCTCAGTTTGAGTAGAGTCGATCCATGCGTCTATTTAGTGGAGCCCCTTCTTCTACCTGrG	666
ALDH1A1	AGAGCAGAGGAGATTGTTTGAGTAGAGTCGATCCATGCGTCTATTTAGTGGAGCCACTGTTCCTGCCTGrC	666
ALDH1A1	AGGTGACTGGCTCAGGTTTGAGTAGAGTCGATCCATGCGTCTATTTAGTGGAGCCCGGCTCCTGGAACArC	666
ALDH1A2	CCTGGCCTACATGTTGTTTGCTACAGGTGGTACTATGCGTCTATTTAGTGGAGCCTTGTGCAGTGACCTrG	667
ALDH1A2	TCTGGATGAGTTCCAGTTTGCTACAGGTGGTACTATGCGTCTATTTAGTGGAGCCCCTCAGCCACACCArC	667
ALDH1A2	CTGACATCTCCTTGGGTTTGCTACAGGTGGTACTATGCGTCTATTTAGTGGAGCCCCAGAATGAGCTCArG	667
ALDH1A2	GAGCACGGCAGTCCTGTTTGCTACAGGTGGTACTATGCGTCTATTTAGTGGAGCCCAGAGGAGCTCAGTrG	667
ALDH1A2	GAGAGCCTGCAGTGCGTTTGCTACAGGTGGTACTATGCGTCTATTTAGTGGAGCCCCTCCACGAAGATGrC	667
ANGPT1	CTTCTGAAGGACACTTATTCGACTGGGAGATCGTATGCGTCTATTTAGTGGAGCCCAGCTCCAGTTGCTrG	668
ANGPT1	TATGAAGAAGCCACCTATTCGACTGGGAGATCGTATGCGTCTATTTAGTGGAGCCGAGAGGCTTACCTGrC	668
ANGPT1	CTATGAAGAAGCCACTATTCGACTGGGAGATCGTATGCGTCTATTTAGTGGAGCCGGAGAGGCTTACCTrG	668
ANGPT1	GGTCAAGAACCTTGGTATTCGACTGGGAGATCGTATGCGTCTATTTAGTGGAGCCCGGCTCCAGATTCArC	668
ANGPT1	ATCAGGCTGCTCTGTTATTCGACTGGGAGATCGTATGCGTCTATTTAGTGGAGCCTCAGCACCGTGTAArG	668
ANKRD1	CTGTGCTGAGCAACTTGGACTACGTGTCTCGATAGTGCGTCTATTTAGTGGAGCCCCGCCACATGCAGCrG	669
ANKRD1	TCCTCACCGCCACATTGGACTACGTGTCTCGATAGTGCGTCTATTTAGTGGAGCCACTCATAGTGGCCArG	669
ANKRD1	TTGAGATCCGCGCCATGGACTACGTGTCTCGATAGTGCGTCTATTTAGTGGAGCCGCACAGTTCTTGATrG	669
ANKRD1	CTCCGCGCACTCATATGGACTACGTGTCTCGATAGTGCGTCTATTTAGTGGAGCCACAGGCGATAAGATrG	669
ANKRD1	AGTTCTCTCTGAGGCTGGACTACGTGTCTCGATAGTGCGTCTATTTAGTGGAGCCGAGAGGTCTTGTAGrG	669
APCDD1	TCGCCAGAGGTCATAACAGGTATAAAGGTAGTGCCTGCGTCTATTTAGTGGAGCCACAGCCGTTCTCCTrC	670
APCDD1	AGCTGGTAGTCGGCTACAGGTATAAAGGTAGTGCCTGCGTCTATTTAGTGGAGCCACCTGGACGTTGTGrC	670
APCDD1	TCTGTGTGGCAGATCACAGGTATAAAGGTAGTGCCTGCGTCTATTTAGTGGAGCCTTCTCGGCCACCGCrC	670
APCDD1	ACCTGGACGTTGTGCACAGGTATAAAGGTAGTGCCTGCGTCTATTTAGTGGAGCCTCTGTGTGGCAGATrC	670
APCDD1	GTGGTCGAGGTTGTGACAGGTATAAAGGTAGTGCCTGCGTCTATTTAGTGGAGCCGAGCTCCTCGACCArG	670
ARHGAP29	AAGCTCCTCAGAGTCACTGCTAAATACACTACGCGTGCGTCTATTTAGTGGAGCCCACATCAGGCAAGCrC	671
ARHGAP29	AGATGCCTCTCTCACACTGCTAAATACACTACGCGTGCGTCTATTTAGTGGAGCCTGAAGACCGTCTCTrC	671
ARHGAP29	AGATGCCTCTCTCACACTGCTAAATACACTACGCGTGCGTCTATTTAGTGGAGCCTGAAGACCGTCTCTrC	671
ARHGAP29	CAAGCCAAGCTCCTCACTGCTAAATACACTACGCGTGCGTCTATTTAGTGGAGCCTGGATTCACATCAGrG	671
ARHGAP29	AGGAGGCACTGCTGCACTGCTAAATACACTACGCGTGCGTCTATTTAGTGGAGCCATCGTGATCTGTGCrC	671
BMP10	AGCTGATTCGGTGTGACTGCTCCAAATAGATACCGTGCGTCTATTTAGTGGAGCCACATGACCGTGCATrC	672
BMP10	ATCCTCAGCTTCATCACTGCTCCAAATAGATACCGTGCGTCTATTTAGTGGAGCCCCGTCCACTGCTGGrC	672
BMP10	TTCGTATCCAGGCGGACTGCTCCAAATAGATACCGTGCGTCTATTTAGTGGAGCCACGGCATTCATAGGrC	672
BMP10	CAGTACTCATGGCCTACTGCTCCAAATAGATACCGTGCGTCTATTTAGTGGAGCCTGCAGCAGCAATGGrC	672
BMP10	GGAGACGGCCATGCCACTGCTCCAAATAGATACCGTGCGTCTATTTAGTGGAGCCTCTACAGCCACATTrC	672
BMP2	TCCTCCTTAGGAACCACTGCTCTAAACTCTTCAGGTGCGTCTATTTAGTGGAGCCAAGCTGGTGCTGTCrG	673
BMP2	AGCAGCCGCAACTCGACTGCTCTAAACTCTTCAGGTGCGTCTATTTAGTGGAGCCAGGCCGAACATGCTrG	673
BMP2	CTTAGGAACCAGCGCACTGCTCTAAACTCTTCAGGTGCGTCTATTTAGTGGAGCCGGTGCTGTCGTCCTrC	673
BMP2	CTCAGGACCTCGTCAACTGCTCTAAACTCTTCAGGTGCGTCTATTTAGTGGAGCCCGCAACTCGAACTCrG	673
BMP2	ACAACAACAGCGAGCACTGCTCTAAACTCTTCAGGTGCGTCTATTTAGTGGAGCCGCCAAGTGCTGACArC	673
BMP4	AGGAGATCACCTCGTAGTGCATGAACAGGTGATACTGCGTCTATTTAGTGGAGCCGCCGAAGCTCTGCArG	674
BMP4	AGTCACCTCAATGGCAGTGCATGAACAGGTGATACTGCGTCTATTTAGTGGAGCCAGTCTGATGGAGGTrG	674
BMP4	AGTTGAGGTGGTCAGAGTGCATGAACAGGTGATACTGCGTCTATTTAGTGGAGCCTGGCATGGTTGGTTrG	674
BMP4	AGTAGTCGTGTGATGAGTGCATGAACAGGTGATACTGCGTCTATTTAGTGGAGCCACCAGTCTCGTGTCrC	674
BMP4	ACCTCAATGGCTAGCAGTGCATGAACAGGTGATACTGCGTCTATTTAGTGGAGCCTGATGGAGGTGAGTrC	674
BMP5	GTCCTTGTATATCCGATGTTATCAACGTCAGCGACTGCGTCTATTTAGTGGAGCCTCGGTTGTTGCTCCrG	675
BMP5	GCTGGCTAGAGGAGGATGTTATCAACGTCAGCGACTGCGTCTATTTAGTGGAGCCGTTGGTATCATGGArG	675
BMP5	CTAGAGGAGGACTCTATGTTATCAACGTCAGCGACTGCGTCTATTTAGTGGAGCCTATCATGGAGGCTGrG	675
BMP5	CTGGCTAGAGGAGGAATGTTATCAACGTCAGCGACTGCGTCTATTTAGTGGAGCCTTGGTATCATGGAGrG	675
BMP5	GTCCGAGATAACTGTATGTTATCAACGTCAGCGACTGCGTCTATTTAGTGGAGCCGTGGTCAGAGGAGTrC	675
BMP6	CGCCGGTACAGGAAGATGTTCTCACACACACTGGATGCGTCTATTTAGTGGAGCCTCCTGCGTCTTGAGrC	676
BMP6	GTACTCCACCAGGTTATGTTCTCACACACACTGGATGCGTCTATTTAGTGGAGCCGGAGAACTCCTTGTrC	676
BMP6	TGCAGCCGTCACCACATGTTCTCACACACACTGGATGCGTCTATTTAGTGGAGCCGTAGATGCGGAATTrC	676
BMP6	AGGAAGGCGCTGTCCATGTTCTCACACACACTGGATGCGTCTATTTAGTGGAGCCATGTCCGCGTCGTTrG	676
BMP6	CGCAGGTCTCTAGAGATGTTCTCACACACACTGGATGCGTCTATTTAGTGGAGCCAGCCTCACAGCCTCrG	676
BMPER	AAGCCAGAGACATGGATGTTCTTAACGTCCGACACTGCGTCTATTTAGTGGAGCCCTGTCAAGAAGGAGrG	677
BMPER	ACTCTTCACAACAGCATGTTCTTAACGTCCGACACTGCGTCTATTTAGTGGAGCCGCACTCGTAGGAGGrC	677
BMPER	CTCTTCCGCTTCAGTATGTTCTTAACGTCCGACACTGCGTCTATTTAGTGGAGCCGCAGTCCTTCATTGrG	677
BMPER	ACTCCGTCCTGCCTTATGTTCTTAACGTCCGACACTGCGTCTATTTAGTGGAGCCACTGCTTATTGCGArC	677
BMPER	CAGCCATGACTTCTAATGTTCTTAACGTCCGACACTGCGTCTATTTAGTGGAGCCCCTTGAGATGCGGCrG	677
BRINP3	TTCATAACGGCGCTGCCCGAATCAACTGTACTAGATGCGTCTATTTAGTGGAGCCGCTGTTCTCCAGTTrG	678
BRINP3	AGCTATTGGTGGTGGCCCGAATCAACTGTACTAGATGCGTCTATTTAGTGGAGCCCCAGAGTGACCGAArG	678
BRINP3	TGACCGAAGAGCTATCCCGAATCAACTGTACTAGATGCGTCTATTTAGTGGAGCCGTAGCGTCTCCAGArG	678
BRINP3	AGTGACCGAAGAGCTCCCGAATCAACTGTACTAGATGCGTCTATTTAGTGGAGCCATGTAGCGTCTCCArG	678
BRINP3	TTCATAACGGCGCTGCCCGAATCAACTGTACTAGATGCGTCTATTTAGTGGAGCCGCTGTTCTCCAGTTrG	678
CACNA1D	AACTGCCATGATCTGCGCCATACAGCACGATATTATGCGTCTATTTAGTGGAGCCTGAATCTAGGCCGGrC	679
CACNA1D	TCGAAGTGGTCGCAACGCCATACAGCACGATATTATGCGTCTATTTAGTGGAGCCCACTCCTGACACTArG	679
CACNA1D	CACCACACACCACGACGCCATACAGCACGATATTATGCGTCTATTTAGTGGAGCCTCGTCTCAGTGATTrC	679
CACNA1D	AGATCTCCGTGAATCCGCCATACAGCACGATATTATGCGTCTATTTAGTGGAGCCTAGGCGTCTCCTTGrG	679
CACNA1D	GAAGTGGTCGCAACACGCCATACAGCACGATATTATGCGTCTATTTAGTGGAGCCCTCCTGACACTAGTrC	679
CACNA1G	ATAGTCCAGACCGCACGCCATCTACACTAAGTTGATGCGTCTATTTAGTGGAGCCGCTGTTGTAGGCCTrC	680
CACNA1G	AAGCTGACGTTCTGCCGCCATCTACACTAAGTTGATGCGTCTATTTAGTGGAGCCGTCCTGACAGCTGArG	680
CACNA1G	CAGTCCTGGTGCTCACGCCATCTACACTAAGTTGATGCGTCTATTTAGTGGAGCCGCCGACTTGCCATTrG	680
CACNA1G	CTGACGTTCTGCAGGCGCCATCTACACTAAGTTGATGCGTCTATTTAGTGGAGCCCTGACAGCTGAGAArG	680
CACNA1G	ACCGCATGCCGTTCTCGCCATCTACACTAAGTTGATGCGTCTATTTAGTGGAGCCGCACGCTTCTGCAGrG	680
CACNA2D2	GTTGGCATCCACCTCCGTGTGGTACAATGATTACGTGCGTCTATTTAGTGGAGCCGAGTGCCAGCATCArG	681
CACNA2D2	ATTAGAGGCAGGTGGCGTGTGGTACAATGATTACGTGCGTCTATTTAGTGGAGCCCAGGCTGCAGCTCArG	681
CACNA2D2	CTGCTGCGTGATGCCCGTGTGGTACAATGATTACGTGCGTCTATTTAGTGGAGCCCACACGCTCTACCArG	681
CACNA2D2	CACATTGGCCTGCACCGTGTGGTACAATGATTACGTGCGTCTATTTAGTGGAGCCCACCTTCTTGTTGCrG	681
CACNA2D2	TCGAAGCAGATGTGCCGTGTGGTACAATGATTACGTGCGTCTATTTAGTGGAGCCTCTGTCGCGTTGTArG	681
CASZ1	CATGTTGTAGTGGCGCGTGTTATACCCTCACATGATGCGTCTATTTAGTGGAGCCGTCGCGCTTCTTGTrG	682
CASZ1	GTCATGGTGGAGGCCCGTGTTATACCCTCACATGATGCGTCTATTTAGTGGAGCCATGCCGAGGAACTCrG	682
CASZ1	CGTCCTTGGCGTAGGCGTGTTATACCCTCACATGATGCGTCTATTTAGTGGAGCCAGAACTTCTTGAAGrC	682
CASZ1	CTGAACCAGCGCCTTCGTGTTATACCCTCACATGATGCGTCTATTTAGTGGAGCCCTCTGCCAACTTCTrC	682
CASZ1	TGGCTGGTGGAGGTGCGTGTTATACCCTCACATGATGCGTCTATTTAGTGGAGCCTTGTGAGAGGTCATrC	682
CLDN6	CATAGCTTGACTGGCCGTGTTGAAGGTATCGTACTTGCGTCTATTTAGTGGAGCCCCTCCGCATTAGTTrC	683
CLDN6	AGAGACCTGAGTAGGCGTGTTGAAGGTATCGTACTTGCGTCTATTTAGTGGAGCCGAAGAGAGGAGCTCrC	683
CLDN6	CATGGCGAGGTTGAACGTGTTGAAGGTATCGTACTTGCGTCTATTTAGTGGAGCCCATTCCGGCAGAGGrC	683
CLDN6	TGCACTGCGAAGGAGCGTGTTGAAGGTATCGTACTTGCGTCTATTTAGTGGAGCCCGAGGTTGAAGGAGrC	683
CLDN6	ACTGCGAAGGAGATACGTGTTGAAGGTATCGTACTTGCGTCTATTTAGTGGAGCCGGTTGAAGGAGCTGrC	683
CNR1	CAGACGTGTCTGTGGGATACACTCTCACAGTCAGGTGCGTCTATTTAGTGGAGCCCTCACAGAGCCTCGrG	684
CNR1	CTTAGAGCGTGAACCGATACACTCTCACAGTCAGGTGCGTCTATTTAGTGGAGCCTAAGCCACATCCTGrC	684
CNR1	CGCAGTGCCTTCACAGATACACTCTCACAGTCAGGTGCGTCTATTTAGTGGAGCCGTTATCCAGAGGCTrG	684
CNR1	TCTGTGGACACAGACGATACACTCTCACAGTCAGGTGCGTCTATTTAGTGGAGCCGCCTCGGCAGACGTrG	684
CNR1	GTGGTATCTGCAAGGGATACACTCTCACAGTCAGGTGCGTCTATTTAGTGGAGCCGTGATGGTGCGGAArG	684
COL1A1	CCGTTCTGTACGCAGGATACATTACTCGACACGCGTGCGTCTATTTAGTGGAGCCTCATGGTACCTGAGrG	685
COL1A1	AAGCCAGAGGCAGGTGATACATTACTCGACACGCGTGCGTCTATTTAGTGGAGCCGAGCAGAGGCCTGArG	685
COL1A1	GAACCACATTGGCATGATACATTACTCGACACGCGTGCGTCTATTTAGTGGAGCCCGAGGTCACGGTCArC	685
COL1A1	TGGCACATCTTGAGGGATACATTACTCGACACGCGTGCGTCTATTTAGTGGAGCCCTCTTCCAGTCAGArG	685
COL1A1	CATCGTGAGCCTTCTGATACATTACTCGACACGCGTGCGTCTATTTAGTGGAGCCGGTAGTAGCGGCCArC	685
COL26A1	CAGACCTGCCTCAAGGGAGAGTAATGTCTGCTACCTGCGTCTATTTAGTGGAGCCCAGAGACTGCCTCTrC	686
COL26A1	AGGATGAGGACTCGCGGAGAGTAATGTCTGCTACCTGCGTCTATTTAGTGGAGCCCCAATCATGTGCTCrC	686
COL26A1	CGGTAGGACACTCTGGGAGAGTAATGTCTGCTACCTGCGTCTATTTAGTGGAGCCAGCACCGTCACCGTrG	686
COL26A1	GTCGGCGGAGTGCTCGGAGAGTAATGTCTGCTACCTGCGTCTATTTAGTGGAGCCAAGTCCTCATTCCArG	686
COL26A1	CACGATGGCAGAGGCGGAGAGTAATGTCTGCTACCTGCGTCTATTTAGTGGAGCCTGCCAGCACTGTGTrC	686
COL2A1	GCCATCTCTGCCAGGGTCCATAGACGTTGATACCATGCGTCTATTTAGTGGAGCCCTTGACTCCAGCAGrC	687
COL2A1	TCCTTGCTTGCCAGTGTCCATAGACGTTGATACCATGCGTCTATTTAGTGGAGCCAGCTTCTCCTCTGTrC	687
COL2A1	CTGCTTCGTCCAGATGTCCATAGACGTTGATACCATGCGTCTATTTAGTGGAGCCTCTTGAGGTTGCCArG	687
COL2A1	TGTCTCCAGATGCTCGTCCATAGACGTTGATACCATGCGTCTATTTAGTGGAGCCGGCCAGGAGGACCTrC	687
COL2A1	ATAACCTCTGTGACCGTCCATAGACGTTGATACCATGCGTCTATTTAGTGGAGCCACCGTCCAGGCCTGrG	687
CSRP3	ACTTGCCACATCGAGTAAACTGTATGTACGGGACCTGCGTCTATTTAGTGGAGCCCAGCAGCATAGACTrG	688
CSRP3	CTGTGTGGACTCCGTTAAACTGTATGTACGGGACCTGCGTCTATTTAGTGGAGCCCAAGGTCAAGTCTGrC	688
CSRP3	CTGTGTGGACTCCGTTAAACTGTATGTACGGGACCTGCGTCTATTTAGTGGAGCCCAAGGTCAAGTCTGrC	688
CSRP3	TGTGGACTCCGTTCATAAACTGTATGTACGGGACCTGCGTCTATTTAGTGGAGCCGGTCAAGTCTGCCTrG	688
CSRP3	ACTTGCCACATCGAGTAAACTGTATGTACGGGACCTGCGTCTATTTAGTGGAGCCCAGCAGCATAGACTrG	688
CTSV	CATCATGAACCTGTCTAAAGTAGTATTAGCGCGGCTGCGTCTATTTAGTGGAGCCGCATGGCGTCATGGrC	689
CTSV	TGCGTAGCTTAGGAGTAAAGTAGTATTAGCGCGGCTGCGTCTATTTAGTGGAGCCGATGTGTTGCACAGrG	689
CTSV	GTCTTCCTCAGACTGTAAAGTAGTATTAGCGCGGCTGCGTCTATTTAGTGGAGCCCTTACTTGCACCTGrC	689
CTSV	AGAGAGGCTCCAGTATAAAGTAGTATTAGCGCGGCTGCGTCTATTTAGTGGAGCCGGTCACCAGCAATTrC	689
CTSV	AACTTAGCCTGCTGCTAAAGTAGTATTAGCGCGGCTGCGTCTATTTAGTGGAGCCTCTGTGGAGAGTACrC	689
EPHA4	AGGATGTTCCGTGCGTAAATCGTATGTAGCAGCGCTGCGTCTATTTAGTGGAGCCAAGTTGCTGTTCACrC	690
EPHA4	AATGCAGCAGTGACATAAATCGTATGTAGCAGCGCTGCGTCTATTTAGTGGAGCCACTTGCTGCCACACrC	690
EPHA4	GATAAGCAAGGCAGCTAAATCGTATGTAGCAGCGCTGCGTCTATTTAGTGGAGCCGCAACCACAGCTTArG	690
EPHA4	ACACCAGCAGTGTAGTAAATCGTATGTAGCAGCGCTGCGTCTATTTAGTGGAGCCGGTCTCAGAATGCArC	690
EPHA4	ACACTCACACCTATGTAAATCGTATGTAGCAGCGCTGCGTCTATTTAGTGGAGCCGGCACGCATACAGArC	690
FABP3	ACAATGGACTTGACCTGGATTGACTGCGTAGTAACTGCGTCTATTTAGTGGAGCCCCTCCATCCAGTGTrC	691
FABP3	TAGCTTCCAGGTGCCTGGATTGACTGCGTAGTAACTGCGTCTATTTAGTGGAGCCATTCTTGCTGTCCArC	691
FABP3	CTGGCCACCTGCCTGTGGATTGACTGCGTAGTAACTGCGTCTATTTAGTGGAGCCGTAGGCTTGGTCATrG	691
FABP3	GCTTGGTCATGCTGGTGGATTGACTGCGTAGTAACTGCGTCTATTTAGTGGAGCCCGATGATTGTGGTArG	691
FABP3	ACAATGGACTTGACCTGGATTGACTGCGTAGTAACTGCGTCTATTTAGTGGAGCCCCTCCATCCAGTGTrC	691
FABP4	TCCAGGTCAACGTCCTGGCGTATAGTTCAGAGTACTGCGTCTATTTAGTGGAGCCCAATGCGAACTTCArG	692
FABP4	TCCAGGTCAACGTCCTGGCGTATAGTTCAGAGTACTGCGTCTATTTAGTGGAGCCCAATGCGAACTTCArG	692
FABP4	TCCAGGTCAACGTCCTGGCGTATAGTTCAGAGTACTGCGTCTATTTAGTGGAGCCCAATGCGAACTTCArG	692
FABP4	TCCAGGTCAACGTCCTGGCGTATAGTTCAGAGTACTGCGTCTATTTAGTGGAGCCCAATGCGAACTTCArG	692
FABP4	TCCAGGTCAACGTCCTGGCGTATAGTTCAGAGTACTGCGTCTATTTAGTGGAGCCCAATGCGAACTTCArG	692
FBLN5	GCCTGGAGATCGTGGTGGCTTCGAGTAGGTATTACTGCGTCTATTTAGTGGAGCCAGCGGCATATAAGArG	693
FBLN5	CAGGAGCAGGTGTACTGGCTTCGAGTAGGTATTACTGCGTCTATTTAGTGGAGCCCAATATCCGTCGGTrG	693
FBLN5	CAGCAGGATGTAGCCTGGCTTCGAGTAGGTATTACTGCGTCTATTTAGTGGAGCCGCTTCGGTTGTCATrC	693
FBLN5	AGCTGCTGGCAGTAATGGCTTCGAGTAGGTATTACTGCGTCTATTTAGTGGAGCCGGAACATTCGCACArG	693
FBLN5	AGAAGCTGCACTCGTTGGCTTCGAGTAGGTATTACTGCGTCTATTTAGTGGAGCCGGCAGAGGAACTCArG	693
FOXC1	GCGCCAGCCGCTTAAACTGGACTAAACTCAACTCGTGCGTCTATTTAGTGGAGCCTTCTCGGTCTCTCGrC	694
FOXC1	GCTTGCAGGTTGCAGACTGGACTAAACTCAACTCGTGCGTCTATTTAGTGGAGCCGCGTACAGGCTCATrG	694
FOXC1	ACCGTGGTAAGACCGACTGGACTAAACTCAACTCGTGCGTCTATTTAGTGGAGCCCGGCACACAGGCATrC	694
FOXC1	CTTGCAGGTTGCAGTACTGGACTAAACTCAACTCGTGCGTCTATTTAGTGGAGCCCGTACAGGCTCATGrG	694
FOXC1	TCTTGATGTCCTGGAACTGGACTAAACTCAACTCGTGCGTCTATTTAGTGGAGCCACGTACCGTTCTCGrG	694
FREM2	ATCCGTGCATTCCAGACTGGCTCAAATATCGAGACTGCGTCTATTTAGTGGAGCCGGACACACCAGGCTrG	695
FREM2	CAGGCTGATCCGTGCACTGGCTCAAATATCGAGACTGCGTCTATTTAGTGGAGCCACGTGATGGACACArC	695
FREM2	ACAGGAGAAGCAGCAACTGGCTCAAATATCGAGACTGCGTCTATTTAGTGGAGCCCGCGGCTTACCAGTrG	695
FREM2	CGAAGCACCAGGTTGACTGGCTCAAATATCGAGACTGCGTCTATTTAGTGGAGCCCCTCCATCCACCATrG	695
FREM2	AGGCAGGATGGTCACACTGGCTCAAATATCGAGACTGCGTCTATTTAGTGGAGCCGGCCTGGCTATCAArC	695
FZD10	TCCAGTACACGTCCAATTAAGCTAACTACGCGACCTGCGTCTATTTAGTGGAGCCGCTTGTCCTCGCGGrC	696
FZD10	CCGGTGAGCGCGTTGATTAAGCTAACTACGCGACCTGCGTCTATTTAGTGGAGCCGGAATGAGCACGAArG	696
FZD10	GTGAGCGCGTTGACGATTAAGCTAACTACGCGACCTGCGTCTATTTAGTGGAGCCATGAGCACGAAGCCrG	696
FZD10	ATGGCTGCCTCGCGCATTAAGCTAACTACGCGACCTGCGTCTATTTAGTGGAGCCAACTCGTGCAACTGrG	696
FZD10	ATGGCGGCGCACGAGATTAAGCTAACTACGCGACCTGCGTCTATTTAGTGGAGCCATGTCCATGGAGCTrG	696
GABRB2	CTGTCTAGCCACCATCCCGACTAACGTGTATAGACTGCGTCTATTTAGTGGAGCCCATGGAGCACTCAGrG	697
GABRB2	CGCACAGACAGCGGCCCCGACTAACGTGTATAGACTGCGTCTATTTAGTGGAGCCGTCATTGACACTCTrG	697
GABRB2	TTGTCCAGAGTCAAGCCCGACTAACGTGTATAGACTGCGTCTATTTAGTGGAGCCTGGTCTGCCACTCTrG	697
GABRB2	GCATCATAGGCTAGCCCCGACTAACGTGTATAGACTGCGTCTATTTAGTGGAGCCTACTGGATGCTGGArG	697
GABRB2	AGGCTGTCTAGCCACCCCGACTAACGTGTATAGACTGCGTCTATTTAGTGGAGCCCAACATGGAGCACTrC	697
GATA2	GAACGAGCCTTGCTGCGTGTTTAAGTGTACGGACATGCGTCTATTTAGTGGAGCCCGGCCTTCTGAACArG	698
GATA2	AAGTCTCCAAGTCCTCGTGTTTAAGTGTACGGACATGCGTCTATTTAGTGGAGCCACAGCTCAGACCACrC	698
GATA2	TACAATCAACTGGACCGTGTTTAAGTGTACGGACATGCGTCTATTTAGTGGAGCCGCTCCTGTGGCTACrG	698
GATA2	GTTCCGAGTCTGGATCGTGTTTAAGTGTACGGACATGCGTCTATTTAGTGGAGCCGTTGGACATCTTCCrG	698
GATA2	GAGCCTTGCTGCGCTCGTGTTTAAGTGTACGGACATGCGTCTATTTAGTGGAGCCCTTCTGAACAGGAArC	698
GATA4	AGTCCTGCTTGGAGCCGTTACTAATCGAGACACGCTGCGTCTATTTAGTGGAGCCCCAGGCTGTTCCAArG	699
GATA4	TTCCAAGAGTCCTGCCGTTACTAATCGAGACACGCTGCGTCTATTTAGTGGAGCCGCCAAGACCAGGCTrG	699
GATA4	CAGGCAGAGGAGGCCCGTTACTAATCGAGACACGCTGCGTCTATTTAGTGGAGCCTTCTGGAGTCATTArC	699
GATA4	TTGAGCTCCAGCATCCGTTACTAATCGAGACACGCTGCGTCTATTTAGTGGAGCCGAGGAAGGAGTCTCrC	699
GATA4	ATGCAGTGTGCTCGTCGTTACTAATCGAGACACGCTGCGTCTATTTAGTGGAGCCCAACTCACAGGAGArG	699
GATA5	AGTTGGTGCAGCAGAGATACGAGAGAGGACTCACTTGCGTCTATTTAGTGGAGCCTGTTGGTCGTGTGGrC	700
GATA5	TCAGTGCTGGCGACAGATACGAGAGAGGACTCACTTGCGTCTATTTAGTGGAGCCGTGGCTGCTGAGCTrG	700
GATA5	CGGCCATTCACAGCTGATACGAGAGAGGACTCACTTGCGTCTATTTAGTGGAGCCCCTGACATACATCArC	700
GATA5	TCCTGGCCAGAGGCCGATACGAGAGAGGACTCACTTGCGTCTATTTAGTGGAGCCGCAAGAGAGTCATCrC	700
GATA5	CTTGTGGATCCTGAGGATACGAGAGAGGACTCACTTGCGTCTATTTAGTGGAGCCGAGGCCGAGGCATTrC	700
GATA6	AGGACGTGACTTCGGGATACTACATCTCAGACCGGTGCGTCTATTTAGTGGAGCCAATCCGGTCGCACGrG	701
GATA6	AGCGCAGTCGCCACTGATACTACATCTCAGACCGGTGCGTCTATTTAGTGGAGCCGAATCACGTTCTGTrC	701
GATA6	ACAGGACAATCCAAGGATACTACATCTCAGACCGGTGCGTCTATTTAGTGGAGCCGGTGTGACAGTTGGrC	701
GATA6	GTCAGTCAAGGCCATGATACTACATCTCAGACCGGTGCGTCTATTTAGTGGAGCCCAAGCACCAGCCGCrC	701
GATA6	ACGCCTATGTAGAGCGATACTACATCTCAGACCGGTGCGTCTATTTAGTGGAGCCGGCGAGGCGAGACTrG	701
GDF10	GTTGGCATAGACTAGGTCCGACACTTCATCGTAAATGCGTCTATTTAGTGGAGCCCGAGATGGCCAGATrC	702
GDF10	CTCTGAGTAGAAGTGGTCCGACACTTCATCGTAAATGCGTCTATTTAGTGGAGCCAGGCCACCGAGGCGrG	702
GDF10	TGGTTGCAGAAGGCTGTCCGACACTTCATCGTAAATGCGTCTATTTAGTGGAGCCCTGCACCACAAGTCrC	702
GDF10	CACCTTCAGGTACCTGTCCGACACTTCATCGTAAATGCGTCTATTTAGTGGAGCCGATGTCTGCGAAGTrC	702
GDF10	TGTGTCTGCAGCTGCGTCCGACACTTCATCGTAAATGCGTCTATTTAGTGGAGCCCCATGAGCTGTGCTrC	702
GJA1	ACCTCCACCGGATCATAACCCGTGCTACGTGATATTGCGTCTATTTAGTGGAGCCAGGCTGTTGAGTACrC	703
GJA1	CAAGAAGGCCACCTCTAACCCGTGCTACGTGATATTGCGTCTATTTAGTGGAGCCGTACCACTGGATCArG	703
GJA1	TCCAGGTCATCAGGCTAACCCGTGCTACGTGATATTGCGTCTATTTAGTGGAGCCGCCTGTATCTAGATrC	703
GJA1	AAGGTCGCTGGTCCATAACCCGTGCTACGTGATATTGCGTCTATTTAGTGGAGCCTGCTGGCTCTGCTTrG	703
GJA1	ACGACTGCTGGCTCTTAACCCGTGCTACGTGATATTGCGTCTATTTAGTGGAGCCAGGTCTGCTGCTGGrC	703
GJA5	TGCTTGTGTACTTCCTAACCTCGTCTACATTGTCGTGCGTCTATTTAGTGGAGCCCCTACCACGGTCGArG	704
GJA5	TGCACACATAGGTGTTAACCTCGTCTACATTGTCGTGCGTCTATTTAGTGGAGCCTGCGGATCAGGATGrC	704
GJA5	ACTACTCCGAGGAATTAACCTCGTCTACATTGTCGTGCGTCTATTTAGTGGAGCCCAAGGCCATCTCACrC	704
GJA5	TGCTGGCCTTACTAATAACCTCGTCTACATTGTCGTGCGTCTATTTAGTGGAGCCCTGACCTTGCCTTGrC	704
GJA5	CTGCATGCGCACAGTTAACCTCGTCTACATTGTCGTGCGTCTATTTAGTGGAGCCTAGCTTGCGCTTCTrC	704
GRIA2	ATGTAGGTCCACATTTAACGACTGTTCACTCCGAATGCGTCTATTTAGTGGAGCCGGCTCCGCACTCCGrC	705
GRIA2	ACAGCTTGCAGTGTTTAACGACTGTTCACTCCGAATGCGTCTATTTAGTGGAGCCGCAGCAGAATCCAGrC	705
GRIA2	GTGGAGTGTTCCGCATAACGACTGTTCACTCCGAATGCGTCTATTTAGTGGAGCCAGTGATGAAGGAGArC	705
GRIA2	CAGCACAGCTTGCAGTAACGACTGTTCACTCCGAATGCGTCTATTTAGTGGAGCCTTCAGCAGCAGAATrC	705
GRIA2	TCATCACTTGAACGGTAACGACTGTTCACTCCGAATGCGTCTATTTAGTGGAGCCTGCGGAAGGCTTCArG	705
HAMP	GCCTCTGGAACATGGTCACGTATATTGACTCCGACTGCGTCTATTTAGTGGAGCCTGTCTCGCCTCCTTrC	706
HAMP	TCTTGCAGCACATCCTCACGTATATTGACTCCGACTGCGTCTATTTAGTGGAGCCCAGGTAGGTTCTACrG	706
HAMP	GTGCCGTCTGTCTGGTCACGTATATTGACTCCGACTGCGTCTATTTAGTGGAGCCGAGCTCAGTGCCATrC	706
HAMP	GCCTCTGGAACATGGTCACGTATATTGACTCCGACTGCGTCTATTTAGTGGAGCCTGTCTCGCCTCCTTrC	706
HAMP	TCTTGCAGCACATCCTCACGTATATTGACTCCGACTGCGTCTATTTAGTGGAGCCCAGGTAGGTTCTACrG	706
HAND1	CATCCGCCTTCTTGATGGGTTTAGCAGTATCGTACTGCGTCTATTTAGTGGAGCCTGCTCTCACGGCCGrC	707
HAND1	TGGTTGCAGCCGACGTGGGTTTAGCAGTATCGTACTGCGTCTATTTAGTGGAGCCTGCGATCCAAGTGTrG	707
HAND1	CTTCTTGAGTTCAGCTGGGTTTAGCAGTATCGTACTGCGTCTATTTAGTGGAGCCACGGCCGCCATCCGrC	707
HAND1	CTTGGCCAGCACGTCTGGGTTTAGCAGTATCGTACTGCGTCTATTTAGTGGAGCCGCCAGACTGTGCATrC	707
HAND1	CGGCTACTGGCCTGCTGGGTTTAGCAGTATCGTACTGCGTCTATTTAGTGGAGCCAGGTTCATGTTGGArG	707
HAND2	TCGCCATTCTGGTCGACAGTCTTAAAGGTCCACACTGCGTCTATTTAGTGGAGCCTTGAAGGCCTCCGCrC	708
HAND2	ATGCTCTGAGTCCTGACAGTCTTAAAGGTCCACACTGCGTCTATTTAGTGGAGCCGCGAAGGCGCTGTTrG	708
HAND2	CTCCGCCTCGCCATTACAGTCTTAAAGGTCCACACTGCGTCTATTTAGTGGAGCCCTCTGCCTTGAAGGrC	708
HAND2	TCCTCCTCCTCCTTCACAGTCTTAAAGGTCCACACTGCGTCTATTTAGTGGAGCCTGCTCACTCGCGCTrC	708
HAND2	TCCTCTCGCGCTCTCACAGTCTTAAAGGTCCACACTGCGTCTATTTAGTGGAGCCGTAACGTGTCCTCGrC	708
HAPLN1	CTTCTTGGCCTAGAGACTGTAACACTCGTCAAGACTGCGTCTATTTAGTGGAGCCGTAGGACTGCAGCGrC	709
HAPLN1	AGCCAGCCGGCATTGACTGTAACACTCGTCAAGACTGCGTCTATTTAGTGGAGCCACAGAGCCATCACTrG	709
HAPLN1	ATCCTGGTCCAGACAACTGTAACACTCGTCAAGACTGCGTCTATTTAGTGGAGCCGGAGGCGATCACAGrC	709
HAPLN1	TAGTGAGCTACGATAACTGTAACACTCGTCAAGACTGCGTCTATTTAGTGGAGCCTTGCCGCTCTGGCArG	709
HAPLN1	CAGCCTCAGTAGGACACTGTAACACTCGTCAAGACTGCGTCTATTTAGTGGAGCCCCACGAAGCGCACTrG	709
HCN1	ACGGAGTTGCCGTGCACTGTAATAACCAAGCCTCGTGCGTCTATTTAGTGGAGCCTCCACCTTGAAGCArC	710
HCN1	AGGCTGCCGGAGCTAACTGTAATAACCAAGCCTCGTGCGTCTATTTAGTGGAGCCCTGGTGCTGAAGCTrG	710
HCN1	GCTGTGTACACCGGTACTGTAATAACCAAGCCTCGTGCGTCTATTTAGTGGAGCCTGAGACAGGCTGGTrC	710
HCN1	AGACATGCTGACTGGACTGTAATAACCAAGCCTCGTGCGTCTATTTAGTGGAGCCGGTAATCCAGAGGTrC	710
HCN1	TTGCATGAGTGACAGACTGTAATAACCAAGCCTCGTGCGTCTATTTAGTGGAGCCCTGCTGCGGCTGCTrG	710
HEY2	TCCATGGCAAGAGCGAGTGCTAGAAATACTCAGCCTGCGTCTATTTAGTGGAGCCCCTATGCTCATGAArG	711
HEY2	CTGATACTGACAAGGAGTGCTAGAAATACTCAGCCTGCGTCTATTTAGTGGAGCCGAGGACTGGACGTGrG	711
HEY2	GATGGTACGGTCCATAGTGCTAGAAATACTCAGCCTGCGTCTATTTAGTGGAGCCACTGATGCACTGCTrG	711
HEY2	CGAGCTGCCTTGAACAGTGCTAGAAATACTCAGCCTGCGTCTATTTAGTGGAGCCGCTGATGTCAGTTArC	711
HEY2	AAGAGCGTGTGCGTCAGTGCTAGAAATACTCAGCCTGCGTCTATTTAGTGGAGCCCATGAAGTCCATGGrC	711
HOXA3	AGTTCGTGTGCCTTGATTACACGAACTACGACTCGTGCGTCTATTTAGTGGAGCCAGGCACGCCTCACTrC	712
HOXA3	GAGCAGGAAGAGATAATTACACGAACTACGACTCGTGCGTCTATTTAGTGGAGCCCAGTGGCCTATCGArG	712
HOXA3	CGAGCTGTCGTAGTAATTACACGAACTACGACTCGTGCGTCTATTTAGTGGAGCCGCCACCGTAGATCGrC	712
HOXA3	GTAAGGTCCGTGTAGATTACACGAACTACGACTCGTGCGTCTATTTAGTGGAGCCGAAGGATGGTGGCCrG	712
HOXA3	AGTTCGTGTGCCTTGATTACACGAACTACGACTCGTGCGTCTATTTAGTGGAGCCAGGCACGCCTCACTrC	712
HSPB7	CTCTTGGCCTTGCTGATTACCCTAACTACAGACGGTGCGTCTATTTAGTGGAGCCCGTCACGGCTGTCTrC	713
HSPB7	TCCTGCAGAGCTTGCATTACCCTAACTACAGACGGTGCGTCTATTTAGTGGAGCCTTGTCTGTCTGTCTrG	713
HSPB7	TCACGTCCACCGCAAATTACCCTAACTACAGACGGTGCGTCTATTTAGTGGAGCCCAGGTGAGAAGTCTrC	713
HSPB7	GTCTGCTGGACGTGTATTACCCTAACTACAGACGGTGCGTCTATTTAGTGGAGCCATCTCCGTCCGGAArG	713
HSPB7	GAGCTGTTGTAATGGATTACCCTAACTACAGACGGTGCGTCTATTTAGTGGAGCCGGCTGAGATGTCCTrG	713
ID1	ATGCGATCGTCCGCAATTACCGCAACTAAGCTACGTGCGTCTATTTAGTGGAGCCCTTCAGCGACACAArG	714
ID1	GATCGTCCGCAGGAAATTACCGCAACTAAGCTACGTGCGTCTATTTAGTGGAGCCAGCGACACAAGATGrC	714
ID1	AGCCGTTCATGTCGTATTACCGCAACTAAGCTACGTGCGTCTATTTAGTGGAGCCTGAGGCGTGAGTAArC	714
ID1	CTCACCTTGCGGTTCATTACCGCAACTAAGCTACGTGCGTCTATTTAGTGGAGCCAGAATCTCCACCTTrG	714
ID1	ACAGACAGCGCACCAATTACCGCAACTAAGCTACGTGCGTCTATTTAGTGGAGCCCCACGCTCTGCTCArG	714
ID2	GAGTAGCAGTCGTTCCCCGTATGAACTGATTCGACTGCGTCTATTTAGTGGAGCCAGCTCCTTGAGCTTrG	715
ID2	ATGCTGATATCCGTGCCCGTATGAACTGATTCGACTGCGTCTATTTAGTGGAGCCGCCTGCAAGGACAGrG	715
ID2	AGGATGCTGATATCCCCCGTATGAACTGATTCGACTGCGTCTATTTAGTGGAGCCGAAGCCTGCAAGGArC	715
ID2	AGGCTGACAATAGTGCCCGTATGAACTGATTCGACTGCGTCTATTTAGTGGAGCCGGTCTCTGGTGATGrC	715
ID2	AGGCTGACAATAGTGCCCGTATGAACTGATTCGACTGCGTCTATTTAGTGGAGCCGGTCTCTGGTGATGrC	715
ID3	TCGGCTGTCTGGATGCGTTAGGGAATACTCAGTCATGCGTCTATTTAGTGGAGCCAGTTCCGGAGTGAGrC	716
ID3	GGAGTGAGCTCGGCTCGTTAGGGAATACTCAGTCATGCGTCTATTTAGTGGAGCCGAGATGACAAGTTCrC	716
ID3	TTCCGACAGGCAGCACGTTAGGGAATACTCAGTCATGCGTCTATTTAGTGGAGCCGATGGCCAGACTGCrG	716
ID3	CTTCCACACCTCCACCGTTAGGGAATACTCAGTCATGCGTCTATTTAGTGGAGCCGGAGAGCAGCCACTrC	716
ID3	AGAAGACCAGCTCTGCGTTAGGGAATACTCAGTCATGCGTCTATTTAGTGGAGCCTTCTCCAAGGAGACrC	716
ID4	ACTGCAGGCACAGCGGTCCGCATACGCTATTAGAGTGCGTCTATTTAGTGGAGCCAGTCGTTCATATCGrC	717
ID4	GCCTCCTCCACTACGGTCCGCATACGCTATTAGAGTGCGTCTATTTAGTGGAGCCACTACTCACAACCGrC	717
ID4	ACTGCAGGCACAGCGGTCCGCATACGCTATTAGAGTGCGTCTATTTAGTGGAGCCAGTCGTTCATATCGrC	717
ID4	GGCACAGAATGCTGTGTCCGCATACGCTATTAGAGTGCGTCTATTTAGTGGAGCCACAGCGCGGCTCAGrC	717
ID4	TCCTCCACTACGCTCGTCCGCATACGCTATTAGAGTGCGTCTATTTAGTGGAGCCACTCACAACCGCGCrC	717
IL1RL1	TGTCCAGTTGTAGAGTAACGAGTCTTCAGCACGTATGCGTCTATTTAGTGGAGCCCCACTCAAGAGGTGrC	718
IL1RL1	CTTCTCAAGCCATGCTAACGAGTCTTCAGCACGTATGCGTCTATTTAGTGGAGCCAGTCTTACGGTGTGrC	718
IL1RL1	TTCTCAAGCCATGCATAACGAGTCTTCAGCACGTATGCGTCTATTTAGTGGAGCCGTCTTACGGTGTGCrC	718
IL1RL1	ACTATAATTGGCTCCTAACGAGTCTTCAGCACGTATGCGTCTATTTAGTGGAGCCCCTGGTCGCCGTCArC	718
IL1RL1	CCAAGAACTGAGTGCTAACGAGTCTTCAGCACGTATGCGTCTATTTAGTGGAGCCGCCACAGGACGGCArG	718
IRX1	CTGTTGGTCCAGTTGTAACGGAGTTGAGCAGTAACTGCGTCTATTTAGTGGAGCCTGTGCGAGGAATGCrG	719
IRX1	CTCGTCGATCTTGTCTAACGGAGTTGAGCAGTAACTGCGTCTATTTAGTGGAGCCCTGGTCGCCATCGTrG	719
IRX1	TGGCAGGTGTACAGTTAACGGAGTTGAGCAGTAACTGCGTCTATTTAGTGGAGCCGAGAACTTGCCGATrG	719
IRX1	TAGGCAGGAAGGCGGTAACGGAGTTGAGCAGTAACTGCGTCTATTTAGTGGAGCCTGTACAGTCCGTGGrC	719
IRX1	CATCTTCCTGGTCCTTAACGGAGTTGAGCAGTAACTGCGTCTATTTAGTGGAGCCTGCCGAAGAGCGCTrC	719
IRX2	TTCTGGTAGCGTCGCTAACTAGGTTTACGCTCGGATGCGTCTATTTAGTGGAGCCGACTCTCGTCCTTGrC	720
IRX2	CACGTGCAGGCTGATTAACTAGGTTTACGCTCGGATGCGTCTATTTAGTGGAGCCATCCGTGAGCGAGTrC	720
IRX2	CTTGCACTCCGAGCCTAACTAGGTTTACGCTCGGATGCGTCTATTTAGTGGAGCCGTCGTCATACTTGTrC	720
IRX2	TTCTGGTAGCGTCGCTAACTAGGTTTACGCTCGGATGCGTCTATTTAGTGGAGCCGACTCTCGTCCTTGrC	720
IRX2	CACGTGCAGGCTGATTAACTAGGTTTACGCTCGGATGCGTCTATTTAGTGGAGCCATCCGTGAGCGAGTrC	720
IRX3	TACAGCGATCTGTTCTCACTCATATCGAGCATCGTTGCGTCTATTTAGTGGAGCCCCACTTCCAAGGCArC	721
IRX3	CTATTGATCTGCTCCTCACTCATATCGAGCATCGTTGCGTCTATTTAGTGGAGCCGTGCTCCGCGTTCGrC	721
IRX3	CGAACAGATTGGCGGTCACTCATATCGAGCATCGTTGCGTCTATTTAGTGGAGCCGAGCCAGGTCAGGTrC	721
IRX3	AGCTCTAGCTCGCGTTCACTCATATCGAGCATCGTTGCGTCTATTTAGTGGAGCCAGCTCCTCCTCCTCrC	721
IRX3	AGCGATCTGTTCCGCTCACTCATATCGAGCATCGTTGCGTCTATTTAGTGGAGCCCTTCCAAGGCACTArC	721
IRX5	ACTGGCTCCGCAACATCACTCCGACGTATTCGATATGCGTCTATTTAGTGGAGCCACAGGTCTAGCTGArG	722
IRX5	ATGTGGCGATCTCTGTCACTCCGACGTATTCGATATGCGTCTATTTAGTGGAGCCTGACCTTGTCCGACrG	722
IRX5	TGGCTCCGCAACATTTCACTCCGACGTATTCGATATGCGTCTATTTAGTGGAGCCAGGTCTAGCTGAGArC	722
IRX5	ATAGTTCGTGTAGCCTCACTCCGACGTATTCGATATGCGTCTATTTAGTGGAGCCGTGTCCGAAGGAGCrC	722
IRX5	TTCTTCTCCAGGTCATCACTCCGACGTATTCGATATGCGTCTATTTAGTGGAGCCGGCTCGTCCTCGTCrG	722
ISL1	AGAAGAGACCGTCCTTGGTATATCGGTAGATTCGCTGCGTCTATTTAGTGGAGCCCGTGGTCTGCTCGGrC	723
ISL1	CAGAAGAGACCGTCCTGGTATATCGGTAGATTCGCTGCGTCTATTTAGTGGAGCCTCGTGGTCTGCTCGrG	723
ISL1	TCTCTCTGGACTGGCTGGTATATCGGTAGATTCGCTGCGTCTATTTAGTGGAGCCTAAGCCACCGTCGTrG	723
ISL1	ACCGTCGTGTCTCTCTGGTATATCGGTAGATTCGCTGCGTCTATTTAGTGGAGCCGTTAGCCTGTAAGCrC	723
ISL1	TCGTTCTTGCTGAAGTGGTATATCGGTAGATTCGCTGCGTCTATTTAGTGGAGCCGCACGCATCACGAArG	723
ITGA10	GAGGTAATCTGATGTTGGTCCATACTGTCTCATACTGCGTCTATTTAGTGGAGCCCAAGGCCACTGGCCrG	724
ITGA10	AGATCATCTCCATCCTGGTCCATACTGTCTCATACTGCGTCTATTTAGTGGAGCCACAGCCACATCGACrC	724
ITGA10	CAGCAGCAATCCTCTTGGTCCATACTGTCTCATACTGCGTCTATTTAGTGGAGCCCATGTGGCATGGAGrG	724
ITGA10	TAGCCGACCATCCACTGGTCCATACTGTCTCATACTGCGTCTATTTAGTGGAGCCATCTCCATCCAGATrC	724
ITGA10	GTAATCTGATGTATCTGGTCCATACTGTCTCATACTGCGTCTATTTAGTGGAGCCGGCCACTGGCCGGArG	724
ITLN1	TCAGTTATCTCACGGACATCACCAAAGGTTACTCGTGCGTCTATTTAGTGGAGCCAGAAGCACAGCTGCrC	725
ITLN1	GAAGAACAGGTCCATACATCACCAAAGGTTACTCGTGCGTCTATTTAGTGGAGCCGGCAGAGATGGAGArC	725
ITLN1	TGGTGGTCGCTATGAACATCACCAAAGGTTACTCGTGCGTCTATTTAGTGGAGCCCTGTACTCCATCCTrC	725
ITLN1	TCAGTTATCTCACGGACATCACCAAAGGTTACTCGTGCGTCTATTTAGTGGAGCCAGAAGCACAGCTGCrC	725
ITLN1	TGTAACCAACATGAGACATCACCAAAGGTTACTCGTGCGTCTATTTAGTGGAGCCTCTCACGGCTGCTGrC	725
JAG1	TACGCCGGCTGCTTGACATCAGTAAAGTAGCTCCCTGCGTCTATTTAGTGGAGCCCTGTCTACCAGCGTrG	726
JAG1	AGCAATCAGCGAGCTACATCAGTAAAGTAGCTCCCTGCGTCTATTTAGTGGAGCCTACTTCTGCAACGGrC	726
JAG1	GAGTATGACACGACAACATCAGTAAAGTAGCTCCCTGCGTCTATTTAGTGGAGCCAACGGCCTCAGACTrC	726
JAG1	GTGCCGCTGTTGTAAACATCAGTAAAGTAGCTCCCTGCGTCTATTTAGTGGAGCCTCTCCATCCACACArG	726
JAG1	CGTGTCGGCTGCAAGACATCAGTAAAGTAGCTCCCTGCGTCTATTTAGTGGAGCCAGCCTGATCCGAGArC	726
JAG2	TCGATCAGCAGCTCCACTGTAGGAAATCATCGACCTGCGTCTATTTAGTGGAGCCGCATGCGACACTCGrC	727
JAG2	GTGCTCAGCCTTCTCACTGTAGGAAATCATCGACCTGCGTCTATTTAGTGGAGCCGTTGGAGGTGCAGGrC	727
JAG2	TTCTCCGCCTCCAGGACTGTAGGAAATCATCGACCTGCGTCTATTTAGTGGAGCCTTGTGTGAGAGGAArC	727
JAG2	GCACACGCGCACGTAACTGTAGGAAATCATCGACCTGCGTCTATTTAGTGGAGCCCTGGTACTCCTTAArG	727
JAG2	AGCTCGCAATGCCGGACTGTAGGAAATCATCGACCTGCGTCTATTTAGTGGAGCCCACTCGTCTCGTTCrC	727
KCNJ3	GCTGCCGCTTCTTCTATTACGTGAACGGAGTAGACTGCGTCTATTTAGTGGAGCCTCTTGTCCACGAACrC	728
KCNJ3	CAGCGCCACTTGAGGATTACGTGAACGGAGTAGACTGCGTCTATTTAGTGGAGCCAAGATGAAGAGGTTrC	728
KCNJ3	TGGTCACTACCTGATATTACGTGAACGGAGTAGACTGCGTCTATTTAGTGGAGCCAGCCGCTGGACGATrG	728
KCNJ3	CACCGGCCGTTCTTGATTACGTGAACGGAGTAGACTGCGTCTATTTAGTGGAGCCCCGTGCTGTACATTrG	728
KCNJ3	CAGCGCCACTTGAGGATTACGTGAACGGAGTAGACTGCGTCTATTTAGTGGAGCCAAGATGAAGAGGTTrC	728
KISS1	TAGAAGTGCCTTGAGATTACTAGAACGTCCACGACTGCGTCTATTTAGTGGAGCCAGAAGAGGCAGGTCrC	729
KISS1	AGTAGCAGCTGGCTTATTACTAGAACGTCCACGACTGCGTCTATTTAGTGGAGCCACGGCTCAGCCTGGrC	729
KISS1	CCTCTGAGGTGACGAATTACTAGAACGTCCACGACTGCGTCTATTTAGTGGAGCCAGGAGTCTGGCGGArG	729
KISS1	GAAGGAGTTCCAGTTATTACTAGAACGTCCACGACTGCGTCTATTTAGTGGAGCCGCCGAAGCGCAGGCrC	729
KISS1	GGCAGGTCCTTCTCCATTACTAGAACGTCCACGACTGCGTCTATTTAGTGGAGCCTTCCAGTTGTAGTTrC	729
KLF2	CACTGGAATGGCCGGATTAGACTACAAGCCACTCGTGCGTCTATTTAGTGGAGCCCGATCGCACAGATGrG	730
KLF2	GAGAAGGCACGATCGATTAGACTACAAGCCACTCGTGCGTCTATTTAGTGGAGCCAGGTGATCGGAGCGrC	730
KLF2	CACGCTGTTGAGGTCATTAGACTACAAGCCACTCGTGCGTCTATTTAGTGGAGCCCAGGATGAAGTCCArG	730
KLF2	AAGCCTCGATCCTCTATTAGACTACAAGCCACTCGTGCGTCTATTTAGTGGAGCCCTCACAAGGCATCArC	730
KLF2	GATCCTCTAGTGTAGATTAGACTACAAGCCACTCGTGCGTCTATTTAGTGGAGCCGGCATCACAAGCCTrC	730
LEF1	CTGGCTCCAGTTGCGATTAGAGCAAGAGAGCGTTCTGCGTCTATTTAGTGGAGCCTGGATGTGCTGGTTrG	731
LEF1	TGGACATGCCTTGTTATTAGAGCAAGAGAGCGTTCTGCGTCTATTTAGTGGAGCCGAGCTGGAGGATGTrC	731
LEF1	TAGCAGTGACCTCAGATTAGAGCAAGAGAGCGTTCTGCGTCTATTTAGTGGAGCCATGGATCAGCGTCTrC	731
LEF1	TGGCTCCAGTTGCGCATTAGAGCAAGAGAGCGTTCTGCGTCTATTTAGTGGAGCCGGATGTGCTGGTTGrC	731
LEF1	CAGAAGAGGTCCTGGATTAGAGCAAGAGAGCGTTCTGCGTCTATTTAGTGGAGCCACAAGCTTCCATCTrC	731
LGR5	TGGATAAGCTGGTGACCCTAGACAATCTGAGACGATGCGTCTATTTAGTGGAGCCGCAGCTCTCAGTCArC	732
LGR5	TGATGCTGGAGCTGGCCCTAGACAATCTGAGACGATGCGTCTATTTAGTGGAGCCGAGGCAGGTCATAArG	732
LGR5	CAGCCAGCACGGCACCCCTAGACAATCTGAGACGATGCGTCTATTTAGTGGAGCCTGAACGCATCCACArC	732
LGR5	CAAGGACAGGAGCACCCCTAGACAATCTGAGACGATGCGTCTATTTAGTGGAGCCCTGCAGCAGCACAGrG	732
LGR5	GTGAAGACGCTGAGGCCCTAGACAATCTGAGACGATGCGTCTATTTAGTGGAGCCAGGTCTAGGTAGGArG	732
LIMCH1	ATGTCTGACATTGACCGCGAATACATATCCAGACGTGCGTCTATTTAGTGGAGCCGGCAACAGAGGCCTrG	733
LIMCH1	TTCGAGAACAGCCTCCGCGAATACATATCCAGACGTGCGTCTATTTAGTGGAGCCTGGCATCTCCAAGCrG	733
LIMCH1	CTGATGGTCTTCATGCGCGAATACATATCCAGACGTGCGTCTATTTAGTGGAGCCAGCCTCGGTATCCArG	733
LIMCH1	CTGGTATCCAGAACACGCGAATACATATCCAGACGTGCGTCTATTTAGTGGAGCCCTGCCTGCTGACATrG	733
LIMCH1	GTCAGCGGAACTTGACGCGAATACATATCCAGACGTGCGTCTATTTAGTGGAGCCAGAGGTAGACAGCTrG	733
LYVE1	CAGGCTGAAGCACCTGATAGTCGAATCGCGGATAATGCGTCTATTTAGTGGAGCCAGTGAGAAGCAACArC	734
LYVE1	GCATCGCACGGTAGTGATAGTCGAATCGCGGATAATGCGTCTATTTAGTGGAGCCAACTTCAGCTTCCArG	734
LYVE1	TCCTTAGCTTCTGTGGATAGTCGAATCGCGGATAATGCGTCTATTTAGTGGAGCCAGCAGCCTACAGGCrC	734
LYVE1	GTCCAGATGGAAGTGGATAGTCGAATCGCGGATAATGCGTCTATTTAGTGGAGCCACCAGGAGCCTCGTrG	734
LYVE1	GCATCGCACGGTAGTGATAGTCGAATCGCGGATAATGCGTCTATTTAGTGGAGCCAACTTCAGCTTCCArG	734
MASP1	ACGAGCACTTGGTCTGGATAGACCGAGTGACTTACTGCGTCTATTTAGTGGAGCCCCTGTGTCACAGCTrG	735
MASP1	TTGTGGCAGTAGTGGGGATAGACCGAGTGACTTACTGCGTCTATTTAGTGGAGCCTAGCCGCCAATGTArG	735
MASP1	ACTGCACTCCACTCGGGATAGACCGAGTGACTTACTGCGTCTATTTAGTGGAGCCAGTGAAGAGGTTGTrC	735
MASP1	CGAAGCGGCAGGAGCGGATAGACCGAGTGACTTACTGCGTCTATTTAGTGGAGCCTGTGGAGGATGTAGrC	735
MASP1	CACAGCCATGTAGTGGGATAGACCGAGTGACTTACTGCGTCTATTTAGTGGAGCCGCACTCGTCCACATrC	735
MEF2C	TCAACAGGAGATCTCTAAGCACGTTTAGAGCTGACTGCGTCTATTTAGTGGAGCCCAGCTGCTCAAGCTrG	736
MEF2C	TCAGAGAGTACTCGGTAAGCACGTTTAGAGCTGACTGCGTCTATTTAGTGGAGCCACAGGTCTGCACTArC	736
MEF2C	TTGCTGCCTGGTGGATAAGCACGTTTAGAGCTGACTGCGTCTATTTAGTGGAGCCGATGGCATCGTATTrC	736
MEF2C	AGCCAGTTACTGAACTAAGCACGTTTAGAGCTGACTGCGTCTATTTAGTGGAGCCGGTGTTGCTGTTGCrC	736
MEF2C	CGGTGATCCTCTCGGTAAGCACGTTTAGAGCTGACTGCGTCTATTTAGTGGAGCCGAGTGGAATTCGTTrC	736
MEIS1	CTGCAGTAGGCTGAGTCAGATAGAGTGCATGAGACTGCGTCTATTTAGTGGAGCCCGCTGCCAGAGATGrG	737
MEIS1	AGTAGATGCCGTGTCTCAGATAGAGTGCATGAGACTGCGTCTATTTAGTGGAGCCGGTTCCTCCTGAACrG	737
MEIS1	AGGCGAGGTTGTCAATCAGATAGAGTGCATGAGACTGCGTCTATTTAGTGGAGCCCCAGCTGTCAATCArC	737
MEIS1	AGGCGGAGAGGTGGATCAGATAGAGTGCATGAGACTGCGTCTATTTAGTGGAGCCAAGTGTGTGTTGCArC	737
MEIS1	GACCGGCTGCATGGATCAGATAGAGTGCATGAGACTGCGTCTATTTAGTGGAGCCGTGGTTCAGGTGGTrG	737
MEIS2	ATCGTGGTCTCGCCATGGTCTAGCGTGAGTCATAATGCGTCTATTTAGTGGAGCCGGTTGAGGTTGCATrC	738
MEIS2	GTCTCGCCAAGAAGATGGTCTAGCGTGAGTCATAATGCGTCTATTTAGTGGAGCCGGTTGCATCATCGTrG	738
MEIS2	TCACCTGTACCAGGTTGGTCTAGCGTGAGTCATAATGCGTCTATTTAGTGGAGCCTCCGGATCATCATCrG	738
MEIS2	TCAGAACTCCTGGAATGGTCTAGCGTGAGTCATAATGCGTCTATTTAGTGGAGCCGTCCACAACCAAGGrC	738
MEIS2	ACCTGTACCAGGTGATGGTCTAGCGTGAGTCATAATGCGTCTATTTAGTGGAGCCCGGATCATCATCGTrC	738
MEOX1	GAGGCTGAGAAGTCAACATCTAAATAAGTGCCGCGTGCGTCTATTTAGTGGAGCCGTGGCTGCCAGGCArG	739
MEOX1	CCAGGAAGTCTGGTTACATCTAAATAAGTGCCGCGTGCGTCTATTTAGTGGAGCCCTGCCGTCGCTGTCrG	739
MEOX1	CCAGGAAGTCTGGTTACATCTAAATAAGTGCCGCGTGCGTCTATTTAGTGGAGCCCTGCCGTCGCTGTCrG	739
MEOX1	GAGGCTGAGAAGTCAACATCTAAATAAGTGCCGCGTGCGTCTATTTAGTGGAGCCGTGGCTGCCAGGCArG	739
MEOX1	ATGTGCTCCTCCTGGACATCTAAATAAGTGCCGCGTGCGTCTATTTAGTGGAGCCTGCTGCTCAGTGAArG	739
MEOX2	TTCACGGCGGTTCCAACTGTCGCAAATATCACACGTGCGTCTATTTAGTGGAGCCTTCCAGGCAGAAGArC	740
MEOX2	CTGTGGTCACTGTCGACTGTCGCAAATATCACACGTGCGTCTATTTAGTGGAGCCTGCGCATGCTCTGArG	740
MEOX2	GCATCTTCACTCTGGACTGTCGCAAATATCACACGTGCGTCTATTTAGTGGAGCCGCAAGTTCATCCTCrG	740
MEOX2	TCCGCAGGTGACAGTACTGTCGCAAATATCACACGTGCGTCTATTTAGTGGAGCCCTTCGCTTCTCCGCrC	740
MEOX2	TCCGCAGGTGACAGTACTGTCGCAAATATCACACGTGCGTCTATTTAGTGGAGCCCTTCGCTTCTCCGCrC	740
MPZ	GTGAAGGAGATGTCAACTGTCTAACACTGTATCCGTGCGTCTATTTAGTGGAGCCGGCTGGTAGCGCCArG	741
MPZ	TGAAGGAGATGTCATACTGTCTAACACTGTATCCGTGCGTCTATTTAGTGGAGCCGCTGGTAGCGCCAGrG	741
MPZ	ATCCTTCCAGCGAGGACTGTCTAACACTGTATCCGTGCGTCTATTTAGTGGAGCCTATGACAATGGAGCrC	741
MPZ	CAGTACCGAACCACGACTGTCTAACACTGTATCCGTGCGTCTATTTAGTGGAGCCTGCCTGCGTAGCCArG	741
MPZ	CTGAGAGGTCTTGCCACTGTCTAACACTGTATCCGTGCGTCTATTTAGTGGAGCCGACATACAGCGTGArC	741
MYH11	TTGGTGGCCGCCTGTACTGTCTGACCAACCAATAGTGCGTCTATTTAGTGGAGCCTTCTGCTTCAGCGArC	742
MYH11	ATGTGGCGCTCCAGGACTGTCTGACCAACCAATAGTGCGTCTATTTAGTGGAGCCATGTTGAGAGTGGArG	742
MYH11	CTGTCCAGTGTGTCTACTGTCTGACCAACCAATAGTGCGTCTATTTAGTGGAGCCTGCTGAGTGGCTGTrG	742
MYH11	TGGTCATCAGCTTGCACTGTCTGACCAACCAATAGTGCGTCTATTTAGTGGAGCCTGGTGTTGCGTAGCrG	742
MYH11	TGAGGATGGATCTGGACTGTCTGACCAACCAATAGTGCGTCTATTTAGTGGAGCCCCTTGATACGAGGArG	742
MYH6	CTGCAATGCTGGCAAACTGTTCTAAACGGTTGACCTGCGTCTATTTAGTGGAGCCCACGGTCACCTATGrG	743
MYH6	TCCTCCAGCGTCCGAACTGTTCTAAACGGTTGACCTGCGTCTATTTAGTGGAGCCTACTCATTGGCCTGrG	743
MYH6	CTGCAATGCTGGCAAACTGTTCTAAACGGTTGACCTGCGTCTATTTAGTGGAGCCCACGGTCACCTATGrG	743
MYH6	CTATGGCTGCAATGCACTGTTCTAAACGGTTGACCTGCGTCTATTTAGTGGAGCCTCTTGCCACGGTCArC	743
MYH6	GTACTCATTGGCCTGACTGTTCTAAACGGTTGACCTGCGTCTATTTAGTGGAGCCTTCTAGCTTCACGCrG	743
PXDNL	GTGTAGCTGTGGTCGAGTGTCGTACAACCGATTACTGCGTCTATTTAGTGGAGCCTGCATGAGCATGCGrC	744
PXDNL	GAGCTGTGCATCCAGAGTGTCGTACAACCGATTACTGCGTCTATTTAGTGGAGCCTTGGCAGAGGCCTGrC	744
PXDNL	AAGTCGTGCTCTAGAAGTGTCGTACAACCGATTACTGCGTCTATTTAGTGGAGCCGGCACTGTGTGGTCrC	744
PXDNL	CCGAATCCACGGCCGAGTGTCGTACAACCGATTACTGCGTCTATTTAGTGGAGCCGAATGATGGTGGCArG	744
PXDNL	TGAATCCACCGTCGCAGTGTCGTACAACCGATTACTGCGTCTATTTAGTGGAGCCCTCTCGTGCATAGArC	744
RCAN1	AGCCTGGCATCTGCTGGCTGATTACTCACTGACACTGCGTCTATTTAGTGGAGCCGTCTTATGCAGCTGrG	745
RCAN1	CTGGCATCTGCTGCGGGCTGATTACTCACTGACACTGCGTCTATTTAGTGGAGCCTTATGCAGCTGGAGrC	745
RCAN1	TTCCTATGTGTAAGGGGCTGATTACTCACTGACACTGCGTCTATTTAGTGGAGCCGAGCCAGGTGTGAGrC	745
RCAN1	CTGGCATCTGCTGCGGGCTGATTACTCACTGACACTGCGTCTATTTAGTGGAGCCTTATGCAGCTGGAGrC	745
RCAN1	TGAGCTTCCTATGTGGGCTGATTACTCACTGACACTGCGTCTATTTAGTGGAGCCTGGCGGAGCCAGGTrG	745
RELN	CAGGCTGATGCGTTCGTCGGTCTACCCTGTATCATTGCGTCTATTTAGTGGAGCCAGCTGACACTGTTArC	746
RELN	TGACTGGATGGAGCTGTCGGTCTACCCTGTATCATTGCGTCTATTTAGTGGAGCCACAGTCAGCCAGTTrC	746
RELN	AGATCCAGAGGCTTGGTCGGTCTACCCTGTATCATTGCGTCTATTTAGTGGAGCCTTGCTTGCTCGAGTrG	746
RELN	GAATCTGGTCTTGCTGTCGGTCTACCCTGTATCATTGCGTCTATTTAGTGGAGCCCTCCTGGATCCATCrG	746
RELN	CAGCACTGCCTTGTCGTCGGTCTACCCTGTATCATTGCGTCTATTTAGTGGAGCCGACGCTGTATTGCArG	746
ROBO1	ACAGTCAGCTCGGCTTGTCTGCTAGTATGAGAGCTTGCGTCTATTTAGTGGAGCCGATGGTCTCTCTAArG	747
ROBO1	ACAGCCTCTCCAAGGTGTCTGCTAGTATGAGAGCTTGCGTCTATTTAGTGGAGCCGATGCATTGTGGCTrC	747
ROBO1	GTGGTGGAAGATCATTGTCTGCTAGTATGAGAGCTTGCGTCTATTTAGTGGAGCCGTGGCGGCACAGGArG	747
ROBO1	TGCTATGAAGGCCGGTGTCTGCTAGTATGAGAGCTTGCGTCTATTTAGTGGAGCCGGCTGCTCCAATACrC	747
ROBO1	TGGCGTAAGGAGTAGTGTCTGCTAGTATGAGAGCTTGCGTCTATTTAGTGGAGCCGGATGAGCTGAGTGrG	747
ROBO2	TAGCAGAGGCTTCCATGTGAGACTGTGATCTACGTTGCGTCTATTTAGTGGAGCCCTCGGACGGTGAGTrG	748
ROBO2	GCCACCTGGAGATGGTGTGAGACTGTGATCTACGTTGCGTCTATTTAGTGGAGCCTCCTGATGAGCTGTrG	748
ROBO2	TGGAGGAGGAGGATCTGTGAGACTGTGATCTACGTTGCGTCTATTTAGTGGAGCCTCCATTCTGGTGATrC	748
ROBO2	ACCTGGACGGCTTCCTGTGAGACTGTGATCTACGTTGCGTCTATTTAGTGGAGCCACCAGCATTGAGAArG	748
ROBO2	CCAAGAATCAGCAAGTGTGAGACTGTGATCTACGTTGCGTCTATTTAGTGGAGCCCAAGCTCGTGGCTGrG	748
RSPO3	AGCCTCCTTGGCAGCTGTGAGTAGCTGTCCCTATCTGCGTCTATTTAGTGGAGCCCTGAGCATGTTGCArC	749
RSPO3	AGCCTTGACTAACGTTGTGAGTAGCTGTCCCTATCTGCGTCTATTTAGTGGAGCCCACAGCCTCCTTGGrC	749
RSPO3	TTGGCAGCCTTGACTTGTGAGTAGCTGTCCCTATCTGCGTCTATTTAGTGGAGCCTGTTGCACAGCCTCrC	749
RSPO3	GCAGCCTTGACTAACTGTGAGTAGCTGTCCCTATCTGCGTCTATTTAGTGGAGCCTGCACAGCCTCCTTrG	749
RSPO3	GACTCCAAGGATTCCTGTGAGTAGCTGTCCCTATCTGCGTCTATTTAGTGGAGCCCCTTCTTCGTGCATrG	749
SALL3	CTCCATGGAGTTCTCACCGACTTAAAGAGCTTACCTGCGTCTATTTAGTGGAGCCCAGCTCAGCGTCGTrC	750
SALL3	GTAGAAGCGGACTTGACCGACTTAAAGAGCTTACCTGCGTCTATTTAGTGGAGCCTGGCGGAAGTCTGArG	750
SALL3	ATCGTAGCTGCTCAGACCGACTTAAAGAGCTTACCTGCGTCTATTTAGTGGAGCCCTCGTCCATGTCGTrC	750
SALL3	AGGCGGTCACTCTCCACCGACTTAAAGAGCTTACCTGCGTCTATTTAGTGGAGCCGAGGAGTCGTTGCTrC	750
SALL3	CTCATGACCGAGTCGACCGACTTAAAGAGCTTACCTGCGTCTATTTAGTGGAGCCGTCAGCTGCTGGCArG	750
SEMA3A	ATGCTGCTCTGTCCTATAACTATAACCCGTACCGGTGCGTCTATTTAGTGGAGCCGAGCCACCTGGAATrC	751
SEMA3A	AGAGGTAATTGCCTGATAACTATAACCCGTACCGGTGCGTCTATTTAGTGGAGCCGTTCCACCGCATGGrC	751
SEMA3A	TCTCTGCGACTTCGGATAACTATAACCCGTACCGGTGCGTCTATTTAGTGGAGCCCCAATAGACCAGCGrC	751
SEMA3A	CTCAGACACTCCTGGATAACTATAACCCGTACCGGTGCGTCTATTTAGTGGAGCCCTAGAGGTAATGCArG	751
SEMA3A	TCTCTGCGACTTCGGATAACTATAACCCGTACCGGTGCGTCTATTTAGTGGAGCCCCAATAGACCAGCGrC	751
SEMA3B	GGAGCACAACGTGCTATAACTTAACTACAGGGCCGTGCGTCTATTTAGTGGAGCCACGAGACGAGTCTCrC	752
SEMA3B	TGTGCCAATGAAGAGATAACTTAACTACAGGGCCGTGCGTCTATTTAGTGGAGCCCACCGTGCCAACGTrC	752
SEMA3B	GTGCAGCGACAGGCGATAACTTAACTACAGGGCCGTGCGTCTATTTAGTGGAGCCCGTAGCACTCAACArC	752
SEMA3B	GTAGCACTCAACACGATAACTTAACTACAGGGCCGTGCGTCTATTTAGTGGAGCCAGTCGTTCGGCCTGrC	752
SEMA3B	AACTGAAGGTGCCAAATAACTTAACTACAGGGCCGTGCGTCTATTTAGTGGAGCCGGAAGTCCTTGGTGrG	752
SEMA3C	TGCAGAGATACCTGGATAACTTCAACCCGCGATAGTGCGTCTATTTAGTGGAGCCTAGATGTGGCAGCGrG	753
SEMA3C	ACACCAGCCTCGCCTATAACTTCAACCCGCGATAGTGCGTCTATTTAGTGGAGCCCATCTGTTACCGAGrC	753
SEMA3C	CACTGACAGAGTTGTATAACTTCAACCCGCGATAGTGCGTCTATTTAGTGGAGCCCCAGAATGAGCTCGrC	753
SEMA3C	TCTTCGGCTCCTCCGATAACTTCAACCCGCGATAGTGCGTCTATTTAGTGGAGCCATGTCTCACATCTTrG	753
SEMA3C	AGTGTCATTAGGACAATAACTTCAACCCGCGATAGTGCGTCTATTTAGTGGAGCCGCTACGCAGTCCACrC	753
SEMA3D	TCCTCCTGCAACTGGATAAGCATAACCGATCCTCGTGCGTCTATTTAGTGGAGCCTCTCTTGAACGTTGrG	754
SEMA3D	AGTACTGGTCGAGGCATAAGCATAACCGATCCTCGTGCGTCTATTTAGTGGAGCCGCCACATCTGTTCGrC	754
SEMA3D	AACAGTCTGCGCAAGATAAGCATAACCGATCCTCGTGCGTCTATTTAGTGGAGCCGGTCTCTGGCAAGArC	754
SEMA3D	AACCAATCCATCTCGATAAGCATAACCGATCCTCGTGCGTCTATTTAGTGGAGCCGTGCAAGGAGAGCTrG	754
SEMA3D	TCTGTGATGTCTTCGATAAGCATAACCGATCCTCGTGCGTCTATTTAGTGGAGCCGAGCTCATCCAGGTrC	754
SEMA3E	GCAGATCCACGTTGTATTGTCAGAACTACTTCGCCTGCGTCTATTTAGTGGAGCCACATAGCGCGTAGTrG	755
SEMA3E	TCCTCCTCATCGTCCATTGTCAGAACTACTTCGCCTGCGTCTATTTAGTGGAGCCATCCTGTGATGCCTrG	755
SEMA3E	TCCTCATCGTCCTTGATTGTCAGAACTACTTCGCCTGCGTCTATTTAGTGGAGCCCTGTGATGCCTGTCrC	755
SEMA3E	CAGATCCACGTTGTAATTGTCAGAACTACTTCGCCTGCGTCTATTTAGTGGAGCCCATAGCGCGTAGTGrG	755
SEMA3E	GACAAGGCATCCTGTATTGTCAGAACTACTTCGCCTGCGTCTATTTAGTGGAGCCTGCTACTCTGAGCArG	755
SEMA3F	ACGGCAGAGCCTCGGATTGTGTGAACTAGAGGACCTGCGTCTATTTAGTGGAGCCATGGAGTAGACACArC	756
SEMA3F	AGCCTCGGAACACGGATTGTGTGAACTAGAGGACCTGCGTCTATTTAGTGGAGCCAGACACACACGGCArG	756
SEMA3F	CGTCATCGTTCAGGCATTGTGTGAACTAGAGGACCTGCGTCTATTTAGTGGAGCCGGCAACAGTGACCArC	756
SEMA3F	GAGCCAGAGGAGGTAATTGTGTGAACTAGAGGACCTGCGTCTATTTAGTGGAGCCGAGCCTCGGAACACrG	756
SEMA3F	CAGGCAACAGTGACCATTGTGTGAACTAGAGGACCTGCGTCTATTTAGTGGAGCCGCTCCACTTGTTGArC	756
SEMA5B	AAGAGGTAGTTCCTGCCGATTGTACGAGAGAATGATGCGTCTATTTAGTGGAGCCGCAAGGCTGAGTCTrG	757
SEMA5B	CGTCAGGTTCTCGTTCCGATTGTACGAGAGAATGATGCGTCTATTTAGTGGAGCCCTGCAGGCTGCGCTrC	757
SEMA5B	GCAGACAGCAGAAGCCCGATTGTACGAGAGAATGATGCGTCTATTTAGTGGAGCCACTGAGGTTGAAGGrC	757
SEMA5B	ACCGTGGCTGCATAGCCGATTGTACGAGAGAATGATGCGTCTATTTAGTGGAGCCCCTGAGAAGTCGATrG	757
SEMA5B	AAGGCGCAGACAGCACCGATTGTACGAGAGAATGATGCGTCTATTTAGTGGAGCCATAGCACTGAGGTTrG	757
SEMA6A	CACAGACTGCAGACCCTCGATGTACCTACCATGAGTGCGTCTATTTAGTGGAGCCCAAGCATGTCATAGrG	758
SEMA6A	CACAGCAACCTGGCCCTCGATGTACCTACCATGAGTGCGTCTATTTAGTGGAGCCAGGAGGATGAGCCArG	758
SEMA6A	GCAGTAGACGGTGATCTCGATGTACCTACCATGAGTGCGTCTATTTAGTGGAGCCCCGATGATCACAGArC	758
SEMA6A	TTGCTGAGCTGAGCGCTCGATGTACCTACCATGAGTGCGTCTATTTAGTGGAGCCAGGCAGTTGAGAACrC	758
SEMA6A	AGTTGTAGGCGTTGACTCGATGTACCTACCATGAGTGCGTCTATTTAGTGGAGCCCCGACCTTGTCAGTrG	758
SHOX2	TGTACCTTCATTATTCTCGCCACAATGTACTAGAATGCGTCTATTTAGTGGAGCCGGCACAGCGAGGCGrC	759
SHOX2	TACTGTGTCTGGCACCTCGCCACAATGTACTAGAATGCGTCTATTTAGTGGAGCCTACTGATTGAGCGCrC	759
SHOX2	GTCTTGGCGGCTGCTCTCGCCACAATGTACTAGAATGCGTCTATTTAGTGGAGCCGAGTTCTTGCTGGTrG	759
SHOX2	CGATGCTGGAGTTCTCTCGCCACAATGTACTAGAATGCGTCTATTTAGTGGAGCCTCAGTCTGAGATCGrG	759
SHOX2	AGGCGCTGTACCTTCCTCGCCACAATGTACTAGAATGCGTCTATTTAGTGGAGCCGTGTCTGGCACAGCrG	759
SLIT2	AGCCGCACTTCACCACTTCATCGAATCATCGTAGCTGCGTCTATTTAGTGGAGCCACACACACCTCGTArC	760
SLIT2	CGAACCTTGGCTGAACTTCATCGAATCATCGTAGCTGCGTCTATTTAGTGGAGCCATGTTCGTCTGAGGrC	760
SLIT2	AACGAGCAATTCCAGCTTCATCGAATCATCGTAGCTGCGTCTATTTAGTGGAGCCCTCCAGGACCAGCArC	760
SLIT2	CTGGCACGAACACGCCTTCATCGAATCATCGTAGCTGCGTCTATTTAGTGGAGCCGAGCCGGTGTCATArG	760
SLIT2	TTCTCCTCACACAACCTTCATCGAATCATCGTAGCTGCGTCTATTTAGTGGAGCCGCACAGAAGTCCAGrC	760
SLN	CTCTCAGTACTGATAGATTCGCGCATATCACACTATGCGTCTATTTAGTGGAGCCGGACCATGGCATGGrC	761
SLN	AACTGCAGGCAGATTGATTCGCGCATATCACACTATGCGTCTATTTAGTGGAGCCCAGCGGCTTGGTGArG	761
SLN	AGCTCCAACTCCTTCGATTCGCGCATATCACACTATGCGTCTATTTAGTGGAGCCGCTGTCTCCAACTTrG	761
SLN	CTCCGGAGCATCTCAGATTCGCGCATATCACACTATGCGTCTATTTAGTGGAGCCGCATAGAGCAGGCArG	761
SLN	TTCTCCTCACCTCCTGATTCGCGCATATCACACTATGCGTCTATTTAGTGGAGCCCCAAGGACCTCTGGrC	761
SOX10	AGGTGGATGGCTGGTGGCTGTCACCCGATACTATATGCGTCTATTTAGTGGAGCCTGTAGGCGATCTGTrG	762
SOX10	CTCCTCCGCCATGTCGGCTGTCACCCGATACTATATGCGTCTATTTAGTGGAGCCCTCCGATAGGTCCTrG	762
SOX10	TCAGCCTCCTCGATGGGCTGTCACCCGATACTATATGCGTCTATTTAGTGGAGCCTGCATACGGAGCCGrC	762
SOX10	AGCCTGTTCTCCTGGGGCTGTCACCCGATACTATATGCGTCTATTTAGTGGAGCCCCTTCTCCTCTGTCrC	762
SOX10	CTGGTCGGTGTAGTGGGCTGTCACCCGATACTATATGCGTCTATTTAGTGGAGCCCTGTGAGGTGGATGrG	762
SOX8	CTACCACATGGCACAGTCGTAGTAGCATCAGGTACTGCGTCTATTTAGTGGAGCCCCTGTGTCCTGTGTrC	763
SOX8	ACATGGCACAGTCATGTCGTAGTAGCATCAGGTACTGCGTCTATTTAGTGGAGCCGTCCTGTGTCCTACrC	763
SOX8	GAAGGCGTCCATGGTGTCGTAGTAGCATCAGGTACTGCGTCTATTTAGTGGAGCCGAACTCGTGGACGTrC	763
SOX8	AAGCGCCACAGCTTGGTCGTAGTAGCATCAGGTACTGCGTCTATTTAGTGGAGCCTCGCTCTCGCTCAGrC	763
SOX8	GCCTGCAGGTCGCCAGTCGTAGTAGCATCAGGTACTGCGTCTATTTAGTGGAGCCCCATAGTAGCTGGArG	763
SOX9	CTCGCTGTAGTGGCTGTCGTCAGACTCATGTATCATGCGTCTATTTAGTGGAGCCCGAGTGCTGCTGCTrG	764
SOX9	TGGAGTAGAGGCCGGGTCGTCAGACTCATGTATCATGCGTCTATTTAGTGGAGCCTCATGTAGGTGAAGrG	764
SOX9	CAGCGCCTTGAAGATGTCGTCAGACTCATGTATCATGCGTCTATTTAGTGGAGCCTGGCGAGTCGGCCTrG	764
SOX9	AGGCACAGGTGACAGGTCGTCAGACTCATGTATCATGCGTCTATTTAGTGGAGCCTGCTGGTGTTCTGArG	764
SOX9	CAGGCATCTGCCTTCGTCGTCAGACTCATGTATCATGCGTCTATTTAGTGGAGCCAGGTGACAGAGCGArG	764
SPON1	CCTCTCCATGTGGAGTACGAGGACGTGGATCTATATGCGTCTATTTAGTGGAGCCTTCCAGACATGGTTrG	765
SPON1	ATTGCAGTCTCCAAGTACGAGGACGTGGATCTATATGCGTCTATTTAGTGGAGCCCTGCTCCAGATCCTrC	765
SPON1	TTCAGCTGCTCACTCTACGAGGACGTGGATCTATATGCGTCTATTTAGTGGAGCCCCTTCAGACTCTTCrC	765
SPON1	TTGACCGTGCACTTCTACGAGGACGTGGATCTATATGCGTCTATTTAGTGGAGCCGGAGAGCACTCCTCrG	765
SPON1	GAAGAGGCTGGCTGGTACGAGGACGTGGATCTATATGCGTCTATTTAGTGGAGCCACTACTCCTCTGCArG	765
STMN2	TTCAACCTGGAGTTCTGTGATAGCGTAGGTCATTCTGCGTCTATTTAGTGGAGCCGCTTCAGCCAGACArG	766
STMN2	CTGCGCACCTCCGCATGTGATAGCGTAGGTCATTCTGCGTCTATTTAGTGGAGCCTGGAGTTCCTTGTTrC	766
STMN2	TTCAACCTGGAGTTCTGTGATAGCGTAGGTCATTCTGCGTCTATTTAGTGGAGCCGCTTCAGCCAGACArG	766
STMN2	TTGTTCCTGCGCACCTGTGATAGCGTAGGTCATTCTGCGTCTATTTAGTGGAGCCTCAACCTGGAGTTCrC	766
STMN2	ACAGTTCAACCTGGATGTGATAGCGTAGGTCATTCTGCGTCTATTTAGTGGAGCCCCTTGCTTCAGCCArG	766
TBX1	GTGTCTCCTCGAACAACCGATTGAAAGTACACTCCTGCGTCTATTTAGTGGAGCCTGACCGCGGTGAATrC	767
TBX1	CGCGGTGAATCGTGTACCGATTGAAAGTACACTCCTGCGTCTATTTAGTGGAGCCCTGGTAGGCAGTGArC	767
TBX1	CGCGGTGAATCGTGTACCGATTGAAAGTACACTCCTGCGTCTATTTAGTGGAGCCCTGGTAGGCAGTGArC	767
TBX1	AATCGTGTCTCCTCGACCGATTGAAAGTACACTCCTGCGTCTATTTAGTGGAGCCGCAGTGACCGCGGTrG	767
TBX18	ATGGTCGCCAGAATGAGAATACCAACATCCGTTCGTGCGTCTATTTAGTGGAGCCTCAGAGTCCGTAGTrG	768
TBX18	TCTCACTGATGCACTAGAATACCAACATCCGTTCGTGCGTCTATTTAGTGGAGCCCTCTCTCGCGCGCTrC	768
TBX18	TGCACTCCTTCCACAAGAATACCAACATCCGTTCGTGCGTCTATTTAGTGGAGCCCCACTGCTAAGCAGrG	768
TBX18	AGCCTGTTGTAGGTCAGAATACCAACATCCGTTCGTGCGTCTATTTAGTGGAGCCCCAGCCTGGTTGGTrG	768
TBX18	TGTTGCTGCTTCTCGAGAATACCAACATCCGTTCGTGCGTCTATTTAGTGGAGCCCGCTTCTTCTGAAGrC	768
TBX2	GGCAATCGTCAGCGGATAAGGTGAACGACATCTCCTGCGTCTATTTAGTGGAGCCTGTGGAACTTATAGrC	769
TBX2	CTTGACGCTGGAGCGATAAGGTGAACGACATCTCCTGCGTCTATTTAGTGGAGCCACCTTCGGATGCCArC	769
TBX2	CAGGCCGCTGACTCGATAAGGTGAACGACATCTCCTGCGTCTATTTAGTGGAGCCCTTGGCCTTCTTGTrC	769
TBX2	ACAGGCTTAGCCATCATAAGGTGAACGACATCTCCTGCGTCTATTTAGTGGAGCCAGCTTGTGGAAGGCrC	769
TBX2	GCAGCTTCAGGATGTATAAGGTGAACGACATCTCCTGCGTCTATTTAGTGGAGCCGGAAGGTGCTGTAArG	769
TBX20	AGCCTGGAGGAATCCATTGTTCTAACTCGACGACCTGCGTCTATTTAGTGGAGCCCTCTCAATGTCAGTrG	770
TBX20	AGCCTGGAGGAATCCATTGTTCTAACTCGACGACCTGCGTCTATTTAGTGGAGCCCTCTCAATGTCAGTrG	770
TBX20	AGCCTGGAGGAATCCATTGTTCTAACTCGACGACCTGCGTCTATTTAGTGGAGCCCTCTCAATGTCAGTrG	770
TBX20	AATGAGGCTGTGTGGATTGTTCTAACTCGACGACCTGCGTCTATTTAGTGGAGCCGACTTCAGGTTGAGrC	770
TBX20	GTACCTCTTGTTGTCATTGTTCTAACTCGACGACCTGCGTCTATTTAGTGGAGCCGTGGTAGGCGTAGCrG	770
TBX3	GCTGGATGCTCTGCAATTTACTAAGACAGACGCCCTGCGTCTATTTAGTGGAGCCAGCCGCTAACCAACrC	771
TBX3	GAAGTTGCTCTGGACATTTACTAAGACAGACGCCCTGCGTCTATTTAGTGGAGCCAGACCAGCCTTGCTrG	771
TBX3	GCTTCCAAGCCGCTAATTTACTAAGACAGACGCCCTGCGTCTATTTAGTGGAGCCGACCTGTCCGGCTTrG	771
TBX3	AGGCTCATCCACTCCATTTACTAAGACAGACGCCCTGCGTCTATTTAGTGGAGCCGGATCTCTCATGGArG	771
TBX3	AGGACTCATCAGAGGATTTACTAAGACAGACGCCCTGCGTCTATTTAGTGGAGCCCTGCTTGTTCACTGrG	771
TBX5	CGTGCACAGAGTGGTATTTCCTAACGTAGCTGACCTGCGTCTATTTAGTGGAGCCGCACCATGCCAACTrC	772
TBX5	ATGCAAGCTTGCCGCATTTCCTAACGTAGCTGACCTGCGTCTATTTAGTGGAGCCGCAGAGCTGGCATArC	772
TBX5	TAGAGCGGTAGAAGGATTTCCTAACGTAGCTGACCTGCGTCTATTTAGTGGAGCCGCTGCTGTGGATAGrC	772
TBX5	AGCTGATGTCCTCTAATTTCCTAACGTAGCTGACCTGCGTCTATTTAGTGGAGCCTTGGCCACGTGTTGrC	772
TBX5	TCTGTCCTGTAGGAGATTTCCTAACGTAGCTGACCTGCGTCTATTTAGTGGAGCCTGCCGCTGTGCCGArC	772
TCF21	CTCGCGGTCACCACTCCGCATTGAACTGTACTTACTGCGTCTATTTAGTGGAGCCGTTCCACATAAGCGrG	773
TCF21	CGGTCACCACTTCTTCCGCATTGAACTGTACTTACTGCGTCTATTTAGTGGAGCCCACATAAGCGGCTCrG	773
TCF21	CTCGGTGCTCTCGTTCCGCATTGAACTGTACTTACTGCGTCTATTTAGTGGAGCCGCAGTTGGAGCTCTrC	773
TCF21	AGCTCTCCTCGGTGCCCGCATTGAACTGTACTTACTGCGTCTATTTAGTGGAGCCCATTCTCGCAGTTGrG	773
TCF21	AGAGGAACCGGCTCTCCGCATTGAACTGTACTTACTGCGTCTATTTAGTGGAGCCGAGGACTTCTGCAGrC	773
TENM2	TTGTCATGATAGGTGCGCTAGATACACCACTGATATGCGTCTATTTAGTGGAGCCGCGATGCGGAAGCTrG	774
TENM2	ACGTAGAGCGAGCCGCGCTAGATACACCACTGATATGCGTCTATTTAGTGGAGCCCTGTTGGTGTCGGArC	774
TENM2	GACCAGCTTGGTCAGCGCTAGATACACCACTGATATGCGTCTATTTAGTGGAGCCACGCTGAGTGAAGTrG	774
TENM2	ATGGAGGTGTGTGTGCGCTAGATACACCACTGATATGCGTCTATTTAGTGGAGCCTTACGGATGTAGCCrG	774
TENM2	AGGTCGCCATCGGCTCGCTAGATACACCACTGATATGCGTCTATTTAGTGGAGCCGTGCCTAGTGTGACrC	774
TENM3	CGTGGCGAACCACAGCGCTAGTAACTTTGACGAAGTGCGTCTATTTAGTGGAGCCGATCAGCGACTTGArC	775
TENM3	TGCTCCTCTCCATCCCGCTAGTAACTTTGACGAAGTGCGTCTATTTAGTGGAGCCGGCTACGTCACAGCrC	775
TENM3	TGCTGCCATCCAGGACGCTAGTAACTTTGACGAAGTGCGTCTATTTAGTGGAGCCCTCTGGCAATCAGCrC	775
TENM3	TAGCCATCTCCACTCCGCTAGTAACTTTGACGAAGTGCGTCTATTTAGTGGAGCCTTGGCATCCTTGGCrG	775
TENM3	GTGTGGCGAGCCACACGCTAGTAACTTTGACGAAGTGCGTCTATTTAGTGGAGCCCGGATGGTCTGCATrG	775
TENM4	TCGCGGATGTCATACCTACCGATACGACATCATGGTGCGTCTATTTAGTGGAGCCAGCCGAGTGATGCGrG	776
TENM4	GACTGGAGAATAGCCCTACCGATACGACATCATGGTGCGTCTATTTAGTGGAGCCAGTGGCTGCCGTGArG	776
TENM4	AGCAGTGTGTAGAAGCTACCGATACGACATCATGGTGCGTCTATTTAGTGGAGCCCGGACTTGGTCTTGrC	776
TENM4	AGGCAGACAGGTTGGCTACCGATACGACATCATGGTGCGTCTATTTAGTGGAGCCTGTAGAAGGCGCCTrG	776
TENM4	ATGTCAGGCAGCCAGCTACCGATACGACATCATGGTGCGTCTATTTAGTGGAGCCAGCAGGTCTTCACTrG	776
THY1	ATAAGCTGTGGTGGCCTACCGTCAAGTCGTACTAATGCGTCTATTTAGTGGAGCCCCTCAATGAGATGCrC	777
THY1	TCTGACAGCAGTTGGCTACCGTCAAGTCGTACTAATGCGTCTATTTAGTGGAGCCGGCTGCCTCTCTGArC	777
THY1	TCTGACAGCAGTTGGCTACCGTCAAGTCGTACTAATGCGTCTATTTAGTGGAGCCGGCTGCCTCTCTGArC	777
THY1	TGGCTTCTTGAGCTACTACCGTCAAGTCGTACTAATGCGTCTATTTAGTGGAGCCCTCTGGTGGCCTCTrG	777
THY1	CTTCCTGTCTCCTCCCTACCGTCAAGTCGTACTAATGCGTCTATTTAGTGGAGCCCACTGGAACTTGAGrG	777
TMEM132C	AGGTGAGTGATGTCGCTCGCGTGAAGTGAGTTTAATGCGTCTATTTAGTGGAGCCATGAAGTCTGCCACrC	778
TMEM132C	TCTGAGATGTCCATCCTCGCGTGAAGTGAGTTTAATGCGTCTATTTAGTGGAGCCTTGCACTCCACCGArC	778
TMEM132C	ACACGGAGAACTGGACTCGCGTGAAGTGAGTTTAATGCGTCTATTTAGTGGAGCCCGCAGCCAATGGAGrC	778
TMEM132C	GTGCTGAATACAGCCCTCGCGTGAAGTGAGTTTAATGCGTCTATTTAGTGGAGCCCTGAACTGCAGCCArC	778
TMEM132C	ACCACCTTGATAGGCCTCGCGTGAAGTGAGTTTAATGCGTCTATTTAGTGGAGCCTTCTCCTCCACAGArG	778
TSPAN8	TGTCGCCACCTGCAGCTCGGCTCAATACTGACTAATGCGTCTATTTAGTGGAGCCAGCTCCTAGGATACrC	779
TSPAN8	AATATGCTCTGGAGCCTCGGCTCAATACTGACTAATGCGTCTATTTAGTGGAGCCACAGGCTTGTCCTGrC	779
TSPAN8	GAGCAACTTGCCTGCCTCGGCTCAATACTGACTAATGCGTCTATTTAGTGGAGCCCTGCAATATGCTCTrG	779
TSPAN8	TAGGAGCTAGAGCCTCTCGGCTCAATACTGACTAATGCGTCTATTTAGTGGAGCCATGTCCACAGCAACrG	779
TSPAN8	GTAGGAGCTAGAGCCCTCGGCTCAATACTGACTAATGCGTCTATTTAGTGGAGCCTATGTCCACAGCAArC	779
UPK3B	AAGGCCAAGAGTAGGCTTCGTCAATCAGTGAGAGCTGCGTCTATTTAGTGGAGCCGTAGAGGCTGCCAArG	780
UPK3B	CGCATGGTAGAGGCTCTTCGTCAATCAGTGAGAGCTGCGTCTATTTAGTGGAGCCCACAGGCTGGAGAArG	780
UPK3B	CTGCCACTTCGCCGCCTTCGTCAATCAGTGAGAGCTGCGTCTATTTAGTGGAGCCGTAATGACGATCATrG	780
UPK3B	GCCGGCCAGAGAAGACTTCGTCAATCAGTGAGAGCTGCGTCTATTTAGTGGAGCCGGCCAAGAGTAGGArG	780
UPK3B	TGCCACTTCGCCGCCCTTCGTCAATCAGTGAGAGCTGCGTCTATTTAGTGGAGCCTAATGACGATCATGrC	780
WNT2	ATGTCCTGAGAGTACGATTCTCTACACTGCCTAGTTGCGTCTATTTAGTGGAGCCCCATGGCCAGCCAGrC	781
WNT2	ACATCTGGATGTCGGGATTCTCTACACTGCCTAGTTGCGTCTATTTAGTGGAGCCCTAATGGCACGCATrC	781
WNT2	CTGGCATTCTGCTGTGATTCTCTACACTGCCTAGTTGCGTCTATTTAGTGGAGCCCTGGCGGAACTGGTrG	781
WNT2	TCAGACTCCGTGTGCGATTCTCTACACTGCCTAGTTGCGTCTATTTAGTGGAGCCTGCGTCTGCATCAGrG	781
WNT2	GATGTCGGTGACACAGATTCTCTACACTGCCTAGTTGCGTCTATTTAGTGGAGCCCACGCATCACATCTrG	781
WNT4	AGTTCCAGCGCCGGTGATTTGTCAGAAGTGTCGTCTGCGTCTATTTAGTGGAGCCAGTCGAGTGTGGAGrC	782
WNT4	AGGTTCCGCTTGCACGATTTGTCAGAAGTGTCGTCTGCGTCTATTTAGTGGAGCCGAGTCCATGACTTCrC	782
WNT4	TCAATGGCCAGCTGGGATTTGTCAGAAGTGTCGTCTGCGTCTATTTAGTGGAGCCTGGTACTGGCACTCrC	782
WNT4	AGGTTCCGCTTGCACGATTTGTCAGAAGTGTCGTCTGCGTCTATTTAGTGGAGCCGAGTCCATGACTTCrC	782
WNT4	ACATCTGCACCTGCCGATTTGTCAGAAGTGTCGTCTGCGTCTATTTAGTGGAGCCCCAGGTTCCGCTTGrC	782
WNT9B	CACTCTTCACAGCCTTACGAGTGGAGATGACTTCATGCGTCTATTTAGTGGAGCCACGTGGTCCTGAGGrC	783
WNT9B	AGGCCGAGGTGCGCATACGAGTGGAGATGACTTCATGCGTCTATTTAGTGGAGCCAACTGGCACTCAAGrC	783
WNT9B	AGGCCGAGGTGCGCATACGAGTGGAGATGACTTCATGCGTCTATTTAGTGGAGCCAACTGGCACTCAAGrC	783
WNT9B	ACCTTGACAGCCGAGTACGAGTGGAGATGACTTCATGCGTCTATTTAGTGGAGCCTTGGTGGCACTGGArC	783
WNT9B	ACTCTTCACAGCCTTTACGAGTGGAGATGACTTCATGCGTCTATTTAGTGGAGCCCGTGGTCCTGAGGCrC	783
XIRP2	AGCTGCTCTGTCAGTTCCGTTACGTGATCTCATACTGCGTCTATTTAGTGGAGCCCACAGGACTGCCAGrC	784
XIRP2	AGTTGTTCTGACTGCTCCGTTACGTGATCTCATACTGCGTCTATTTAGTGGAGCCTGCTCTTCCACCGTrG	784
XIRP2	TAGGCACTCCATTGGTCCGTTACGTGATCTCATACTGCGTCTATTTAGTGGAGCCCTGCTTGTCTGCCArC	784
XIRP2	TAGGCACTCCATTGGTCCGTTACGTGATCTCATACTGCGTCTATTTAGTGGAGCCCTGCTTGTCTGCCArC	784
XIRP2	GCATCGGAAGCAGGATCCGTTACGTGATCTCATACTGCGTCTATTTAGTGGAGCCACTGTTGCAATGGTrG	784
XPO4	TGTACTGAATGGCAGTGTGGTACTGTGATACGATCTGCGTCTATTTAGTGGAGCCATCTGCTCCGAACGrC	785
XPO4	TCCTCTGCACAGGACTGTGGTACTGTGATACGATCTGCGTCTATTTAGTGGAGCCGAGCCTTCATCAATrG	785
XPO4	AGGCCACACCATTGGTGTGGTACTGTGATACGATCTGCGTCTATTTAGTGGAGCCCTTCCTCCTCACGArG	785
XPO4	CACACCATTGGCAGTTGTGGTACTGTGATACGATCTGCGTCTATTTAGTGGAGCCCTCCTCACGAGAGGrC	785
XPO4	CTAGGTGGCACTGAATGTGGTACTGTGATACGATCTGCGTCTATTTAGTGGAGCCTGCCATCTGGAGCArG	785
ZNF385B	ACTGGAACTGCTGGCATAATCAGAACGACGTGTCCTGCGTCTATTTAGTGGAGCCAGAGCTTGATGGCTrG	786
ZNF385B	TGGAACTGCTGGCTTATAATCAGAACGACGTGTCCTGCGTCTATTTAGTGGAGCCAGCTTGATGGCTGArC	786
ZNF385B	AGGAATGGCTGGAGCATAATCAGAACGACGTGTCCTGCGTCTATTTAGTGGAGCCCCTCAGAAGAGCTGrG	786
ZNF385B	GAATGGCTGGAGCCTATAATCAGAACGACGTGTCCTGCGTCTATTTAGTGGAGCCTCAGAAGAGCTGGArG	786
ZNF385B	CTGGAGCCTGGAAGAATAATCAGAACGACGTGTCCTGCGTCTATTTAGTGGAGCCGAGCTGGAGGAATGrG	786
DLGAP1	GTTGATGGAGACTTCGAGTTCGACGTGACATAAACTGCGTCTATTTAGTGGAGCCGCTGTCCAGGCTCCrG	661
DLGAP1	ACTCCGGATCTGGAGGAGTTCGACGTGACATAAACTGCGTCTATTTAGTGGAGCCCCTCAGGTAACTATrG	661
DLGAP1	TCTCATTCCTGGAGCGAGTTCGACGTGACATAAACTGCGTCTATTTAGTGGAGCCTGGCTCGCATGTAGrC	661
HCN4	GCAGAGTGACGTGCTATAATCATAACCTCGACGCGTGCGTCTATTTAGTGGAGCCAGGATGTCTTCCGArG	787
HCN4	ATGTGAGTGGCTATCATAATCATAACCTCGACGCGTGCGTCTATTTAGTGGAGCCCACACGTGTGCGCArC	787
HCN4	AGCTGCCTTCCTTAAATAATCATAACCTCGACGCGTGCGTCTATTTAGTGGAGCCCCTGCTGCCTCTCArG	787
HCN4	TACTAGGCGGCGTCTATAATCATAACCTCGACGCGTGCGTCTATTTAGTGGAGCCCACAGTAGAGACCArG	787
NTRK3	CAACAGGACACAGGCATAATCTAACCGACGTACCGTGCGTCTATTTAGTGGAGCCGACGAAGAGAACCArC	788
ADGRG6	GTCCATCAGAACTCCATTTCGTAACTACCGATCCGTGCGTCTATTTAGTGGAGCCGGCACTTCTTGGAArG	789
ADGRG6	TCTGATGTAGCTGGCATTTCGTAACTACCGATCCGTGCGTCTATTTAGTGGAGCCTAAGGACACGGCAArC	789
ADGRG6	CACAGCTTAGGTTGCATTTCGTAACTACCGATCCGTGCGTCTATTTAGTGGAGCCGGATCAGGTAGGAArC	789
ADGRG6	ATCTAGGAGGAAGAGATTTCGTAACTACCGATCCGTGCGTCTATTTAGTGGAGCCGGAGGTGATCCAGCrC	789
ADGRG6	CAGGTTCCTTAACACATTTCGTAACTACCGATCCGTGCGTCTATTTAGTGGAGCCGCTAACCACACTGCrG	789
ASPN	CAAGCAAGGTCTTCCATTTCTGTAACGGGAGTGACTGCGTCTATTTAGTGGAGCCGTGTCCAGGCTCTTrC	790
ASPN	CAAGCAAGGTCTTCCATTTCTGTAACGGGAGTGACTGCGTCTATTTAGTGGAGCCGTGTCCAGGCTCTTrC	790
ASPN	TGGTGTGGCTGCACCATTTCTGTAACGGGAGTGACTGCGTCTATTTAGTGGAGCCCCTTCAACACAGTCrC	790
ASPN	AAGCAAGGTCTTCCAATTTCTGTAACGGGAGTGACTGCGTCTATTTAGTGGAGCCTGTCCAGGCTCTTCrC	790
ASPN	TGGTGTGGCTGCACCATTTCTGTAACGGGAGTGACTGCGTCTATTTAGTGGAGCCCCTTCAACACAGTCrC	790
CAP2	TCCATCAGCTTGTCAATTTGAGCAACGGTTACGACTGCGTCTATTTAGTGGAGCCTCGGCCACCATACTrG	791
CAP2	TCAGTCACGCTGCTCATTTGAGCAACGGTTACGACTGCGTCTATTTAGTGGAGCCGAATAGGAGCCGGTrG	791
CAP2	ACGATCTCACAGTCTATTTGAGCAACGGTTACGACTGCGTCTATTTAGTGGAGCCGATGACTTGGCGCTrC	791
CAP2	ACTCCAGGCGGCTGAATTTGAGCAACGGTTACGACTGCGTCTATTTAGTGGAGCCACTCTGCAGACAGCrG	791
CAP2	AAGTCTGGCAGGTGGATTTGAGCAACGGTTACGACTGCGTCTATTTAGTGGAGCCTCGAGCTTGGTTAGrC	791
CCBE1	TCTGTAGGTCCACGTATTTGTAACTAGACCACGCGTGCGTCTATTTAGTGGAGCCGTCCTCCGGCTCCTrC	792
CCBE1	AGCTCGCCTGAAGACATTTGTAACTAGACCACGCGTGCGTCTATTTAGTGGAGCCCTGTAGCATGTGGTrG	792
CCBE1	ATTGCGGATGTCAGCATTTGTAACTAGACCACGCGTGCGTCTATTTAGTGGAGCCCAGCTCAGTGATGTrC	792
CCBE1	ACGGTCTGCTTCATCATTTGTAACTAGACCACGCGTGCGTCTATTTAGTGGAGCCTGCTTCAGCTGCAGrC	792
CCDC102B	GCGTGACTTAATTGACCGCGTATAGACAGATATGATGCGTCTATTTAGTGGAGCCTGCCACCATGTCGCrC	793
CCDC102B	TGGCCTTGACTTCTTCCGCGTATAGACAGATATGATGCGTCTATTTAGTGGAGCCCCATCTGAGCAGCTrC	793
CCDC102B	CCGCGTGACTTAATTCCGCGTATAGACAGATATGATGCGTCTATTTAGTGGAGCCGGTGCCACCATGTCrG	793
CCDC102B	TCTGGCCTTGACTTCCCGCGTATAGACAGATATGATGCGTCTATTTAGTGGAGCCTTCCATCTGAGCAGrC	793
CHRNA3	CGATCAGGACCAGATCGCTATACAGGACTAGAGACTGCGTCTATTTAGTGGAGCCGGTTCATGGAAGAGrC	794
CHRNA3	GCCTGGTCATGAACACGCTATACAGGACTAGAGACTGCGTCTATTTAGTGGAGCCCCTCGTTGCTTGTTrG	794
CHRNA3	AGGCCGGATGATCTCCGCTATACAGGACTAGAGACTGCGTCTATTTAGTGGAGCCAGACACGTTGGCTArC	794
CHRNA3	AGTATGTGATGTCGGCGCTATACAGGACTAGAGACTGCGTCTATTTAGTGGAGCCGCCGGATGTACAGCrG	794
CHRNA3	GTCTCCATGATCTGGCGCTATACAGGACTAGAGACTGCGTCTATTTAGTGGAGCCTTGAGCCACAGGTTrG	794
CORIN	CAAGAGAACGAGAGCCGCTATCTAAGTACCGACATTGCGTCTATTTAGTGGAGCCAAGCAGGATCACCArG	795
CORIN	ATCACATCTTCTGGACGCTATCTAAGTACCGACATTGCGTCTATTTAGTGGAGCCACAGTCGGCCTGGCrC	795
CORIN	CTCGTCACTCCAGTCCGCTATCTAAGTACCGACATTGCGTCTATTTAGTGGAGCCGCAGTTGCAATGAGrC	795
CORIN	ACATCTTCTGGAAGCCGCTATCTAAGTACCGACATTGCGTCTATTTAGTGGAGCCGTCGGCCTGGCCATrC	795
CORIN	AGGTCACGTGACACACGCTATCTAAGTACCGACATTGCGTCTATTTAGTGGAGCCTCACCATCACACCArC	795
CRIM1	CTCTCTGCACTTGCACTACCTAATCGACAGCAGAGTGCGTCTATTTAGTGGAGCCAGCTGAAGCAGAGGrC	796
CRIM1	AACCGACAGTTGTCCCTACCTAATCGACAGCAGAGTGCGTCTATTTAGTGGAGCCCCTTGGCATCGACArG	796
CRIM1	ATGAGAGCTCTGGACCTACCTAATCGACAGCAGAGTGCGTCTATTTAGTGGAGCCGGCAGATCTTACTGrC	796
CRIM1	ACAACCATTGTGATCCTACCTAATCGACAGCAGAGTGCGTCTATTTAGTGGAGCCGCACTGACAGGTCCrG	796
CRIM1	GTTGACGCACTGGCACTACCTAATCGACAGCAGAGTGCGTCTATTTAGTGGAGCCGCAGTGGCGTTCACrC	796
2,00Â DKK	CCAGTCCTTGGTACACTTCGTTCAAGTTGGTAGACTGCGTCTATTTAGTGGAGCCTACTGCCGCCGAATrG	797
2,00Â DKK	AGGACGAATCCTTGCCTTCGTTCAAGTTGGTAGACTGCGTCTATTTAGTGGAGCCGTAGGAGCAGGCAGrC	797
2,00Â DKK	ACAGGACCTCACACTCTTCGTTCAAGTTGGTAGACTGCGTCTATTTAGTGGAGCCGAGGATAGTACGGArC	797
2,00Â DKK	GATGATCCTTGGTGGCTTCGTTCAAGTTGGTAGACTGCGTCTATTTAGTGGAGCCCACACCATGCAGGCrC	797
2,00Â DKK	AATCGCTGCCAGCGCCTTCGTTCAAGTTGGTAGACTGCGTCTATTTAGTGGAGCCTCACAAGAGACAGCrG	797
EDIL3	GCAATGTGATCCTCCGAGGTAGAATCGTCTCGACATGCGTCTATTTAGTGGAGCCCCAGCAGCTCTGACrC	522
EDIL3	TGGACACTCACAGGAGAGGTAGAATCGTCTCGACATGCGTCTATTTAGTGGAGCCGTCTGTGAAGCCATrC	522
EDIL3	GAGCGCTTCATGATCGAGGTAGAATCGTCTCGACATGCGTCTATTTAGTGGAGCCAGCCAGACGGCTACrC	522
EDIL3	TGAAGATGCTGGAGGGAGGTAGAATCGTCTCGACATGCGTCTATTTAGTGGAGCCCCATGTTGAGCGTTrC	522
EDIL3	AGGTCCAGGCATTCAGAGGTAGAATCGTCTCGACATGCGTCTATTTAGTGGAGCCGGTCATTGTGGCCArG	522
ELMOD1	TGCTGAGCTGCTGTGGCAATGGTAGTACGGATCACTGCGTCTATTTAGTGGAGCCGAGTCAGACAGGACrC	798
ELMOD1	CTGGCTTGAAGAGCTGCAATGGTAGTACGGATCACTGCGTCTATTTAGTGGAGCCGGTCCAAGCATGAArC	798
ELMOD1	CTAAGCAGAGATCTAGCAATGGTAGTACGGATCACTGCGTCTATTTAGTGGAGCCTGCGTGAGCTGCGArC	798
ELMOD1	CGGCGGTAGGCTCAGGCAATGGTAGTACGGATCACTGCGTCTATTTAGTGGAGCCTCAACTGGACTCTGrG	798
ELMOD1	CTAAGCAGAGATCTAGCAATGGTAGTACGGATCACTGCGTCTATTTAGTGGAGCCTGCGTGAGCTGCGArC	798
ENPP1	TGTCGGAGAAGGCTGGTCGTCTTACGCATTCCTAGTGCGTCTATTTAGTGGAGCCACAACTCCAGAGTGrG	799
ENPP1	AGGCAGCATCACAGCGTCGTCTTACGCATTCCTAGTGCGTCTATTTAGTGGAGCCTTCCAAGCTCAACArC	799
ENPP1	GTCACACGAAGGACAGTCGTCTTACGCATTCCTAGTGCGTCTATTTAGTGGAGCCGGCCGTTGAAGAATrG	799
ENPP1	TACTACCAAGAAGCAGTCGTCTTACGCATTCCTAGTGCGTCTATTTAGTGGAGCCGGAAGCCACTGCCTrC	799
ENPP1	TCTGCTGCTGGTAGGGTCGTCTTACGCATTCCTAGTGCGTCTATTTAGTGGAGCCTCAACAGAGAATGGrC	799
GATM	AGCCACAAGCTCCATACTCGCTTAAAGTTCATCCGTGCGTCTATTTAGTGGAGCCGGTGTATCTGAGGCrC	542
GATM	AGTCCAAGTAGGACTACTCGCTTAAAGTTCATCCGTGCGTCTATTTAGTGGAGCCCCATCAGGCCTGTTrC	542
GATM	GCCACGGTGGAAGTAACTCGCTTAAAGTTCATCCGTGCGTCTATTTAGTGGAGCCTGTTGTCCACTTGGrC	542
GATM	AGCAAGATGCCTACGACTCGCTTAAAGTTCATCCGTGCGTCTATTTAGTGGAGCCCACTCTGTAGTCTGrG	542
GATM	TGAACGGTGGAACACACTCGCTTAAAGTTCATCCGTGCGTCTATTTAGTGGAGCCCCTTCACCTCGATGrG	542
GPM6A	GATGTCATGAAGCTCGTCGTGACAGTGATGTACTCTGCGTCTATTTAGTGGAGCCGGAGCGAGTAGAGTrG	800
GPM6A	ATCCGGCAGGCGTCTGTCGTGACAGTGATGTACTCTGCGTCTATTTAGTGGAGCCTCTTCATACTTCTGrC	800
GPM6A	TTCCGGCAGATGGTCGTCGTGACAGTGATGTACTCTGCGTCTATTTAGTGGAGCCTCCACTAATGTGGTrG	800
GPM6A	GATGTCATGAAGCTCGTCGTGACAGTGATGTACTCTGCGTCTATTTAGTGGAGCCGGAGCGAGTAGAGTrG	800
GPM6A	GCAGATGGTCCACAGGTCGTGACAGTGATGTACTCTGCGTCTATTTAGTGGAGCCTAATGTGGTGTTCCrG	800
GPR158	CCTCGCTGTCTTCTTTACGCCGTCTGACCTAATAGTGCGTCTATTTAGTGGAGCCACTCCGTGGACTCArG	801
GPR158	CTCCGTTCTCCTCTTTACGCCGTCTGACCTAATAGTGCGTCTATTTAGTGGAGCCCTGCACGAGGCTGArC	801
GPR158	TCATAAGTGCTGTGGTACGCCGTCTGACCTAATAGTGCGTCTATTTAGTGGAGCCTGGTCTCTCACGTGrG	801
GPR158	GCTTGTGGTGAGATTTACGCCGTCTGACCTAATAGTGCGTCTATTTAGTGGAGCCCCTCAGCTGCCTTArG	801
GPR158	TTGCTGACTTGCACATACGCCGTCTGACCTAATAGTGCGTCTATTTAGTGGAGCCTGAGGTTGTGAGCGrC	801
LRRN3	CCATAAGTGTTGTGGTACGCGATGTTCAGAGAAGATGCGTCTATTTAGTGGAGCCGGCCTCCAAGACAGrG	802
LRRN3	AGCATTGGTGAAGCTTACGCGATGTTCAGAGAAGATGCGTCTATTTAGTGGAGCCCCATTGGTCAGGAGrC	802
LRRN3	TTGCGTGCTGGATTCTACGCGATGTTCAGAGAAGATGCGTCTATTTAGTGGAGCCCCACCTCCGATGTCrC	802
LRRN3	CAGTAGCTCTACAGTTACGCGATGTTCAGAGAAGATGCGTCTATTTAGTGGAGCCCAGGCTGTGGTTCTrG	802
LRRN3	CTCTCAATCCAGTGATACGCGATGTTCAGAGAAGATGCGTCTATTTAGTGGAGCCGTCGGCAGGCTGAGrG	802
MYOZ2	ACCTTCCAAGTTACTGAGTTGCACGTAGACGATACTGCGTCTATTTAGTGGAGCCGGCTTGCTGCGAACrC	662
MYOZ2	ACCTTCCAAGTTACTGAGTTGCACGTAGACGATACTGCGTCTATTTAGTGGAGCCGGCTTGCTGCGAACrC	662
NELL2	GTCTATCCAGGACTCTCCTATGACTATTACGGTGCTGCGTCTATTTAGTGGAGCCGCAGTTCTTACAGCrC	803
NELL2	GATGGTGTCAGCCTGTCCTATGACTATTACGGTGCTGCGTCTATTTAGTGGAGCCGGTGATGTCATTGCrG	803
NELL2	AGCTTGTGCCACTTGTCCTATGACTATTACGGTGCTGCGTCTATTTAGTGGAGCCCTGATGGCTAAGGArG	803
NELL2	TGTGATCCAAGTGGTTCCTATGACTATTACGGTGCTGCGTCTATTTAGTGGAGCCCCAGTTCCAGGTACrC	803
NELL2	AGCTTGTGCCACTTGTCCTATGACTATTACGGTGCTGCGTCTATTTAGTGGAGCCCTGATGGCTAAGGArG	803
NR4A3	TATGTCTGCGCCGCATGTTACAGCGTCGGATAGTATGCGTCTATTTAGTGGAGCCGTGTATTCCGAGCTrG	804
NR4A3	GCTGCTGATGCTGCTTGTTACAGCGTCGGATAGTATGCGTCTATTTAGTGGAGCCCTGGAGGAATGGATrG	804
NR4A3	GCTTGAGTTCGTAGTTGTTACAGCGTCGGATAGTATGCGTCTATTTAGTGGAGCCGGTACACGCAGGAArG	804
NR4A3	TCAGCTTGGTGTAGTTGTTACAGCGTCGGATAGTATGCGTCTATTTAGTGGAGCCTGCCAAGGTCCATGrG	804
NR4A3	GAGAAGGTGGAGAGGTGTTACAGCGTCGGATAGTATGCGTCTATTTAGTGGAGCCTCATGCAGATTGGArG	804
NRP1	TGTACAATCCTCAGCAGACCGTAACATAAGTCCCTTGCGTCTATTTAGTGGAGCCAACTCCGCCTAGAGrC	805
NRP1	GTTACCAGGCGGATGAGACCGTAACATAAGTCCCTTGCGTCTATTTAGTGGAGCCCAGCCAGAGCGACTrG	805
NRP1	AGTCCGAGCCGTTGTAGACCGTAACATAAGTCCCTTGCGTCTATTTAGTGGAGCCCCATGATCATCTTCrC	805
NRP1	AGGAACGCTTCTCTTAGACCGTAACATAAGTCCCTTGCGTCTATTTAGTGGAGCCATGCCTGGATCCGArG	805
NRP1	GTAGGAATCCTCTCCAGACCGTAACATAAGTCCCTTGCGTCTATTTAGTGGAGCCCTGTATCCACTCTCrG	805
NTN1	TAGGTCACTTCGAACATAATGCTAACGACCAGTCCTGCGTCTATTTAGTGGAGCCAACTGCAGGCTCACrG	806
NTN1	TTGTAGATGGCCATGATAATGCTAACGACCAGTCCTGCGTCTATTTAGTGGAGCCCCGTAGTCCATGGArC	806
NTN1	ACACCAGGCTGTCGTATAATGCTAACGACCAGTCCTGCGTCTATTTAGTGGAGCCTGTGCCTGCAGTCGrC	806
NTN1	AGGCTCCTCCACGCTATAATGCTAACGACCAGTCCTGCGTCTATTTAGTGGAGCCGGAATCGCAGTCTTrC	806
NTN1	CTGCGTCCAGCTTGCATAATGCTAACGACCAGTCCTGCGTCTATTTAGTGGAGCCACTGCGCGCATCATrG	806
PCDH7	CCGATGCGGACGTCGATAATGTCAACGACGCTACCTGCGTCTATTTAGTGGAGCCTCTGAAGCCACGTTrG	807
PCDH7	CCACGATGACCACGTATAATGTCAACGACGCTACCTGCGTCTATTTAGTGGAGCCTGCCTGAGTCCACCrG	807
PCDH7	AGAGCGGTCAGTGTCATAATGTCAACGACGCTACCTGCGTCTATTTAGTGGAGCCGACTACTCGCGTCArC	807
PCDH7	ACAATGCTGCTGTAGATAATGTCAACGACGCTACCTGCGTCTATTTAGTGGAGCCGAAGCCTCCACAGTrG	807
PCDH7	GTGGCCTTGTCGGTCATAATGTCAACGACGCTACCTGCGTCTATTTAGTGGAGCCATGTTAAGGACCACrG	807
PENK	GTCCTCAGCGTCTCTATACACTAACCTATCGACGGTGCGTCTATTTAGTGGAGCCACACGACTCGTCGCrG	808
PENK	GAGTTGACGCTGTTCATACACTAACCTATCGACGGTGCGTCTATTTAGTGGAGCCAGGAACCGCGCCATrG	808
PENK	TGGTGGCTACGCTCTATACACTAACCTATCGACGGTGCGTCTATTTAGTGGAGCCTCACTGCCATCCTGrG	808
PENK	TTCGGATGGAGCAGGATACACTAACCTATCGACGGTGCGTCTATTTAGTGGAGCCATGGAGTTGACGCTrG	808
PENK	CGGTCCTCAGCGTCTATACACTAACCTATCGACGGTGCGTCTATTTAGTGGAGCCAGACACGACTCGTCrG	808
PLA2G5	GCTGTCTTCAGAGAACAAACTCTAAGACAGTGTGCTGCGTCTATTTAGTGGAGCCAACTGGAGCCAGGArC	809
PLA2G5	AGAGTCACTCTCCTGCAAACTCTAAGACAGTGTGCTGCGTCTATTTAGTGGAGCCCCAAGTCCTATGACrC	809
PLA2G5	TGTCTTCAGAGAAGACAAACTCTAAGACAGTGTGCTGCGTCTATTTAGTGGAGCCCTGGAGCCAGGACGrC	809
PLA2G5	CGTAGAAGCCGTAGTCAAACTCTAAGACAGTGTGCTGCGTCTATTTAGTGGAGCCAGCCGCAGTAACAGrC	809
PLA2G5	GTCACAGGCACAGAGCAAACTCTAAGACAGTGTGCTGCGTCTATTTAGTGGAGCCGTAGACGAGCTTCCrG	809
PLP1	AGGCCAGTCTGTTCTCGCTCCATACCAGATAGTAGTGCGTCTATTTAGTGGAGCCCAACTGCTGCTCCTrC	810
PLP1	TCTCTCCAGCCTCCTCGCTCCATACCAGATAGTAGTGCGTCTATTTAGTGGAGCCCTGGAAGGATCCTGrG	810
PLP1	TGGTCCAGGTGTTGACGCTCCATACCAGATAGTAGTGCGTCTATTTAGTGGAGCCCAATAGACTGGCAGrG	810
PLP1	TGGTCTTGTAGTCGCCGCTCCATACCAGATAGTAGTGCGTCTATTTAGTGGAGCCCCTTGCCGCAGATGrG	810
PLP1	ACCAGCAACTGCTGCCGCTCCATACCAGATAGTAGTGCGTCTATTTAGTGGAGCCGTTACACCATTAGCrC	810
PTPRZ1	GATGGATTCTCTTCCACTGACTAACAGCTAATCCGTGCGTCTATTTAGTGGAGCCCTGTCCAGAGAGGTrG	616
PTPRZ1	GAATGAGGAGTGCATACTGACTAACAGCTAATCCGTGCGTCTATTTAGTGGAGCCTGCCTGCTGGTCCArG	616
PTPRZ1	CAGTTCAGTCACAGTACTGACTAACAGCTAATCCGTGCGTCTATTTAGTGGAGCCCACAGTGTGAGGTGrG	616
PTPRZ1	GTGGCAGTTCAGTCAACTGACTAACAGCTAATCCGTGCGTCTATTTAGTGGAGCCCTTCCACAGTGTGArG	616
PTPRZ1	TCTGCTTCTCAGAGTACTGACTAACAGCTAATCCGTGCGTCTATTTAGTGGAGCCTCGCCGTGCGGCTCrC	616
SCN7A	CACAAGGTAGGATCCCTACGAGTAAGTCCATCGAATGCGTCTATTTAGTGGAGCCCACAAGTGAAGGAGrG	811
SCN7A	AGCCTGTACCAGCCACTACGAGTAAGTCCATCGAATGCGTCTATTTAGTGGAGCCACAACCACGAAGTCrC	811
SCN7A	CTGCAACCTCCATACCTACGAGTAAGTCCATCGAATGCGTCTATTTAGTGGAGCCTACACCAGGATTGGrC	811
SCN7A	AGCCTGTACCAGCCACTACGAGTAAGTCCATCGAATGCGTCTATTTAGTGGAGCCACAACCACGAAGTCrC	811
SCN7A	TGAATGATCCGTGAGCTACGAGTAAGTCCATCGAATGCGTCTATTTAGTGGAGCCCCAAGACGCAGCATrG	811
SCX	ACAGTGGCCGGAAGACTCGTAGTACACAGTCGTAGTGCGTCTATTTAGTGGAGCCACAAGATGCCATCArC	812
SCX	TCCTAACTGCGAATCCTCGTAGTACACAGTCGTAGTGCGTCTATTTAGTGGAGCCCTGCTGCCGGCCACrC	812
SCX	ACACAGTGGCCGGAACTCGTAGTACACAGTCGTAGTGCGTCTATTTAGTGGAGCCACACAAGATGCCATrC	812
SCX	TAACTGCGAATCGCTCTCGTAGTACACAGTCGTAGTGCGTCTATTTAGTGGAGCCCTGCCGGCCACCTCrC	812
TCAP	TCAGATCCTTCCATTCTCGTATTAAGTGCGCTACCTGCGTCTATTTAGTGGAGCCGCCGTGTGGACAGTrG	813
TCAP	CTCGCAGCTCAGCTCCTCGTATTAAGTGCGCTACCTGCGTCTATTTAGTGGAGCCGTTCTCCTCCGACArC	813
TCAP	TCCTGGCGGTCCACACTCGTATTAAGTGCGCTACCTGCGTCTATTTAGTGGAGCCGTGATCTCAGCCACrC	813
TCAP	CTCAGCTCTGAGGTACTCGTATTAAGTGCGCTACCTGCGTCTATTTAGTGGAGCCTCCGACACCTCGCArG	813
TCAP	TCAGATCCTTCCATTCTCGTATTAAGTGCGCTACCTGCGTCTATTTAGTGGAGCCGCCGTGTGGACAGTrG	813
TWIST1	TCCAGCTCGTCGCTCCTTCTATGACAGATGCCGACTGCGTCTATTTAGTGGAGCCCTTGCCATCTTGGArG	814
TWIST1	TTCCTCGCTGTTGCTCTTCTATGACAGATGCCGACTGCGTCTATTTAGTGGAGCCCTGCCGGTCTGGCTrC	814
TWIST1	TCTCGAGCGGCGACGCTTCTATGACAGATGCCGACTGCGTCTATTTAGTGGAGCCACGTCCTGCATCATrC	814
TWIST1	CTCGCTGTTGCTCAGCTTCTATGACAGATGCCGACTGCGTCTATTTAGTGGAGCCCCGGTCTGGCTCTTrC	814
TWIST1	CTGCATCATCTCTCGCTTCTATGACAGATGCCGACTGCGTCTATTTAGTGGAGCCCGAGCTGGACACGTrC	814
MYL2	GTCAACCTCCTCCTTCTTCTCGCACATCAGTTAGATGCGTCTATTTAGTGGAGCCGGCGGCGAACATCTrG	815
MYL2	TCAACCTCCTCCTTGCTTCTCGCACATCAGTTAGATGCGTCTATTTAGTGGAGCCGCGGCGAACATCTGrG	815
MYL2	AACCTCCTCCTTGGACTTCTCGCACATCAGTTAGATGCGTCTATTTAGTGGAGCCGGCGAACATCTGGTrC	815
MYL2	TGCGGCCACGAAGTACTTCTCGCACATCAGTTAGATGCGTCTATTTAGTGGAGCCTCCAACTGTAGGATrG	815
MYL2	TGCGGCCACGAAGTACTTCTCGCACATCAGTTAGATGCGTCTATTTAGTGGAGCCTCCAACTGTAGGATrG	815
NKX2-5	GCCAGCATGCAGGAGGCAATGTAGTCGAAGTGTCTTGCGTCTATTTAGTGGAGCCTCTGGCTTGAAGGCrG	816
NKX2-5	CAGCATGCAGGAGGAGCAATGTAGTCGAAGTGTCTTGCGTCTATTTAGTGGAGCCTGGCTTGAAGGCGGrC	816
NKX2-5	TTGGCCGGTGAAGGCGCAATGTAGTCGAAGTGTCTTGCGTCTATTTAGTGGAGCCAAGGCAGACGCACArC	816
NKX2-5	GTGGATAGAAGGCGGGCAATGTAGTCGAAGTGTCTTGCGTCTATTTAGTGGAGCCGGTCGCTGTAGGCArC	816
NKX2-5	TTGGCCGGTGAAGGCGCAATGTAGTCGAAGTGTCTTGCGTCTATTTAGTGGAGCCAAGGCAGACGCACArC	816
NOTCH1	AGTCCACTGCCGGTGGCAATGTCAGTACAGTCACTTGCGTCTATTTAGTGGAGCCATCCAGGTGCTGCTrG	817
NOTCH1	TTGCTTCCACAGGCCGCAATGTCAGTACAGTCACTTGCGTCTATTTAGTGGAGCCAGGTCCTTGGCCTCrC	817
NOTCH1	TCACTGAAGTACTTCGCAATGTCAGTACAGTCACTTGCGTCTATTTAGTGGAGCCCTGTCACAGTGGCCrG	817
NOTCH1	GTCCAGGTCAGGCAGGCAATGTCAGTACAGTCACTTGCGTCTATTTAGTGGAGCCGTGGTCTGTCTGGTrC	817
NOTCH1	ACTGCAGGCTGCAGAGCAATGTCAGTACAGTCACTTGCGTCTATTTAGTGGAGCCACGCGTGGTTGTTGrC	817
NOTCH2	CAGCGACCATCGTTCGGGTATAGAGCATCGTACTCTGCGTCTATTTAGTGGAGCCTTGACCAGGTCAATrG	818
NOTCH2	CATTCATAGCCATTCGGGTATAGAGCATCGTACTCTGCGTCTATTTAGTGGAGCCCCTGTGGCACACTGrG	818
NOTCH2	ACTGACCATGGTGGCGGGTATAGAGCATCGTACTCTGCGTCTATTTAGTGGAGCCCAATACCATCCTGArC	818
NOTCH2	GAGCACACAAGCAAGGGGTATAGAGCATCGTACTCTGCGTCTATTTAGTGGAGCCGACCTTGCCAGCCArG	818
NOTCH2	CTGGAGGCTGCTATGGGGTATAGAGCATCGTACTCTGCGTCTATTTAGTGGAGCCACAAGCACACCTCTrC	818
NPPA	TTGGACACGGCATTGGTCGTTAGAGACGTTAGCATTGCGTCTATTTAGTGGAGCCTCCATCAGGTCTGCrG	819
NPPA	CTGGAATGCCAGTAAGTCGTTAGAGACGTTAGCATTGCGTCTATTTAGTGGAGCCGGTCTGACCTAGGArG	819
NPPA	GAGAAGGAGCTCATGGTCGTTAGAGACGTTAGCATTGCGTCTATTTAGTGGAGCCCTCACGGTGGTGGTrG	819
NPPA	TCGTCAAGGAGCAATGTCGTTAGAGACGTTAGCATTGCGTCTATTTAGTGGAGCCGAGCTCATGCTGGCrG	819
NPPA	TTGCTGCTCTGTCTCGTCGTTAGAGACGTTAGCATTGCGTCTATTTAGTGGAGCCGGAGCAATCCACTGrC	819
NR2F1	GGAGGAGGACACGGTTACGCGGAGTGATGACTTAATGCGTCTATTTAGTGGAGCCGAGCTGCTCGATGArC	820
NR2F1	AGGTAGCAGTGGCCGTACGCGGAGTGATGACTTAATGCGTCTATTTAGTGGAGCCGAGATGTAGCCGGArC	820
NR2F1	ATGAAGGCCACGACGTACGCGGAGTGATGACTTAATGCGTCTATTTAGTGGAGCCATGCGGATGTGGTCrC	820
NR2F1	CTGCAGGCTCTCGATTACGCGGAGTGATGACTTAATGCGTCTATTTAGTGGAGCCGCACTGCGACTTCTrC	820
NR2F1	GCCAGTTGAAGCTGCTACGCGGAGTGATGACTTAATGCGTCTATTTAGTGGAGCCGGATGGACATGTAArG	820
NR2F2	ACATTCCTTGGCTGCTACGCGGTACGATTTCTGAATGCGTCTATTTAGTGGAGCCGCATGTGTCTTGGArC	821
NR2F2	TCACAGACTGAAGGTTACGCGGTACGATTTCTGAATGCGTCTATTTAGTGGAGCCCCTGTGGTCATGCTrC	821
NR2F2	GCCGCATTCAACACATACGCGGTACGATTTCTGAATGCGTCTATTTAGTGGAGCCGGCATGGAGCACTGrC	821
NR2F2	GCCGCATTCAACACATACGCGGTACGATTTCTGAATGCGTCTATTTAGTGGAGCCGGCATGGAGCACTGrC	821
NR2F2	ACATTCCTTGGCTGCTACGCGGTACGATTTCTGAATGCGTCTATTTAGTGGAGCCGCATGTGTCTTGGArC	821
NSG1	AAGACGACGCAGGTGTGTTATATCGGCGAGAACTCTGCGTCTATTTAGTGGAGCCTTGTAGACAACCAGrG	822
NSG1	CCAGGTTGTAGTGGTTGTTATATCGGCGAGAACTCTGCGTCTATTTAGTGGAGCCTGATGCTCTGCTTGrG	822
NSG1	TTGTACACCTTGTAGTGTTATATCGGCGAGAACTCTGCGTCTATTTAGTGGAGCCCAGGCGCGGTCATArC	822
NSG1	TCCTGCTCGGACAGCTGTTATATCGGCGAGAACTCTGCGTCTATTTAGTGGAGCCTCAGCCGCTTCAGTrC	822
NSG1	ACAGCGAGAGATCACTGTTATATCGGCGAGAACTCTGCGTCTATTTAGTGGAGCCAGGCTTGCTCTTAGrC	822
OSR1	ACAGAACTTGCAGACAGACCTGAACATAACTTCGCTGCGTCTATTTAGTGGAGCCGGTGAAGTGGCGGCrC	823
OSR1	CGGATCTTGTTCCGCAGACCTGAACATAACTTCGCTGCGTCTATTTAGTGGAGCCAGTGGCTTCTCAATrC	823
OSR1	TGGACAGCGAGAGTCAGACCTGAACATAACTTCGCTGCGTCTATTTAGTGGAGCCGAGTGTAGCGTCTTrG	823
OSR1	TCTCCACTCACTCTCAGACCTGAACATAACTTCGCTGCGTCTATTTAGTGGAGCCTCGTTGCCTCTCCTrC	823
OSR1	TTGCGTTGCTGCCAAAGACCTGAACATAACTTCGCTGCGTCTATTTAGTGGAGCCCTTGGCCGGATCTTrC	823
PDGFRA	GAAGCGGCGTGCCTTATACAGATAACTAGCTCGCCTGCGTCTATTTAGTGGAGCCTCCACTCAATATCArG	824
PDGFRA	ACTTCCAAGACCGTCATACAGATAACTAGCTCGCCTGCGTCTATTTAGTGGAGCCGCCGAGGCACTGCTrC	824
PDGFRA	AGCTCCAAGGAGATTATACAGATAACTAGCTCGCCTGCGTCTATTTAGTGGAGCCCAGCTCTCGGTTCTrC	824
PDGFRA	CAGGCATCGCACGGCATACAGATAACTAGCTCGCCTGCGTCTATTTAGTGGAGCCAAGGAGATTCTTAGrC	824
PDGFRA	GAGGCAGGTACCACCATACAGATAACTAGCTCGCCTGCGTCTATTTAGTGGAGCCTGTCTGCTGTCGTArG	824
PITX2	TAGCCGAAGCTGGAGATACAGCCACACACTATGGTTGCGTCTATTTAGTGGAGCCTTCTGCACGCTGGCrG	825
PITX2	GGCGGCGCGTAAGGAATACAGCCACACACTATGGTTGCGTCTATTTAGTGGAGCCACATACGGAGGAGTrC	825
PITX2	GTAGCCGAAGCTGGAATACAGCCACACACTATGGTTGCGTCTATTTAGTGGAGCCGTTCTGCACGCTGGrC	825
PITX2	GCAAGCACTCAGGTTATACAGCCACACACTATGGTTGCGTCTATTTAGTGGAGCCGTCCACTGCATACTrG	825
PITX2	TGGCAAGCACTCAGGATACAGCCACACACTATGGTTGCGTCTATTTAGTGGAGCCCGGTCCACTGCATArC	825
PLXNA4	GTACGCGAACATGCCATACAGCGACATACACGTCTTGCGTCTATTTAGTGGAGCCCTCATCATGGAAGArC	826
PLXNA4	AGACGTCATGCGGTCATACAGCGACATACACGTCTTGCGTCTATTTAGTGGAGCCGACATATGCGATGArC	826
PLXNA4	CTGTGTCCTCCTTGCATACAGCGACATACACGTCTTGCGTCTATTTAGTGGAGCCCATAGGAGTTGAAGrG	826
PLXNA4	CTCCTTGGTGGTGGAATACAGCGACATACACGTCTTGCGTCTATTTAGTGGAGCCGGATGTATACACCTrG	826
PLXNA4	AGAGTTCTTGGTCAGATACAGCGACATACACGTCTTGCGTCTATTTAGTGGAGCCCATGCCATCCGCCTrC	826
POSTN	GCTGCGTTGTGGTGGATACAGTCAACTACATCGCGTGCGTCTATTTAGTGGAGCCAGGCGTCAGAATAGrC	827
POSTN	TGAGAGTATCATCAGATACAGTCAACTACATCGCGTGCGTCTATTTAGTGGAGCCGGCGCTGATCCATGrC	827
POSTN	TCAGAGCAGATGCCAATACAGTCAACTACATCGCGTGCGTCTATTTAGTGGAGCCATTCTCCATCTGGCrC	827
POSTN	CTGAGGAAGGTGCTAATACAGTCAACTACATCGCGTGCGTCTATTTAGTGGAGCCGCAGCTTCAAGTAGrG	827
POSTN	TTGTGTCAGGAGCTCATACAGTCAACTACATCGCGTGCGTCTATTTAGTGGAGCCTGTCCAGTCTCCAGrG	827
PRDM16	AGAGCGTCCACCTGCCAACATAGTTACACACGCTGTGCGTCTATTTAGTGGAGCCAGCTTCTGTCTCAGrC	828
PRDM16	ATGTACTTGAGCCAGCAACATAGTTACACACGCTGTGCGTCTATTTAGTGGAGCCGAGCACGCCACACGrG	828
PRDM16	ACAGGTTGGAGAACTCAACATAGTTACACACGCTGTGCGTCTATTTAGTGGAGCCTCCGCTTGTGCCGGrC	828
PRDM16	GTCGCAGTACTTACACAACATAGTTACACACGCTGTGCGTCTATTTAGTGGAGCCGATGCTGAAGGAGCrG	828
PRDM16	TCGTCCATCCGGAGTCAACATAGTTACACACGCTGTGCGTCTATTTAGTGGAGCCGACGTGACGACTGTrG	828
PRDM6	CTGGATCCTCTGCGCCAACATATCATAAGCGCGTCTGCGTCTATTTAGTGGAGCCAATCCAGGTGCCTTrG	829
PRDM6	CGAGTGGAGCTGGCTCAACATATCATAAGCGCGTCTGCGTCTATTTAGTGGAGCCCCAGTCACTGAACTrC	829
PRDM6	TGGCTTGTGGAAGTTCAACATATCATAAGCGCGTCTGCGTCTATTTAGTGGAGCCAACTCCGAGTGGAGrC	829
PRDM6	GCGCACATGTCGCAACAACATATCATAAGCGCGTCTGCGTCTATTTAGTGGAGCCCCGTTGCGGTTGTCrC	829
PRDM6	CAGAGGCACACCTCGCAACATATCATAAGCGCGTCTGCGTCTATTTAGTGGAGCCGGCACAGTACTGGTrG	829
PRDX1	AGGCCATTCCTACCACAACGAGAATACAGTCTGCGTGCGTCTATTTAGTGGAGCCCCACAACGCCAACTrC	830
PRDX1	AGGCCATTCCTACCACAACGAGAATACAGTCTGCGTGCGTCTATTTAGTGGAGCCCCACAACGCCAACTrC	830
PRDX1	ACACCACAATTCGGCCAACGAGAATACAGTCTGCGTGCGTCTATTTAGTGGAGCCGGCCTGCCTTGTAArG	830
PRDX1	ACCACAATTCGGCTGCAACGAGAATACAGTCTGCGTGCGTCTATTTAGTGGAGCCCCTGCCTTGTAAGArC	830
PRDX1	ACACCACAATTCGGCCAACGAGAATACAGTCTGCGTGCGTCTATTTAGTGGAGCCGGCCTGCCTTGTAArG	830
PRRX1	TTGGCAATGCTGTTGCTACGCTTACACGCTATGAGTGCGTCTATTTAGTGGAGCCGCCTTCAGTCTCAGrG	831
PRRX1	TAGCAGGTGACTGACCTACGCTTACACGCTATGAGTGCGTCTATTTAGTGGAGCCGGCTTCCTCCAGGTrC	831
PRRX1	TGTGCCGCCACCATGCTACGCTTACACGCTATGAGTGCGTCTATTTAGTGGAGCCACGTTCTCATCCGCrC	831
PRRX1	TCTCCTGAGTAGGATCTACGCTTACACGCTATGAGTGCGTCTATTTAGTGGAGCCTCCACAGCAGTCACrG	831
PRRX1	ATTGTCCTGCTGCGGCTACGCTTACACGCTATGAGTGCGTCTATTTAGTGGAGCCTGAGTTCAGCTGGTrC	831
PTHLH	TCTAACCAGGCAGAGCTCGTCCAATATCTCGATGATGCGTCTATTTAGTGGAGCCCCAGTCACTCCAGArG	832
PTHLH	ACGTTGTGGAGGTGTCTCGTCCAATATCTCGATGATGCGTCTATTTAGTGGAGCCAATCGAGCTCCAGCrG	832
PTHLH	ACTGCTGAACCAGTCCTCGTCCAATATCTCGATGATGCGTCTATTTAGTGGAGCCACACCGCGACGCTCrC	832
PTHLH	CATCGTCTCCGCTCGCTCGTCCAATATCTCGATGATGCGTCTATTTAGTGGAGCCAACCAGTCTCCGCTrG	832
PTHLH	GAAGAATCGTCGCCGCTCGTCCAATATCTCGATGATGCGTCTATTTAGTGGAGCCGATCAGATGGTGAArG	832
PXDN	CTCCGTGGCAATGCGCTTGAATTACGATACGACGCTGCGTCTATTTAGTGGAGCCGTTCAGCTTGAGCArG	833
PXDN	GTGGAAGCACATGTCCTTGAATTACGATACGACGCTGCGTCTATTTAGTGGAGCCCGTCCGGTACTTCTrG	833
PXDN	GCAGATGCTCTGGTTCTTGAATTACGATACGACGCTGCGTCTATTTAGTGGAGCCTGTGCCTCCTTCTCrC	833
PXDN	GACGTGGACGCAACCCTTGAATTACGATACGACGCTGCGTCTATTTAGTGGAGCCGCGGCTCTTGTTCArG	833
PXDN	GTCTGCTTGATCTGACTTGAATTACGATACGACGCTGCGTCTATTTAGTGGAGCCATCCTGGCCAGCGArC	833

## Sheet: S7
Variable	Coefficient	Exp.Coefficient.	Standard.Error	Z.Value	P.Value	Lower.95..CI	Upper.95..CI
module_expressionLOW	-0.549183	0.577421	0.239224	-2.29569	0.0216939	1.43519	2.5164
age_scale	0.575095	1.7773	0.189003	3.04278	0.00234401	3.41133	13.1207
sexmale	8.39e-05	1.00008	0.238997	0.000351	0.99972	1.87019	4.94121
MGMT_statusUnmethylated	0.433435	1.54255	0.240909	1.79917	0.0719924	2.61693	11.8631
